# Supplementary material for: Metabarcoding identifies macroalgal composition as a driver of benthic invertebrate assemblages in restored habitats
Source: Sci Rep. 2025 Mar 21;15:9817. doi: 10.1038/s41598-025-93327-4 (PMC11928537; doi:10.1038/s41598-025-93327-4)
Supplement: Supplementary file 2 — Supplementary Material 2 [file 41598_2025_93327_MOESM2_ESM.xlsx]

## Sheet: legend
Supplementary_File_2
File containing the MOTUs used in the analyses. The following information is provided for each MOTU: identifier (id); percentage of identity (pid), the output of mkLTG (ltg_taxid, ltg_name, ltg_rank); taxonomic assignments at the different levels (from superkingdom_name to species_name); number of reads in each sample; and the MOTU's representative sequence. See "metadata_table" for information o…

## Sheet: MOTUs_Table
id	pid	ltg_taxid	ltg_name	ltg_rank	superkingdom_name	kingdom_name	phylum_name	class_name	order_name	family_name	genus_name	species_name	TN1_AB	TN1_C	TN2_AB	TN2_C	TN3_AB	TN3_C	TR1_AB	TR1_C	TR2_AB	TR2_C	TR3_AB	TR3_C	FR1_AB	FR1_C	FR2_AB	FR2_C	FR3_AB	FR3_C	FM1_AB	FM1_C	FM2_AB	FM2_C	FM3_AB	FM3_C	sequence
CYST_000027916	80	6388	Enchytraeidae	family	Eukaryota	Metazoa	Annelida	Clitellata	Enchytraeida	Enchytraeidae	Noid	Noid	0	0	0	0	0	343	0	0	0	441	0	0	3	359553	2181	24993	14500	478286	12	0	0	4566	0	0	CCTATCTAGAAATTTAGCCCATGCGGGCCCATCAGTAGATATAGTTATTTTTTCTCTTCATTTAGCTGGAGTGTCCTCAATTCTAGGCGCAATCAACTTTATTACTACTTTTATTAACATACGTTGACAGGGCCTACGACTAGAACGAGTTCCCTTATTTGTATGGGCAGTGGCTATTACAGCTGTTTTACTACTTCTGTCCCTTCCCGTATTAGCAGGCGCAATTACTATATTACTCACCGATCGTAATCTCAATACAGCATTCTTTGATCCAGCAGGCGGAGGAGACCCTGTTCTTTATCAACACTTATTT
CYST_000028665	85	6381	Oligochaeta	subclass	Eukaryota	Metazoa	Annelida	Clitellata	Noid	Noid	Noid	Noid	0	0	0	0	696	0	0	0	0	0	0	0	0	6646	1461	0	0	0	0	0	0	0	1	0	ACTATCATCAAACATTGCCCATGCTGGACCATCAGTAGATTTAGCTATCTTTTCATTACACTTAGCAGGAGCATCATCTATTCTTGGTGCCATTAACTTTATTACAACTGTAATCAACATACGCTGACAAGGAATACAACTAGAACGAATTCCATTATTTGTATGAGCTGTTACAATTACTGTAGTTCTACTTCTTCTATCTCTACCAGTATTAGCAGGAGCAATTACTATATTATTAACTGACCGAAATTTAAATACATCATTTTTTGATCCAGCTGGTGGTGGAGACCCAATCTTATATCAACACTTATTT
CYST_000034624	80	6381	Oligochaeta	subclass	Eukaryota	Metazoa	Annelida	Clitellata	Noid	Noid	Noid	Noid	0	0	0	0	753	0	0	0	0	24	0	0	5	25840	14829	5971	1155	38976	0	1097	0	1886	0	0	CCTTTCTAGAAACCTTGCGCACGCAGGCCCTTCGGTAGATATAGTTATTTTTTCACTTCACCTAGCAGGAGTTTCCTCAATTTTAGGGGCTATTAATTTTATAACAACAGTTGTTAATATACGATGAAATGGCCTACGCCTAGAGCGAGTTCCTTTATTTGTATGGGCAGTATTTATTACAGCTATCCTTCTCCTTCTATCCCTCCCCGTCTTAGCAGGAGCCATTACTATACTTCTAACTGACCGAAACCTAAATACCGCTTTTTTTGACCCCGCGGGTGGTGGAGATCCAATTTTATTCCAACATCTTTTC
CYST_000065027	75	6381	Oligochaeta	subclass	Eukaryota	Metazoa	Annelida	Clitellata	Noid	Noid	Noid	Noid	0	0	0	0	0	0	0	0	0	0	0	0	0	482	0	0	0	0	0	0	0	0	0	0	ATTAGCAGGTAATCTAGCACATGCCGGTCCCTCTGTTGACCTAGCAATCTTTTCTCTTCATTTGGCTGGAGTCTCCTCAATTCTTGCCTCTATTAACTTTATTACAACTGTAATTAACATACGATGAGAAGGACTACCTCTCGAACGAGTTCCTCTATTTATCTGATCCGTAAAGATTACTACAATTTTACTACTTCTAGCCCTTCCTGTGTTAGCAGGAGCAATCACAATACTACTCACAGACCGCAATTCTAGCACATCTTTCTTTGACCCAAGCGGGGGAGGAGACCCTGTTCTTTTCCAACACTTATTT
CYST_000727256	80	6381	Oligochaeta	subclass	Eukaryota	Metazoa	Annelida	Clitellata	Noid	Noid	Noid	Noid	0	0	0	0	0	0	14777	0	0	0	0	0	0	0	31	0	0	0	0	0	0	0	0	0	TCTTGCAGCAAATATTGCACACGCTGGACCTTCTGTAGATTTAGCAATTTTTTCTCTCCATTTAGCAGGTGCTTCTTCAATTTTAGGAGCTATTAACTTTATTACTACCGTAATCAATATACGTTGACAAGGTATACAATTGGAACGAATTCCTCTATTTGTTTGAGCAGTTACTATTACAGTAGTACTCCTTTTATTATCACTCCCAGTATTAGCAGGAGCAATTACAATACTACTAACAGATCGTAATCTAAACACATCTTTCTTTGATCCAGCTGGAGGAGGAGACCCTATTTTATATCAACATCTATTT
CYST_001718878	70	6381	Oligochaeta	subclass	Eukaryota	Metazoa	Annelida	Clitellata	Noid	Noid	Noid	Noid	0	0	0	0	0	0	0	0	157640	0	0	0	0	0	0	0	506	0	0	0	0	0	3	3	ACTAGCCGGTTGTACGGCCCACAGAGGGCCCTCAGTTGACCTGGCGATCTTCTCTTTACACCTCGCCGGAGCCTCTTCGATTCTTGGTTCTCTAAACTTCCTAACCACGGTCTTTAACATGCGACCTGACACCCTTCTTGCTGAACGAATCCCACTATTTGTCTGATCTTTAGTTGTAACAGCCATCCTTCTAGTTCTATCCCTTCCCGTCTTAGCTGGAGCAATTACCATACTATTAACAGACCGAAACTTAAACTCTTCCTTTTTCATTCCTGAGGGGGGAGGAGACCCTGTGCTTTACCAGCACCTATTC
CYST_001743516	75	6381	Oligochaeta	subclass	Eukaryota	Metazoa	Annelida	Clitellata	Noid	Noid	Noid	Noid	0	0	0	0	0	0	0	0	37058	0	0	0	0	0	0	0	22	0	0	0	0	0	0	1	CCTCTCCAGAAACATCGCCCACGCTGGAGCCTCAGTTGACCTAGCCATCTTCTCACTCCACTTAGCAGGCGCATCTTCAATTCTAGGCTCCATCAACTTTATCTCCACAATTATCTACATCCGATCAAAAGGCTACGCCCTTGAACGAATACCCTTGTTCATTTGGTCTGTAAAAGTAACTACAATCCTCCTTGTTCTCTCCCTCCCAGTACTAGCCGGTGCTATTACTATACTACTCACAGACCGTAATGTAAACACCAGCTTCTTCGACCCCAGAGGAGGGGGAGACCCCGTCCTCTTCCAACACCTATTC
CYST_002258174	75	2803884	Crassiclitellata	order	Eukaryota	Metazoa	Annelida	Clitellata	Crassiclitellata	Noid	Noid	Noid	0	0	0	2066	0	0	0	0	0	0	0	0	0	0	0	0	0	7574	0	0	0	0	0	0	CCTATCATCCAATATTGCCCATGCAGGTCCACCAGTAGATCTAGCAATTTTCTCTCTTCACCTAGCAGGTGTTAGATCTATTTTAGGAGCGATTAACTTTATTGTAACAATCTTAATCATACGAGTAAAAGAAATAAAATTACAAAAAATTGCACTATTTCCCTGATCAGTAAAAATCACAGCCATCCTACTTCTACTATCACTACCCGTACTAGCAGGCGCAATTACCATATTACTTACAGACCGAAACCTAAATACCTCCTTCTTCGACCCCTCCGGAGGAGGAGACCCAATCCTTTATGAGCACCTATTC
CYST_003056219	80	2803884	Crassiclitellata	order	Eukaryota	Metazoa	Annelida	Clitellata	Crassiclitellata	Noid	Noid	Noid	0	0	425	234	0	0	0	0	0	0	0	0	0	0	0	0	0	0	0	0	0	0	0	0	ACTCGCAGGTAACCTTGCACATTCTGGCCCCTCAGTAGACTTAGCCATCTTCTCCTTACACCTAGCAGGAGCATCATCCATCCTGGGAGCTATTAACTTCATTACAACAATAATCAATATACGATGAGATGGTATACGTTTAGAACGAATCCCACTATTCGTATGAGCCGTAATTCTTACAGTAATCCTCCTTCTCCTTACACTTCCAGTACTAGCGGGGGCTATTACTATACTACTAACAGACCGCAACCTAAACACCTCATTCTTCGACCCAGCAGGTGGTGGTGATCCTGTTCTATACCAGCACCTATTC
CYST_004116481	80	1046325	Lumbricinae	subfamily	Eukaryota	Metazoa	Annelida	Clitellata	Crassiclitellata	Lumbricidae	Noid	Noid	0	0	0	0	0	0	191	0	0	0	0	0	0	0	0	0	0	0	0	0	1441	7927	0	0	TTTATCAAGAAACCTCGCCCACGCGGGGCCTTCAGTTGACCTCGCTATTTTCTCTCTTCATTTAGCTGGTATCTCCTCAATTCTTGGTGCTATTAACTTTATTACAACCGTTATTAATATACGATGAAAAGGGCTACGTCTCGAACGTGTCCCACTTTTTGTTTGAGCTGTCAATATTACTGTAGTCCTCCTTCTCCTTTCACTTCCTGTACTAGCAGGAGCTATCACTATACTTCTTACAGACCGTAACGTTAATACATCATTCTTTGACCCAGCCGGTGGAGGTGACCCAATTCTATTCCAACATCTATTC
CYST_005476257	80	2803884	Crassiclitellata	order	Eukaryota	Metazoa	Annelida	Clitellata	Crassiclitellata	Noid	Noid	Noid	0	27	0	886	0	0	0	0	0	0	0	0	0	0	0	0	0	0	0	0	0	0	0	0	ATTAGCATCTAACATAGCCCATAGAGGACCATCAGTGGACCTTGCAATTTTTTCCCTTCATTTAGCCGGAGCATCTTCAATTTTAGGTGCTATCAACTTCATGACCACCACCATAAACATACGCAGAACGCTAATAAGAATAATACAAATCCCACTACTAGTATGAGCCGTATTTATTACAGCAGTTCTTCTCCTTCTATCTTTACCCGTACTAGCTGGAGCAATTACTATACTTTTAACAGATCGAAATCTAAACACATCATTCTTCGACCCTGCGGGAGGTGGAGACCCAATTTTATACCAACATCTCTTC
CYST_005478547	80	6381	Oligochaeta	subclass	Eukaryota	Metazoa	Annelida	Clitellata	Noid	Noid	Noid	Noid	0	0	0	636	0	0	0	0	0	0	0	0	0	0	0	0	0	0	0	0	0	0	0	0	TCTCGCCTCCAACATCGCCCATGCAGGCCCATCCGTAGACCTTGCTATTTTCTCACTCCATCTAGCAGGAGCATCTTCAATTCTAGGAGCATTAAACTTCATTACAACCGTTATCAATATACGATGAAAAGGGCTCCGCCTTGAACGCATCCCACTATTCGTGTGGGCAGTCAAAATCACAGCTATCCTACTTCTTTTATCACTTCCTGTTCTAGCAGGAGCAATTACAATACTTCTAACAGACCGAAACCTAAACACAGCTTTCTTCGACCCGGCTGGAGGCGGAGACCCAATTCTTTACCAACACCTCTTC
CYST_005479401	80	2109251	Naididae	family	Eukaryota	Metazoa	Annelida	Clitellata	Tubificida	Naididae	Noid	Noid	0	0	0	1404	0	0	0	0	0	0	0	0	0	0	0	0	0	0	0	0	0	0	0	0	TCTTGCAGGAAATCTCGCACACTCCGGCCCCTCAGTAGACTTGGCCATCTTCTCCCTACACCTAGCAGGAGCATCATCCATTCTAGGGGCTATTAACTTCATCACCACAATAATCAATATACGATGAGATGGCATACGCTTAGAACGAATCCCACTATTCGTATGGGCCGTAATTCTTACAGTAATTCTCCTCCTACTTACACTCCCAGTCCTGGCAGGGGCTATCACTATACTACTAACAGACCGCAACCTAAACACCTCATTCTTTGATCCGGCTGGAGGGGGTGACCCCGTTCTATACCAGCACCTATTC
CYST_005481534	80	6381	Oligochaeta	subclass	Eukaryota	Metazoa	Annelida	Clitellata	Noid	Noid	Noid	Noid	0	0	0	352	0	0	0	0	0	0	0	0	0	0	0	0	0	0	0	0	0	0	0	0	ACTCGCAAGCAATATTGCCCACGCTGGTCCATCAGTTGATCTAGCAATTTTTTCACTCCATTTAGCAGGTGCTTCCTCCATTCTAGGTGCCGTTAATTTTATTACAACAGTAATCAATATACGTTGACAAGGCATTAAATTAGACCGCATTCCACTATTTGTGTGAGCAGTTGCTATTACAGTAGTATTATTATTATTATCACTTCCTGTACTTGCTGGAGCTATTACCATACTTTTAACAGATCGAAACTTAAATACATCATTCTTCGACCCCGCTGGGGGAGGTGACCCAATCTTATATCAACACCTTTTT
CYST_005748690	80	1046325	Lumbricinae	subfamily	Eukaryota	Metazoa	Annelida	Clitellata	Crassiclitellata	Lumbricidae	Noid	Noid	0	0	0	0	0	0	0	0	0	0	0	0	0	0	8	0	0	0	0	0	0	0	0	0	TCTATCGAGAAACCTGGCCCACGCGGGGCCTTCAGTTGATCTCGCCATTTTCTCTCTTCACTTAGCTGGTATTTCCTCAATTTTAGGAGCCATTAACTTTATTACAACCGTTATTAATATGCGATGAAAAGGATTACGCCTTGAACGTGTACCACTTTTTGTTTGAGCTGTAAATATTACTGTAGTACTTCTCCTTCTTTCTCTCCCTGTTCTAGCAGGGGCTATTACCATACTTCTTACAGACCGTAACGTCAACACATCATTCTTTGACCCGGCTGGTGGTGGTGACCCAATTCTGTTTCAACATTTATTT
CYST_000019373	80	6340	Annelida	phylum	Eukaryota	Metazoa	Annelida	Noid	Noid	Noid	Noid	Noid	0	0	0	0	0	241	0	0	0	0	0	0	2	264192	8	0	18	0	6	29197	0	1404	0	1043	TTTAGCAAGAAATATAGCACATGCAGGACCATCTGTAGACCTTGCAATCTTCTCCCTTCACCTCGCTGGTATCTCCTCCATTTTAGGAGCTATCAACTTTATTACCACCGTAGCTAATATACGATGAAAAGGACTCCGTCTAGAGCGTATTCCATTATTTGTATGAGCAGTTAATATTACGGTAATTCTTCTATTACTCTCCCTCCCTGTCTTAGCTGGGGCTATTACTATGCTTTTAACCGATCGAAACGTAAATACCTCTTTCTTTGACCCCTCCGGAGGCGGAGACCCAATCCTATACCAACATTTATTC
CYST_000028017	75	6340	Annelida	phylum	Eukaryota	Metazoa	Annelida	Noid	Noid	Noid	Noid	Noid	5	0	0	548	0	71	0	0	0	275	0	0	0	104485	7846	493	5964	304254	6	81305	0	14082	0	0	ATTATCTAGAAACACAGCTCACAGGGGCCCTCCTGTTGATATAGCCATCTTCTCACTCCACCTAGCAGGTGCAAGATCTATTCTTGGTGCTGCCAACTTTATTGCCACCCTTATTAATATACGGCTAAAAAACCAAAAATCCGACAAAATACCCCTATTTCCATGATCAGTTATTCTAACAGCCATCCTATTACTACTATCTCTCCCTGTATTAGCTGGAGCCATTACTATACTTCTAACAGATCGAAACCTTAACACTACATTCTTTGACAGAGGAGGAGGTGGAGATCCCATCCTCTACCAACACCTCTTC
CYST_000032268	75	6340	Annelida	phylum	Eukaryota	Metazoa	Annelida	Noid	Noid	Noid	Noid	Noid	0	0	0	0	0	0	0	0	0	0	0	0	0	4226	0	0	0	2699	0	0	0	0	0	0	CCTTGCCTCCAATATCGCCCATGCTGGCCCCTCAGTAGACCTAGCCATCTTCTCTCTCCATTTAGCTGGTGCATCCTCCATCCTAGGCTCACTAAACTTTATCACCACAGTTATTAACATGCGCTGAAAAGGACTCCGTCTTGAACGAGTCCCTCTATTTGTCTGAGCAGCCTTTATCACCGTAATCCTCCTTCTACTCTCCCTTCCAGTACTAGCAGGCGCCATCACTATACTCTTAACCGACCGCAATCTAAACACAGCCTTCTTCGACCCCGCTGGAGGAGGCGACCCCATCCTATATCAACATCTATTC
CYST_000036057	75	6340	Annelida	phylum	Eukaryota	Metazoa	Annelida	Noid	Noid	Noid	Noid	Noid	0	0	0	0	0	0	0	0	0	0	0	0	0	11999	0	0	0	0	0	0	0	0	247	0	CTATCAAGAAATATCGCCCATGCAGGACCCTCAGTAGACTTAGCTATTTTCTCCCTTCACCTCGCCGGTGTATCCTCCATTCTAGGCTCCATTAACTTTATTACTACAGTGTATAACTCCCGCTGAAACGGCCTATATATAGAACGAATACCCCTATTTGTATGAAGTGTTGTAATTACAACTGTACTTCTTCTCCTCTCCCTCCCCGTACTAGCAGGAGCCCTAACAATGCTCCTAACAGATCGAAACCTAAACACTGCCTTTTTCGACCCCGCTGGCGGAGGAGACCCCGTCCTTTATCAACACCTTTTT
CYST_000181200	75	6340	Annelida	phylum	Eukaryota	Metazoa	Annelida	Noid	Noid	Noid	Noid	Noid	0	2	0	471	14588	0	27	0	0	0	4	6	43	0	42326	0	0	0	3	0	0	0	1	4	ACTAGCAAGAAATATAGCACACGCAGGCCCATCAGTAGACCTCGCCATCTTCTCACTACACTTAGCAGGAACATCATCAATTCTTGGTTCAATCAACTTTATTACCACTATCATCAATCTTCGCCCACAAGGACTCACCTTAGAACGAATCCCCCTATTTGTTTGATCAGTAAAAGTAACTACTATCCTATTACTCCTTTCACTTCCAGTCCTTGCAGGAGCTATTACTATACTACTCACCGATCGAAACATCAACACCTCTTTCTTCGACCCTGCCGGAGGTGGAGACCCTGTTCTATATCAACACCTATTC
CYST_000352493	75	6340	Annelida	phylum	Eukaryota	Metazoa	Annelida	Noid	Noid	Noid	Noid	Noid	0	0	0	2076	0	2442	0	0	0	0	0	0	0	0	0	0	0	0	0	0	0	0	0	0	GTTATCCTCAAACATAGGACATGCAGGCCCACCAATAGACCTTACTATCTTCTCCCTACATCTAGCAGGGGCCTCATCTATCCTAGGATCCTTAAATTTTTTTACCACAATTATAAACGCCCGAGCTAAAGGAATGACATTAGAACGAATACAACTATTTGTTTGAGCAGTAAAAGTGACAGTAGTGCTACTACTTCTATCTCTTCCAGTTCTTGCGGCTGCTATTACCATACTTCTTACTGACCGTAATGTAAACACCTCATTCTTCGACCCTAAAGGAGGAGGAGACCCTGTACTATTTCAACACCTATTC
CYST_000496169	80	6340	Annelida	phylum	Eukaryota	Metazoa	Annelida	Noid	Noid	Noid	Noid	Noid	4	0	0	0	0	0	0	0	0	0	0	4	0	0	0	0	0	0	0	0	0	0	0	0	TCTCTCTGGAAACCTAGCACACGCAGGCCCTTCCGTAGACCTTGCCATTTTCTCCCTTCATTTAGCCGGAATTTCGTCTATTTTAGGAGCTATTAATTTCATTACAACTGTAGCCAATATACGATGAAAAGGTTTACGCCTCGAACGTATCCCCCTTTTTGTATGAGCAGTTAATATTACTGTAGTTTTACTTCTGCTTTCTCTCCCAGTCCTAGCTGGAGCAATTACTATACTTCTTACAGACCGTAACGTCAACACCTCATTCTTTGACCCTGCTGGAGGAGGCGACCCAATTCTATACCAACACCTCTTT
CYST_000941913	80	6340	Annelida	phylum	Eukaryota	Metazoa	Annelida	Noid	Noid	Noid	Noid	Noid	0	0	0	0	0	0	0	0	0	0	0	0	0	0	0	0	23838	10734	0	0	0	0	0	0	TCTGTCGAACAATATTGCCCATGCTGGGCCATCAGTAGACCTAGCTATTTTCTCCCTTCACTTAGCAGGGGTGTCTTCTATCATGGGAGCCCTAAACTTTATCACAACAGTTATCAACATACGATCAAAGGGACTACGTCTAGAACGAGTCCCCTTATTCGTGTGGTCGGTAGTAATTACGGCAGTTCTTCTTCTACTAAGGCTTCCTGTGCTAGCCGGAGCAATTACAATGCTTCTAACTGATCGTAACTTAAACACAGCATTTTTCGACCCGGCGGGGGGAGGTGACCCTGTATTATACCAACATCTGTTC
CYST_001765990	70	6340	Annelida	phylum	Eukaryota	Metazoa	Annelida	Noid	Noid	Noid	Noid	Noid	15	258	90	193	0	0	0	0	10339	0	0	0	0	0	0	0	0	3483	0	0	0	0	0	0	ACTAGCAGGCTGTACTGCCCACAGCGGCCCCTCAGTTGATCTTGCCATCTTTTCTCTCCATCTTGCTGGAGCCTCCTCTATCCTTGGCTCTCTAAATTTCTTAACCACAGTTTACAACATGCGCCCTGACACTCTTCTAGCCGAACGAATTCCTCTCTTTGTTTGATCTCTAGTTGTAACAGCAATCCTACTAGTCTTATCTCTCCCTGTTCTCGCCGGAGCTATTACTATACTTCTAACAGATCGAAACCTAAACTCGTCTTTCTTCATCCCAGAAGGGGGTGGAGACCCTGTTCTGTACCAACACCTTTTC
CYST_002252537	75	6340	Annelida	phylum	Eukaryota	Metazoa	Annelida	Noid	Noid	Noid	Noid	Noid	0	0	0	0	0	0	0	0	0	0	0	0	0	0	0	0	0	6213	0	0	0	0	0	0	CCTTGCCAGAAATATAGCACATGCCGGACCATCCGTTGACCTCGCAATCTTTTCACTCCATCTAGCAGGAATTTCCTCTATTCTAGGGGCCATCAACTTCATCACCACCGTTGCTAATATACGATGAAAAGGCCTCCGCCTCGAACGAATCCCTCTATTTGTATGGGCAGTTAATATTACGGTTATCCTTCTTCTCCTTTCCCTCCCGGTCCTTGCAGGTGCTATCACCATACTCCTAACAGATCGTAATATCAATACATCTTTCTTCGACCCGAGAGGAGGAGGAGACCCAATTCTATACCAACACCTATTC
CYST_005578596	80	6340	Annelida	phylum	Eukaryota	Metazoa	Annelida	Noid	Noid	Noid	Noid	Noid	0	0	0	0	0	0	0	0	0	0	0	0	0	0	0	0	0	0	0	0	0	4735	0	0	TCTTGCAAGAAATTTAGCCCATGCAGGTCCTTCAGTAGACCTAGCTATTTTTTCCCTTCATATTGCAGGAGCATCCTCTATTCTAGGAGCAATTAATTTTATCACAACCGTTATTAATATACGATGAAAAGGCCTACGACTAGAACGAGTTCCTTTATTTGTATGAGCAGTAAAAATTACAGCAATTCTTCTCCTTCTATCTCTTCCAGTGCTAGCTGGAGCAATCACAATACTTCTAACAGACCGAAATTTAAACACTGCATTCTTTGACCCAGCTGGAGGGGGAGACCCTGTATTATACCAGCACCTCTTC
CYST_000000015	100	6359	Platynereis dumerilii	species	Eukaryota	Metazoa	Annelida	Polychaeta	Phyllodocida	Nereididae	Platynereis	Platynereis dumerilii	0	0	21	992	0	0	21	0	27	23	5	4	13	0	51	0	44	0	14	0	0	0	7	1	TTTATCCAGTAATATTGCTCATGCTGGCCCCTCAGTAGACCTGGCAATCTTTTCTCTTCACCTAGCGGGGGTGTCCTCTATTATAGGGGCCTTAAATTTTATTACCACAGTTATCAATATACGCTCAAAAGGACTAAAACTAGAACGTGTCCCTTTATTTGTATGATCTGTAGTAATTACAGCGGTTCTTCTACTATTAAGGCTTCCAGTGTTAGCGGGTGCTATCACAATATTATTAACAGACCGAAACCTAAACACTGCGTTCTTTGATCCTGCTGGAGGGGGAGACCCAATCCTATACCAGCACTTGTTT
CYST_000000123	100	1981577	Subadyte pellucida	species	Eukaryota	Metazoa	Annelida	Polychaeta	Phyllodocida	Polynoidae	Subadyte	Subadyte pellucida	0	0	1	0	0	0	0	0	0	0	0	0	4	0	9	0	0	0	2	0	0	0	1	10	GTTGGCCTCAAATATTGCTCATGCTGGTCCTTCAGTAGACCTAGCTATTTTTTCTCTCCATATCGCTGGTGTTTCCTCTATTTTGGGGGCTTTAAATTTTATTACTACTGTAATAAACATACGTTATAAAGGGCTTCGACTTGAGCGTGTTCCCTTGTTCGTATGGGCAGCTAAAATTACTGCTATTCTATTACTTTTATCTCTTCCAGTATTAGCTGGTGCTATTACAATATTACTAACTGACCGTAATCTTAATACAGCTTTTTTTGACCCCGCCGGTGGTGGAGATCCTGTATTATATCAACATTTATTT
CYST_000000137	97	1131437	Terebella lapidaria	species	Eukaryota	Metazoa	Annelida	Polychaeta	Terebellida	Terebellidae	Terebella	Terebella lapidaria	3	2	0	0	0	0	0	0	0	0	4	3	0	0	8	0	0	0	9	0	0	0	0	0	TCTCGCTAGAAACATCGCCCATGCGGGCCCCTCAGTTGATCTCGCGATCTTTTCCTTACACCTCGCAGGTATTTCTTCTATTTTGGGCGCAATTAACTTTATCACCACTGTAGCTAACATACGATGAAAGGGGCTCCGCCTAGAACGAGTCCCTCTCTTTGTATGGGCCGTAGTAATCACAGTTGTTCTTCTATTGCTCTCCCTCCCCGTCCTAGCAGGGGCAATCACTATACTTCTTACCGACCGAAATGTTAATACCTCTTTTTTTGACCCTAGAGGAGGCGGGGACCCAATTCTATACCAACACTTATTT
CYST_000000501	100	216498	Hydroides elegans	species	Eukaryota	Metazoa	Annelida	Polychaeta	Sabellida	Serpulidae	Hydroides	Hydroides elegans	67	10	8	0	0	0	14	14	23	52	24	6	0	0	0	0	0	0	9	0	0	0	75	63	TCTTTCTAGGGTAAAGTTTAGAAGAAGACCTTCGGTAGATTTCGGTATTTTCAGTCTTCACATAGCTGGGCTTAGGAGAATTCTAGGTTCTATTAATTTCTTAACTACTTTACTAAACATGCGGGGCCCTGAAAGGCGACTAGATCGAATACCTTTGTTTTGTTGGGCTTTAGGGGTGACAACATTATTATTACTACTAAGAGTTCCTGTGTTGGCTGGGGGACTTACAATGTTGATTGTTGATCGTCACTTTTCTACTAGGTTTTTTGATCCTGTTGGGGGAGGTGATCCTGTGTTATTTATACATTTGTTC
CYST_000000617	100	378361	Syllidia armata	species	Eukaryota	Metazoa	Annelida	Polychaeta	Phyllodocida	Hesionidae	Syllidia	Syllidia armata	0	1	0	0	0	0	0	0	0	16	3	3	0	0	0	0	0	0	1	0	0	0	0	0	TCTTTCTAGAAATATCGCTCACGCAGGCCCCTCTGTAGATCTAGCAATTTTTTCCCTTCATCTAGCAGGGGTCTCTTCAATTTTAGGGGCCGTTAATTTTATCACTACGGTAATTAATATACGTTCATCAGGGTATCGCCTAGAGCGAGTTCCTTTATTTGTATGAGCCGTAAAAATCACAGCTGTCCTACTGCTTCTCTCTCTCCCAGTATTAGCTGGAGCCATTACTATACTATTAACTGATCGTAACCTAAATACCTCTTTCTTCGACCCAGCGGGAGGAGGGGACCCGGTTCTTTATCAACATCTATTT
CYST_000001240	100	216498	Hydroides elegans	species	Eukaryota	Metazoa	Annelida	Polychaeta	Sabellida	Serpulidae	Hydroides	Hydroides elegans	24	2	1	0	0	0	0	0	0	0	13	8	0	0	0	0	0	0	5	0	0	0	12	11	TCTTTCTGGTGTAAAGTTTAGGAGGAGACCTTCGGTAGATTTTGGTATTTTTAGTCTCCATATAGCTGGGCTCAGGAGAATTCTAGGTTCTATTAATTTTTTAACTACTTTACTAAATATGCGGGGTCCTGAAAGGCGGTTAGATCGGATACCTTTATTTTGTTGGGCTTTAGGTGTAACAACATTACTACTTCTACTAAGAGTCCCGGTATTAGCTGGGGGACTTACAATATTAATTGTTGATCGTCACTTTTCTACTAGGTTTTTTGACCCTGTTGGGGGTGGTGATCCTGTCTTATTTATACATTTGTTT
CYST_000003058	80	39820	Nereididae	family	Eukaryota	Metazoa	Annelida	Polychaeta	Phyllodocida	Nereididae	Noid	Noid	0	0	0	0	0	0	0	0	0	0	0	0	4316	1788	10907	0	1794	3630	0	0	0	0	0	0	ATTAGCTAGTAATATTGCCCATGCAGGCCCGTCAGTAGATCTAGCTATTTTTTCTCTCCATCTAGCTGGCGCCTCCTCTATTATAGGAGCCCTAAATTTTATTACCACAGTTATTAATATACGATCTAAGGGGCTACGCCTAGAACGTGTACCATTATTTGTATGGTCAGTAGTTATCACTGCCGTACTTCTCTTGTTAAGTCTTCCCGTTTTAGCAGGAGCTATCACCATACTCCTAACAGACCGAAACCTAAATACAGCATTCTTCGACCCGGCTGGAGGAGGGGACCCTATTCTATATCAGCATTTATTC
CYST_000003486	80	6354	Perinereis	genus	Eukaryota	Metazoa	Annelida	Polychaeta	Phyllodocida	Nereididae	Perinereis	Noid	14	57	243	3556	403921	2018	11223	162	8724	96	22	32	1385	0	0	0	0	0	0	0	0	0	18	34	TTTAGCAAGAAATATTGCACACGCCGGGCCCTCAGTAGACCTGGCGATCTTCTCCCTACACCTAGCAGGCGTATCTTCTATTATAGGCGCATTAAACTTTATTACTACAGTCATCAATATGCGACCCGAAGGACTAAAGCTCGAACGTATTCCATTATTTGTATGATCTGTAATAATTACAGCAGTACTCCTACTACTAAGTTTACCAGTATTAGCAGGGGCCATCACCATACTATTAACAGACCGCAACTTAAATACTGCATTCTTTGACCCTGCAGGAGGAGGAGACCCAGTTCTATATCAACACTTGTTT
CYST_000003806	97	418361	Syllis amica	species	Eukaryota	Metazoa	Annelida	Polychaeta	Phyllodocida	Syllidae	Syllis	Syllis amica	3	3	4	0	60014	0	0	0	0	0	9	5	194	0	0	0	0	0	0	0	0	0	2	36	GCTATCAAGAAATATAGCCCATAGGGGACCTCCCGTAGACATAGCAATCTTCTCTCTACACTTAGCTGGAGCCAGATCAATTTTAGGAGCCGCAAACTTTATTGCTACTATTGTAAATATACGTGCAAAAAAACAAAAAGCAGAAAAAACCCAATTATTCCCATGATCAGTCCTCCTTACCGCCGTACTTTTGCTATTATCCTTGCCCGTTTTGGCAGGGGCTATCACGATACTACTAACCGACCGAAACATAAACACCGCGTTCTTCGACCCGGGGGGAGGGGGAGACCCCGTCCTTTATCAACACCTATTC
CYST_000027850	97	-207	Oxydromus pallidus	species	Eukaryota	Metazoa	Annelida	Polychaeta	Phyllodocida	Hesionidae	Oxydromus	Oxydromus pallidus	0	6	0	2511	0	200	0	0	0	0	8	9	5	215128	45	0	17943	3743	18	0	0	0	2	1	CTTATCTAGAAATATCGCCCATGCCGGGCCTTCCGTAGACCTCGCAATCTTCTCATTACATATCGCAGGGGTGTCATCTATTCTTGCCTCTGTCAATTTTATCTCTACCGTTATTAATATGCGAACAAAAGCCTATCGATTAGAAATAGTCCCCTTATTTGTCTGATCTATCAAAATCACAGCTATCCTCCTACTTCTAAGCCTTCCTGTCCTCGCTGGCGCCATCACGATGCTTCTTACAGACCGAAATCTAAATACAGCCTTCTTTGACCCAGCGGGAGGCGGGGACCCGGTGCTTTACCAACACCTATTT
CYST_000028058	80	6348	Phyllodocida	order	Eukaryota	Metazoa	Annelida	Polychaeta	Phyllodocida	Noid	Noid	Noid	0	0	0	0	0	0	182	0	0	0	0	0	0	52437	169637	0	0	0	1	0	0	0	0	0	TCTCGCAAGAAATATTGCACACGCAGGACCATCTGTAGACCTAGCAATTTTCTCTCTACATCTAGCAGGTGTTTCATCAATTATAGGAGCGTTAAATTTTATTACCACAGTAATTAATATACGTTCAAAAGGACTTCGTCTAGAACGGGTGTCTTTATTCGTATGGTCCGTAATGGTAACAGCTATTCTATTACTCCTTAGTCTACCTGTTCTAGCCGGCGCCATTACAATACTTTTAACAGATCGAAATTTAAATACTGCTTTCTTTGACCCTGCAGGAGGAGGTGATCCAATCCTTTATCAACATTTATTC
CYST_000029955	80	32261	Terebellidae	family	Eukaryota	Metazoa	Annelida	Polychaeta	Terebellida	Terebellidae	Noid	Noid	3	2	15	1173	0	0	0	8185	0	0	8	1	0	48799	0	0	0	0	1	0	0	0	2	4	TCTCGCCAGAAATATAGCACATGCAGGCCCCTCTGTAGATCTTGCCATCTTCTCTCTCCATTTAGCAGGAATCTCTTCTATTCTAGGAGCTATTAACTTTATTACAACCGTCGCCAATATACGATGAAAAGGTTTACGTCTCGAACGAATCCCCCTTTTCGTCTGGGCCGTTAATATCACAGTAGTCCTCCTACTTCTCTCCCTTCCAGTTCTAGCAGGCGCCATTACTATGCTCCTTACAGATCGTAACGTTAACACCTCTTTCTTTGACCCATCCGGCGGAGGTGACCCAATTTTATATCAACATTTATTT
CYST_000033380	80	51293	Capitella	genus	Eukaryota	Metazoa	Annelida	Polychaeta	Noid	Capitellidae	Capitella	Noid	0	0	0	0	0	0	0	0	0	0	0	0	0	1786	0	0	0	0	0	1899	0	2654	0	0	TCTTTCTGGGAATATTGCTCACGGGGGGCCGGCTGTTGATATGGCTATTTTTTCATTACATTTAGCAGGGGTGTCTTCTATTATAGCTTCTATGAATTTTTTGGTTACAGTGTATAATATACGATCTACTTCAATAATTATAGAGCGGGTTAGGCTATTATTGTGATCTTTGTGTATTACAGCGATACTATTGATTGGTTCTTTACCCGTTTTGGCTGCTGGTATTACAATGTTATTAACAGATCGTAATCTAAATACGTCATTCTTTGACCCTACAGGTGGTGGAGATCCCGTGTTATATCAACACTTATTT
CYST_000035579	70	6341	Polychaeta	class	Eukaryota	Metazoa	Annelida	Polychaeta	Noid	Noid	Noid	Noid	0	0	0	0	0	0	18	0	36	0	0	0	0	8082	50549	11761	67918	21048	2	0	0	0	0	0	CTATCCAGGAATATTGCCCATGCTGGGCCTTCGGTAGACATAGTAATCTTCTCTCTTCACCTAGCAGGTGTTAGATCCATCCTAGCCTCCATTAACTTTATTACAACAGCCAAAGAACTTCGAATAGTAATAACCCTAGATCAAATACCATTATTCGTCTGATCAGTAAAAATTACAACAATCCTTCTCCTATTATCACTGCCCGTTCTAGCTGGTGCAATTACCATACTCTTAACTGACCGAAACCTAAACACTTCCTTCTTCGACCCATCAGGGGGCGGCGATCCTGTCCTCTTCCAACATCTCTTT
CYST_000036709	90	39820	Nereididae	family	Eukaryota	Metazoa	Annelida	Polychaeta	Phyllodocida	Nereididae	Noid	Noid	0	0	0	0	0	0	0	0	0	0	0	0	0	11391	15603	0	26926	7207	0	0	0	0	0	0	TCTTTCAAGAAACATCGCACATGCAGGCCCTTCAGTGGACCTAGCAATTTTCTCTCTTCACTTAGCAGGTGTTTCATCAATTATAGGAGCATTAAATTTTATTACCACTGTTATTAATATACGTTCTAAAGGACTTCGATTAGAACGAGTTTCTTTATTTGTATGGTCCGTAATAGTAACAGCCATTTTGCTTCTTCTAAGGCTACCTGTTTTAGCTGGGGCAATTACGATACTTTTAACAGATCGAAACTTAAATACTGCCTTTTTTGACCCAGCTGGAGGAGGGGACCCAATCCTTTATCAACATCTATTC
CYST_000039218	97	418328	Branchiosyllis exilis	species	Eukaryota	Metazoa	Annelida	Polychaeta	Phyllodocida	Syllidae	Branchiosyllis	Branchiosyllis exilis	0	0	0	0	0	0	0	0	0	0	0	0	0	6367	0	0	557	4412	0	0	0	0	0	0	CCTAAGATCGTTAATTGCGCATAGAGGTCCCCCCGTGGATTTAGCTATTTTTTCTTTACATTTAGCTGGGGCCTCCTCTATCTTAGGCGCGGCCAATTTTATTTCTACTATTATTAATATACGATCAAGCTCTTATACTGCAGATAAAACTCCAATATTTCCATGATCAGTAATTTTAACTGCGATCTTACTTCTTTTATCTTTGCCAGTGTTAGCGGGAGCTATTACTATACTGCTAACTGATCGTAATTTAAATACTACTTTTTTTGATGTAACAGGAGGGGGTGACCCTATCCTTTTCCAACATCTCTTT
CYST_000039642	80	6341	Polychaeta	class	Eukaryota	Metazoa	Annelida	Polychaeta	Noid	Noid	Noid	Noid	0	0	0	0	0	0	0	0	0	0	0	0	0	1742	0	0	0	0	0	663	0	0	0	0	TTATCAGCAAATCTAGCTCATGCCGGGCCCTCAGTAGATATAGTTATTTTTTCTCTCCATTTAGCTGGAGTCTCCTCTATTTTAGGTGCCATCAACTTTATTACAACCTTTATTAATATACGATGAAACGGACTTCGACTAGAACGCGTTCCTCTATTCGTATGAGCTGTAGCTATTACTGCAGTACTACTACTTTTATCTTTACCCGTATTAGCAGGAGCAATCACGATACTTTTAACAGATCGAAATTTAAATACTGCATTCTTTGACCCTGCAGGTGGAGGAGACCCTGTTTTATATCAACATCTATTT
CYST_000040078	80	61845	Maldanidae	family	Eukaryota	Metazoa	Annelida	Polychaeta	Noid	Maldanidae	Noid	Noid	0	0	0	960	0	0	0	0	0	0	0	0	0	1550	0	0	0	4313	0	1144	0	1404	0	0	TTTATCTAGAGGTCTAGCTCACGCAGGCCCATCAGTAGACCTAGCAATCTTTTCCCTGCACCTTGCAGGCGCCTCCTCAATCCTAGGCGCCATTAACTTTATTACCACAGCCATTAATATACGATCCCAAGGCCTACAACTTGAACGAATGCCCTTATTTGTTTGATCAGTAAAAATTACTGCTATTCTCCTCCTTTTATCTTTACCTGTACTAGCAGGTGCAATTACAATGCTTCTTACAGACCGAAACCTTAATACAGCCTTCTTTGACCCAGCGGGAGGGGGCGACCCAATTTTATATCAACACTTATTC
CYST_000069415	80	6358	Platynereis	genus	Eukaryota	Metazoa	Annelida	Polychaeta	Phyllodocida	Nereididae	Platynereis	Noid	0	0	0	0	0	0	0	0	0	0	0	0	0	673	0	0	0	0	0	2615	4864	32078	0	155	TTTATCCAGTAATATTGCACATGCCGGACCTTCAGTGGACCTCGCGATCTTTTCTCTCCATTTAGCGGGGGTGTCTTCTATCATAGGGGCTTTAAACTTTATCACTACAGTCATCAACATACGCTCTAAAGGGTTAAAGCTAGAACGTGTACCTCTATTTGTGTGATCTGTAGTAATTACGGCAGTTCTTCTTCTTTTAAGACTTCCAGTACTAGCAGGGGCTATTACAATACTATTAACAGACCGAAACCTAAACACTGCATTTTTCGACCCTGCAGGAGGGGGCGACCCAATCTTATACCAGCACCTATTC
CYST_000107938	97	2995494	Platynereis jourdei	species	Eukaryota	Metazoa	Annelida	Polychaeta	Phyllodocida	Nereididae	Platynereis	Platynereis jourdei	0	0	0	0	0	0	0	0	0	0	0	1	0	0	0	0	0	0	0	0	0	27751	0	0	TCTATCTAGTAACATTGCCCATGCTGGCCCCTCAGTAGACCTAGCGATCTTTTCCCTCCACTTGGCGGGGGTGTCCTCTATTATAGGAGCCTTAAATTTTATCACTACAGTCATCAACATACGATCAAAAGGGCTGAAGTTAGAACGCGTCCCCTTGTTCGTGTGGTCCGTAGTGATTACAGCAGTTCTCCTTCTTTTAAGACTCCCAGTACTAGCAGGAGCTATTACAATGTTATTAACAGACCGAAATCTAAACACTGCTTTCTTTGACCCTGCGGGAGGGGGAGACCCAATTTTGTACCAACACTTATTC
CYST_000274500	95	6348	Phyllodocida	order	Eukaryota	Metazoa	Annelida	Polychaeta	Phyllodocida	Noid	Noid	Noid	0	0	0	0	0	0	0	0	50	41	0	0	0	0	0	0	92172	81096	6	0	0	0	0	0	TCTGGCTGCTAATATTGCTCATGCTGGGCCATCAGTTGATTTAGCTATTTTTTCACTGCACATTGCGGGGGTGTCCTCAATCTTGGGTGCTCTAAACTTTATCACCACAGTAATTAATATACGGTATAAAGGCCTACGTCTTGAACGGGTTCCATTATTTGTTTGAGCAGCTAAAATTACAGCGATTTTACTTCTTCTTTCGCTTCCAGTATTAGCGGGAGCTATTACTATGCTTCTAACAGACCGTAATCTAAACACAGCATTTTTTGATCCTGCTGGAGGGGGAGACCCTGTTCTTTACCAACACTTATTC
CYST_000298527	80	105391	Canalipalpata	infraclass	Eukaryota	Metazoa	Annelida	Polychaeta	Noid	Noid	Noid	Noid	0	0	0	0	0	0	0	0	0	0	0	0	0	0	12	0	15	0	7	0	0	0	0	0	TTTATCTAGGAATCTTGCACATGCAGGCCCTTCTGTTGATCTAGCTATTTTTTCCCTCCACCTAGCTGGGATTTCTTCAATTCTAGGCGCCATTAATTTTATTACTACTGTAGCTAATATACGGTGAAAAGGCCTCCGATTAGAACGAGTACCTTTATTTGTATGAGCTGTTAATATTACTGTAGTTCTTCTTTTATTGTCACTCCCTGTCCTTGCAGGAGCAATCACAATATTACTCACAGATCGTAATGTCAATACTTCTTTCTTTGATCCTGCAGGAGGAGGTGACCCAATTCTATACCAACACCTTTTT
CYST_000551470	80	32261	Terebellidae	family	Eukaryota	Metazoa	Annelida	Polychaeta	Terebellida	Terebellidae	Noid	Noid	1	0	2	0	0	0	0	0	0	0	0	0	5	0	30	0	22	0	12	0	0	0	0	0	CTTATCTAGGAATCTTGCACATGCAGGCCCCTCTGTTGATCTAGCCATTTTCTCCCTTCACTTAGCTGGAATTTCTTCAATTCTAGGTGCTATTAATTTTATTACTACTGTGGCCAATATACGATGAAAAGGACTCCGATTAGAACGAGTACCTCTATTTGTATGAGCTGTTAATATTACTGTAGTTCTCCTTTTATTATCACTCCCTGTTCTTGCAGGTGCAATCACAATATTACTCACAGATCGTAATGTAAATACTTCTTTCTTTGACCCTGCGGGAGGAGGTGACCCAATTCTATACCAACACCTTTTC
CYST_000700612	75	6341	Polychaeta	class	Eukaryota	Metazoa	Annelida	Polychaeta	Noid	Noid	Noid	Noid	0	0	0	0	0	0	0	0	0	0	0	0	0	0	0	0	4148	0	0	0	0	0	0	0	ATTAGCAAGGAATATTGCCCATGCAGGCCCATCAGTTGATCTGGCCATCTTCTCTCTCCACCTAGCAGGAGTTTCATCCATCATGGGCGCCTTAAATTTCATTACTACAGTGATTAACATACGATCCAAGGGATTGCGCCTAGAACGAGTCCCCCTATTTGTCTGGTCTGTCATAATCACGGCCATCCTTCTTCTTTTAAGCCTCCCAGTCCTAGCAGGCGCTATCACCATACTTCTTACAGACCGCAATTTAAACACCGCATTTTTTGATCCTGCTGGAGGGGGGGATCCAATTCTATACCAACACCTATTT
CYST_000719304	100	2201178	Branchiomma boholense	species	Eukaryota	Metazoa	Annelida	Polychaeta	Sabellida	Sabellidae	Branchiomma	Branchiomma boholense	0	0	0	0	0	0	0	33	0	0	0	0	0	0	4102	57046	0	0	0	0	0	0	0	0	TTTGTCTAGAAATTTAGGACATTCTGGGAGATGTGTTGATTTGGTAATTTTTTCTCTTCATTTGGCTGGTGCCTCTTCTATTATGGGTGCTATTAATTTTATTACAACCATTATGAATTTGCGGGGAAAGGTTATAAAGGCGGAACGAATTCCTTTATTTGTTTGGGCTGTAGCTATTACTGTAGTGTTACTTTTGCTTTCCCTACCTGTACTTGCTGCGGCAATTACTATGCTGTTAACAGATCGAAATATTAATACTAGGTTCTTTGATCCTGCTGGTGGGGGGGATCCTATTTTGTTTCAGCACTTGTTT
CYST_000728818	80	39820	Nereididae	family	Eukaryota	Metazoa	Annelida	Polychaeta	Phyllodocida	Nereididae	Noid	Noid	2713	0	354	4351	0	0	58618	0	13232	0	0	0	0	0	103	0	0	0	0	75539	0	10939	0	0	ATTAGCTAGTAACATCGCCCATGCAGGCCCCTCAGTAGATTTAGCTATTTTCTCCCTTCATCTAGCTGGCGCCTCCTCTATCATAGGAGCACTAAATTTTATTACCACAGTTATTAATATACGATCTAAGGGGCTACGTTTAGAACGTGTACCCCTATTTGTATGATCAGTAGTTATCACTGCAGTTCTTTTACTATTAAGTCTTCCCGTTTTAGCAGGAGCTATCACCATGCTCCTGACAGACCGAAATCTTAATACAGCATTCTTTGATCCGGCTGGTGGCGGAGATCCTATTCTATACCAGCATTTATTC
CYST_000763893	100	1400843	Euclymene santandarensis	species	Eukaryota	Metazoa	Annelida	Polychaeta	Noid	Maldanidae	Euclymene	Euclymene santandarensis	0	0	0	0	0	0	7861	0	0	0	0	0	0	0	0	0	0	0	0	0	0	0	0	0	TTATCTAGCAATTTAGCCCATGCAGGCCCATCAGTAGACCTTGCTATCTTTTCCCTTCACTTAGCAGGGGCCTCATCTATTTTAGGTGCGATTAACTTTATTACCACAGCAATTAATATACGATCGAAAGGTATCCAACTCGAACGTATACCTCTTTTTGTATGATCAGTTAAACTTACTGCCATTTTACTTTTACTATCATTACCAGTTTTAGCAGGAGCAATCACTATACTTCTAACAGACCGGAATCTTAATACAGCTTTCTTTGACCCTGCAGGCGGCGGGGACCCTATTCTTTATCAACATTTATTC
CYST_000812046	97	115833	Chrysopetalum debile	species	Eukaryota	Metazoa	Annelida	Polychaeta	Phyllodocida	Chrysopetalidae	Chrysopetalum	Chrysopetalum debile	0	0	1	0	0	0	0	0	0	0	0	0	8	0	0	0	0	0	1	0	0	0	1	0	ACTAGCTGGAAATATTGCCCATGCTGGTCCCTCAGTTGATTTTGCTATTTTCTCCCTCCATCTTGCAGGTGCTAGGTCCATTCTCGGTGCCCTTAATTTTATTACTACTATTATAAATATACGGTCTGTGGGTCTACGTCTAGAGCGAGTACCCTTATTCGTTTGGTCGGTTAAAATTACCGCTATTCTTCTTCTTCTTTCTTTACCTGTACTCGCAGGGGCTATTACCATACTCCTAACTGACCGAAATTTAAATACATCATTCTTTGACCCCGCTGGAGGAGGGGATCCTGTATTATACCAACATCTATTC
CYST_000891961	75	122238	Syllidae	family	Eukaryota	Metazoa	Annelida	Polychaeta	Phyllodocida	Syllidae	Noid	Noid	0	105	0	7921	0	0	753	6880	0	0	0	0	0	0	0	0	0	0	0	0	0	0	0	0	TCTTTCATTATTTAAAAGACATAGAGAAGCTAGGGTTGATCTGACTATTTTTTCTTTACATTTAGCTGGGATAAGATCAATTGTGGCTTCTTTAAATTTTATAAGAACAATATTATTAAGAAGGACTAAAAATCAAACTTTAGAAAATAACTTATTAATATCTTGAGCTTTATTTATTACTACTATTTTATTATTACTTTCCTTACCAGTTTTAGCAGGGGCTATTACTATACTTTTATCTGACCGAAACTTAAATACTTGTTTTTTTGACCCCAGAGGTGGAGGAGATGTAATCTTATATCAACATTTATTT
CYST_000982230	100	2793144	Polycirrus aurantiacus	species	Eukaryota	Metazoa	Annelida	Polychaeta	Terebellida	Terebellidae	Polycirrus	Polycirrus aurantiacus	0	0	0	0	0	0	0	0	0	0	0	0	3	0	16	0	0	0	0	0	0	0	0	0	TCTTGCTAGAAATATTGCACATGCCGGGCCATCCGTAGATCTTGCTATTTTCTCTCTACATTTAGCTGGAATCTCTTCTATTTTAGGTGCTATTAATTTTATTACAACAGTCGCCAATATGCGATGAAAAGGGCTCCGCCTAGAACGTATCCCATTATTTGTATGAGCAGTAAATATTACAGTTATCCTACTGCTTCTTTCCCTTCCGGTGTTAGCTGGAGCCATTACCATACTCCTAACAGACCGAAATGTAAACACTTCTTTCTTTGACCCATCAGGAGGAGGTGACCCAATTCTATACCAACATCTATTT
CYST_001138915	75	122238	Syllidae	family	Eukaryota	Metazoa	Annelida	Polychaeta	Phyllodocida	Syllidae	Noid	Noid	0	0	0	9547	0	0	0	17478	0	4829	0	0	0	0	0	0	0	0	0	0	0	0	0	0	TCTATCTTTATTTAAAAGACATAGAGAAGCAAGGGTTGATATAACTATTTTTTCTCTTCATTTAGCAGGAATAAGTTCAATTGTAGCTTCATTAAATTTTATAAGAACAATGATATTAAGTGGGGTAAAAAAACAAAACTTGGAAAACACTTTATTGATATCTTGAGCTTTATACATCACAACAGTATTATTATTATTATCTCTACCTGTTTTAGCTGGAGCTATTACAATACTTCTTTCTGATCGTAATTTAAACACATGTTTTTTTGATCCAGGAGGTGGGGGAGATGTTATTTTATATCAACATTTATTT
CYST_001161394	97	2951288	Nicolea venustula	species	Eukaryota	Metazoa	Annelida	Polychaeta	Terebellida	Terebellidae	Nicolea	Nicolea venustula	0	0	0	0	0	0	0	12	0	0	0	0	0	0	0	0	0	0	0	0	0	0	0	0	TTTATCTAGAAACCTAGCACACGCAGGTCCCTCAGTAGACCTTGCTATTTTCTCCCTTCACCTCGCAGGAATCTCCTCTATTCTAGGTGCTATTAATTTTATCACAACTGTAGCTAATATACGATGAAAAGGATTACGATTAGAACGTGTCCCTCTCTTCGTTTGAGCTGTTAATATCACCGTAGTTCTTCTTCTACTATCACTTCCAGTTCTAGCAGGTGCTATTACTATACTACTAACAGACCGTAATGTAAACACCTCCTTTTTTGATCCCGCAGGAGGAGGGGACCCTATTTTATATCAACATTTATTT
CYST_001243535	100	418370	Syllis gracilis	species	Eukaryota	Metazoa	Annelida	Polychaeta	Phyllodocida	Syllidae	Syllis	Syllis gracilis	0	0	0	0	0	0	0	0	0	0	0	0	0	0	0	0	2394	0	0	0	0	0	0	0	TCTCTCAGCTAATACAGCCCATAGTGGACCACCAGTAGATATAGCAATTTTCTCACTACACCTAGCAGGAGCTAGGTCAATCTTAGGAGCAGCAAACTTCATCGCAACCATTTTAAATATACGATCAAAAAAACAAAAAGCAGATAAAACCCCTTTATTCCCGTGATCCGTAATCCTAACCGCTATTCTACTACTCCTATCATTACCAGTACTAGCTGGAGCGATTACTATACTACTCACAGATCGAAACCTAAATACAACATTCTTCGATTCTAGTGGTGGGGGAGATCCCGTCCTTTACCAGCATTTATTC
CYST_001797010	95	104738	Marphysa	genus	Eukaryota	Metazoa	Annelida	Polychaeta	Eunicida	Eunicidae	Marphysa	Noid	0	0	0	0	0	0	0	0	1213	0	0	0	0	0	0	0	0	0	0	0	0	0	0	0	CTTTCCAGAAATATTGCTCACGCTGGACCCTCGGTAGATATAGCAATTTTTTCCTTACACCTAGCAGGGGTATCTTCAATTCTGGGCTCAATTAACTTTATTACAACTGTAGCAAATATACGATCAGATGGGATACGACTAGAACGAGTTCCACTGTTTGTTTGGGCTGTTGTTATCACTACCGTTCTCCTCCTTCTCTCTCTCCCAGTTCTAGCCGGAGCTATTACTATACTCCTTACAGACCGAAATATCAACACTGCCTTCTTTGACCCTGCAGGGGGCGGAGATCCCGTATTATTTCAACATCTTTTC
CYST_002257723	80	105390	Errantia	subclass	Eukaryota	Metazoa	Annelida	Polychaeta	Noid	Noid	Noid	Noid	0	0	0	0	0	0	0	0	0	0	0	0	0	0	0	0	0	189	0	0	0	0	0	0	CCTTGCAGCCAACATCGCTCATGCAGGCCCATCGGTAGACCTCGCTATCTTTTCACTTCATCTAGCTGGGGCCTCCTCAATTCTAGGAGCACTAAACTTCATTACAACCGTTATCAACATACGATGAAAAGGCCTCCGCCTAGAACGTATTCCATTATTCGTATGATCAGTTAAAATCACAGCTATCTTACTTCTTTTATCCCTCCCCGTCCTCGCAGGAGCCATCACGATACTCTTAACAGACCGAAACCTAAACACCGCCTTCTTCGACCCCGCCGGAGGGGGAGATCCAATCCTTTACCAGCACCTATTT
CYST_002656825	97	1761719	Parasabella aberrans	species	Eukaryota	Metazoa	Annelida	Polychaeta	Sabellida	Sabellidae	Parasabella	Parasabella aberrans	0	3	0	0	0	0	0	0	0	0	6	4	0	0	0	0	0	0	0	0	0	0	6	8	CTATCTAGGAACATCGCGCACGCAGGGCCATCAGTGGACCTAGCTATTTTCTCCTTACATCTTGCAGGAGCATCCTCTATTCTAGGCTCCGTTAATTTCATTTCATCAATCATCTACGTCCGTTCTAAGGGATACTCAATAGAACGAATGCCCCTATTCATTTGATCAGTAAAAGTTACTACCATTCTTCTAGTCTTATCTCTTCCAGTACTAGCAGGAGCGATCACTATACTCCTTACGGATCGTAATATTAACACCTCATTTTTTGACCCAAGAGGAGGAGGAGACCCAATCCTTTTCCAACATTTATTC
CYST_003016756	75	6341	Polychaeta	class	Eukaryota	Metazoa	Annelida	Polychaeta	Noid	Noid	Noid	Noid	0	0	0	0	0	0	0	0	0	0	0	0	0	0	0	0	0	0	0	0	0	0	7	5	TTTATCTAGTAATATAGCACACGCAGGACCTTCTGTAGATCTTGCTATCTTCTCACTTCACCTGGCAGGAGCCTCTTCAATCATAGCTTCAGTAAACTTCATTTCTACTGTTTTTAATTGTCGTATCAAAGGTATACGACTTGAACGTATCCCACTATTTGTCTGAGCAACACTCATTACTACCGTTCTTCTTCTCCTCTCTTTACCTGTCTTAGCAGGGGCTATCACAATACTACTTACCGATCGAAATGTAAACACTGCATTCTTTGACCCAAGTGGGGGAGGAGACCCTATTCTATTCCAACATCTTTTC
CYST_003017992	97	6358	Platynereis	genus	Eukaryota	Metazoa	Annelida	Polychaeta	Phyllodocida	Nereididae	Platynereis	Noid	0	0	0	0	0	0	0	0	0	0	0	0	0	0	0	0	0	0	0	0	0	0	49	0	ATTAGCAAGTAATATTGCACACGCTGGCCCCTCAGTAGACTTAGCTATTTTCTCCCTCCATCTGGCAGAGGTCTCCTCTATTATAGGAGCCCTAAATTTTATCACAACAGTCATCAATATACGATCAAAAGGACTAAAATTAGAACGCGTTCCTTTATTTGTGTGATCTGTAGTAATTACAGCAGTACTTCTTCTTTTAAGATTGCCAGTACTAGCAGGAGCTATTACTATATTATTAACAGACCGCAACCTAAATACTGCATTTTTTGATCCTGCCGGAGGGGGGGACCCCATTTTATACCAACATCTATTT
CYST_003018558	80	46599	Spionidae	family	Eukaryota	Metazoa	Annelida	Polychaeta	Spionida	Spionidae	Noid	Noid	0	0	0	0	0	0	0	0	0	0	0	0	0	0	0	0	0	0	0	0	0	0	46	0	CCTGTCCGGAAATGTAGCCCACGCAGGCCCCGCAGTAGATCTAACCATTCTTTCTCTTCACCTAGCAGGGGTATCTTCTCTCATAGGAGCTATTAACTTCACAACAACTATTGCTAATAGTCGAATAGAAGGAATGCCAACAGAAAAAATACCTTTATTTATTTGATCTGTCCTAGTCACAGTCGGACTCTTAATTCTTGCACTTCCCGTACTAGCCGGTGCTTTAACTATACTTATTATAGACCGAAACTGCAATACATCATTCTTTGAACCAACAGGAGGGGGAGACCCTATTCTCTTCCAACACCTGTTC
CYST_003045643	97	1436032	Sabellaria spinulosa	species	Eukaryota	Metazoa	Annelida	Polychaeta	Sabellida	Sabellariidae	Sabellaria	Sabellaria spinulosa	0	62	0	0	0	0	0	0	0	0	0	1	0	0	0	0	0	0	0	0	0	0	0	0	TTTATCTGGAAATATTGCCCACGCTGGCCCATCTGTAGACTTAGCTATTTTTTCTTTACATTTAGCTGGAATTTCATCAATTCTTGGGGCGCTAAATTTTATTACTACTGTTATTAATATACGCTGAACAGCCCTACGACTAGAACGAGTTCCATTATTTGTATGAGCAGTGCTAATTACTGCTGTTCTTTTACTTCTTTCCCTTCCAGTTTTAGCTGGAGCTATTACCATATTATTAACTGACCGAAACATTAATACTGCTTTCTTTGACCCAGCGGGAGGAGGAGATCCTGTTCTCTACCAACATTTATTT
CYST_005274980	80	195257	Phyllodocidae	family	Eukaryota	Metazoa	Annelida	Polychaeta	Phyllodocida	Phyllodocidae	Noid	Noid	0	0	0	0	0	0	0	0	0	0	0	0	0	0	0	0	0	0	0	0	365	0	0	0	TTATCAAGAAATGTAGCACACGCCGGCCCTTCTGTAGATTTTGCTATTTTTTCATTACATTTGGCTGGCATTTCATCAATTTTGGCTTCAATTAACTTTATTACTACTGCGATAAATATGCGTTCAACAGGGCTCCGCCTAGAGCGAGTACCTTTATTTGTGTGGTCTGTTGGTATTACTGCTCTTTTATTGTTATTATCTTTGCCGGTATTAGCTGGGGCAATTACTATGTTATTAACCGATCGAAATTTAAATACTTCATTTTTTGATCCTGCGGGGGGCGGGGATCCAATTCTTTACCAACATCTTTTT
CYST_005476089	70	6341	Polychaeta	class	Eukaryota	Metazoa	Annelida	Polychaeta	Noid	Noid	Noid	Noid	0	0	0	8677	0	0	0	0	0	0	0	0	0	0	0	0	0	0	0	0	0	0	0	0	TCTATCTAGAAACATCGCCCATGCCGGGCCTTCAGTAGATATAGTAATTTTTTCTCTTCACCTGGCCGGGGTTAGATCTATCTTAGCCTCCATCAACTTCATTACAACAGCTAAAGAACTTCGAATAGTAATAACCCTAGATCAAATACCCCTATTCGTTTGATCAGTAAAAATTACAACAATTCTTCTACTCCTGTCGCTCCCCGTTCTAGCCGGTGCAATTACTATACTATTGACCGACCGAAATCTAAACACATCTTTCTTCGACCCGTCGGGGGGAGGGGACCCAGTCCTATTCCAACACCTCTTT
CYST_005478685	97	2912662	Eumida langenecki	species	Eukaryota	Metazoa	Annelida	Polychaeta	Phyllodocida	Phyllodocidae	Eumida	Eumida langenecki	0	0	0	923	0	0	0	0	0	0	0	0	0	0	0	0	0	0	0	0	0	0	0	0	ATTATCTAGAAATATCGCCCACGCTGGTCCTTCTGTAGATTTTGCTATTTTTTCATTACATTTGGCTGGTGTATCTTCAATTTTAGCTTCTATTAATTTTATTACTACTGCTATAAATATACGTTCTAGGGGATTACGTTTAGAGCGAGTACCTTTATTTGTTTGATCTGTAGGTATTACGGCTTTGTTATTACTATTATCCCTACCAGTTCTGGCTGGGGCTATTACTATATTATTAACAGATCGTAATTTAAATACTTCATTTTTTGATCCTGCCGGGGGTGGAGATCCTATTTTATACCAGCATCTTTTT
CYST_005578264	85	328591	Eumida	genus	Eukaryota	Metazoa	Annelida	Polychaeta	Phyllodocida	Phyllodocidae	Eumida	Noid	0	0	0	293	0	0	0	0	0	0	0	0	0	0	0	0	0	0	0	0	0	2212	0	0	TTTATCTAGAAATATCGCTCATGCTGGTCCTTCTGTAGATTTTGCTATTTTTTCATTACATCTAGCGGGTGTATCCTCAATTTTGGCTTCTATTAATTTTATTACTACAGCTATAAATATGCGTTCTAGAGGTCTTCGTTTAGAGCGTGTCCCCTTATTTGTATGGTCAGTTGGTATTACAGCTCTGTTGTTATTATTGTCTTTGCCTGTATTGGCGGGGGCTATTACTATATTATTAACAGATCGAAATTTAAATACTTCATTTTTTGATCCTGCTGGGGGTGGTGATCCTATTTTATATCAACATCTCTTC
CYST_007288631	80	32261	Terebellidae	family	Eukaryota	Metazoa	Annelida	Polychaeta	Terebellida	Terebellidae	Noid	Noid	0	0	0	0	0	0	0	0	0	0	0	0	0	0	10	0	0	0	1	0	0	0	0	0	TTAGCAAGAAATATAGCACATGCAGGCCCCTCTGTAGACCTTGCAATCTTTTCCCTGCACCTTGCTGGTATCTCTTCTATTCTAGGAGCAATCAACTTCATTACGACAGTAGCCAATATACGATGAAAAGGGCTACGCCTAGAGCGTATCCCGCTATTTGTATGGGCAGTTAATATTACAGTAATCCTACTACTATTGTCCCTTCCCGTCTTAGCCGGAGCTATTACTATATTACTAACGGATCGAAATGTAAACACTTCTTTCTTTGACCCTTCAGGAGGGGGGGACCCCATCCTATATCAACACCTCTTT
CYST_000034135	75	114096	Cyzicidae	family	Eukaryota	Metazoa	Arthropoda	Branchiopoda	Diplostraca	Cyzicidae	Noid	Noid	0	0	0	0	0	0	0	0	0	0	0	0	0	474	0	0	0	0	0	0	0	0	0	0	ACTTTCTTCAATCCAATACCACCCGGGTGCTAGTGTAGATCTTGCAATATTTAGCCTTCACCTGGCTGGTGTATCTTCGATTGCGGGAGCCATAAATTTTATAACAACCATCGCTAACATGCGCGCCCCTGGTATGTATATGCATCGACTACCTCTATTTGTTTGGGCCGTGTTTATTACAGCTTTTTTACTCCTCTTATCACTACCTGTTTTGGCTGGGGCTATAACTATGCTATTAACTGACCGTAATTTAAATACCTCTTTTTTTGATCCAGCGGGTGGCGGAGATCCTGTACTTTACCAACACCTATTT
CYST_003056068	75	30001	Collembola	class	Eukaryota	Metazoa	Arthropoda	Collembola	Noid	Noid	Noid	Noid	0	0	304	4876	0	0	0	0	0	0	0	0	0	0	0	0	0	0	0	0	0	0	0	0	TTTAGCTAGAAACACAGCACACAGTGGTGCTTCTGTAGACATAGCCATCTTTTCCCTACATTTAGCAGGCGCCTCATCAATTTTAGGTGCTATCAACTTTATTTCCACAGTTTTAAATATACGTTCAAGAAGTATATCATTAGAATCAACCCCATTATTTGTCTGATCAGTATTCCTAACAGCAATTCTACTCCTATTATCCCTACCAGTGCTAGCAGGAGCTATTACAATATTACTTACAGATCGTAACCTGAATACTTCTTTCTTTGACCCTTTGGGGGGCGGAGACCCTATTCTATACCAGCATCTATTT
CYST_000000030	75	41212	Harpacticoida	order	Eukaryota	Metazoa	Arthropoda	Hexanauplia	Harpacticoida	Noid	Noid	Noid	4	0	0	0	0	0	0	0	0	0	0	1	0	0	0	0	0	0	4	0	0	0	1	0	ACTTAGAAGGAATTTGGCCCATGGGGGAGCCTCGGTAGATTTCGCAATCTTTTCTTTACATTTGGCAGGAATTTCGTCTCTTTTGGGGGCTGTAAATTTTATTAGAACATTAGGTAATTTACGAACCTATGGCATAGGGCTTGATAATGTACCACTATTTGCTTGATCAGTATTTATTACTACAGTTTTACTTCTCTTAGCATTGCCCGTATTAGCGGGAGCTGTTACTATGCTGCTTACAGATCGTAATTTAAATACAGCATTTTTTGATGTGAGAGGAGGAGGGGACCCAGTCCTATACCAGCATTTATTT
CYST_000000076	97	1795258	Zygomolgus dentatus	species	Eukaryota	Metazoa	Arthropoda	Hexanauplia	Poecilostomatoida	Lichomolgidae	Zygomolgus	Zygomolgus dentatus	18	5	3	0	0	0	41	29	22	36	16	5	2	0	0	0	0	0	16	0	0	0	13	8	TCTAAGAAGTAACCTAGCTCATGCGGGGGCTTCCGTTGACTTCGCTATTTTTTCTTTACATTTAGCAGGGGTTTCTTCCCTTCTCGGGGCTGTGAATTTTATTACCACTATTGTTAATCTGCGAGCAATAGGGTTAATTCTTAGCCGGCTATCTTTATTCCCTTGATCCGTTCTAGTCACAGCAGTATTACTACTACTATCTCTTCCTGTTTTAGCAGGGGCCATCACAATATTGCTAACAGATCGTAATCTAAACACTTCATTTTATGACCCTAGAGGGGGCGGGGATCCCCTACTCTACCAACACCTGTTT
CYST_000000162	97	1128754	Acartia margalefi	species	Eukaryota	Metazoa	Arthropoda	Hexanauplia	Calanoida	Acartiidae	Acartia	Acartia margalefi	2	1	3	0	0	0	0	0	0	0	0	0	0	0	0	0	0	0	7	0	0	0	0	1	ACTTTCAAGTAATATTGCTCATGCTGGTAGGGCTGTTGACTTTGCTATTTTTTCTCTTCATCTTGCTGGAGCAAGATCTATTTTAGGAGCAGTTAACTTTATTTCTACCGTTGGTAATCTTCGCTCTTTTGGTATAATAGCCGACCTCATACCTTTGTTTAGGTGGGCTGTGGTAATTACAGCTGTGTTACTTTTATTATCTTTACCTGTACTTGCCGGAGCAATTACTATACTTTTAACCGACCGAAATCTAAATTCTTCTTTTTATGATGCAGGGGGTGGGGGGGACCCTATTCTTTACCAACACCTTTTT
CYST_000000767	80	41212	Harpacticoida	order	Eukaryota	Metazoa	Arthropoda	Hexanauplia	Harpacticoida	Noid	Noid	Noid	2	27	6	0	0	0	0	0	0	16	4	0	9	0	0	0	0	0	11	0	0	0	1	8	GTTAAGAAGAAACTTAGCTCACGCAGGGGGTTCGGTAGACTTGGTTATTTTTTCTTTACATTTAGCAGGGGTTTCTTCTTTATTAGGGGCTGTGAATTTTATTAGAACTTTAGGAAATTTGCGGGTTTTCGGGATGTATTTTGATCAGGTGCCTTTATTTTGTTGATCTGTGTTAGTCACTGCGGTTTTATTATTATTGTCTTTACCTGTTTTAGCAGGGGCGATTACTATATTATTGACTGATCGAAATATTAATTCAAGATTTTATGATGTAAGAGGGGGAGGAGATCCTGTGTTATACCAACATTTATTT
CYST_000002285	80	116569	Neocopepoda	infraclass	Eukaryota	Metazoa	Arthropoda	Hexanauplia	Noid	Noid	Noid	Noid	2	0	1	0	0	0	0	0	0	0	0	0	0	0	0	0	0	0	4	0	0	0	0	0	TCTTAGAAGAAATTTAGCTCATGCTGGTGCATCAGTAGATTTTGCTATCTTTTCACTTCACTTGGCTGGAATTTCTTCTTTATTAGGAGCTGTAAATTTTATTAGAACATTAGGAAATTTACGTTCTTTAGGGATAAGTCTAGATAAAATACCGTTATTTGCTTGGGCAGTATTGATTACTGCTGTCTTACTTTTACTCTCGCTTCCTGTTTTAGCTGGCGCTATTACTATACTGTTAACAGATCGAAATTTAAATACTTCATTCTATGATGTGGCTGGTGGTGGAGATCCAGTTCTTTATCAACACTTATTT
CYST_000002699	100	1123452	Paracartia grani	species	Eukaryota	Metazoa	Arthropoda	Hexanauplia	Calanoida	Acartiidae	Paracartia	Paracartia grani	15	9	5	0	0	0	0	75	0	72	15	30	0	0	0	0	0	0	4	0	0	0	3	30	TTTGTCGAGGAACATTGCTCATGCGGGAGCTTCAGTGGATTTTGCTATTTTTTCTTTACATCTTGCGGGTGTAAGTTCTATTTTAGGGGCTGTTAATTTTATCTCAACTGTTGGAAATCTTCGGGCATTTGGAATAATTCTTGATCGAATACCATTATTTGCATGAGCAGTATTAATTACAGCAGTTCTATTACTATTATCTTTACCTGTATTAGCTGGGGCTATTACTATATTATTGACTGATCGTAACTTAAATTCATCATTCTACGATGCTAGAGGGGGCGGCGACCCTATCTTGTATCAGCATTTATTT
CYST_000002943	75	6833	Calanoida	order	Eukaryota	Metazoa	Arthropoda	Hexanauplia	Calanoida	Noid	Noid	Noid	0	0	2	0	0	0	0	13	0	16	2	2	0	0	0	0	0	0	5	0	0	0	1	5	TTTAAGTAGTAATATTGCGCATAGGGGTGGCTCGGTTGATTTTGCTATTTTTTCGCTACATTTAGCTGGAATTTCCTCACTATTAGGTGCTGTTAATTTTATTAGCACTTTGGGAAATTTGCGAATTTTTGGAATACTATTAGATCGTATACCATTATTTGCCTGATCAGTCTTGGTAACGGCAATTTTACTTTTATTATCTCTCCCCGTGTTGGCCGGGGCCATTACTATGCTTTTAACCGACCGAAATCTAAATAGCACATTTTATGATGTAGCAGGAGGGGGGGACCCTGTACTTTACCAACATTTATTT
CYST_000012578	70	116569	Neocopepoda	infraclass	Eukaryota	Metazoa	Arthropoda	Hexanauplia	Noid	Noid	Noid	Noid	0	0	0	0	21706	0	0	0	0	0	0	1	85	2399	0	0	0	0	1	0	0	0	1	0	TTAAGAAGAAATATTTCACATAGAGGGCCCTCGGTTGATTTTGCTATTTTTTCTTTACACTTAGCCGGGGTTTCTTCCTTGTTAGGAGCCGTAAATTTTTTAAGGACTTTAGTCAATATGCGAAGATACGGGCTACTTTTAGATCGGGCCCCTCTATTTGCTTGGTCTGTTTTAGTGACCGCTGTGCTTCTTTTGCTCTCCTTGCCGGTCCTGGCCGGTGCGGTCACTATACTCTTGACGGATCGAAATTTAAATAGGAGGTTTTACGATGTAGGAGGGGGAGGAGACCCAATTCTTTATCAACATCTGTTT
CYST_000027992	75	116569	Neocopepoda	infraclass	Eukaryota	Metazoa	Arthropoda	Hexanauplia	Noid	Noid	Noid	Noid	0	0	0	180	0	0	0	0	0	0	0	0	0	20585	0	3744	0	7668	0	4088	0	2045	0	0	ATTAAGAAGAAATTTGGCCCATAGAGGTGCTTCTGTGGACTTTGCTATTTTTTCTCTTCATTTAGCTGGAATTTCTTCTCTTTTAGGAGCAGTGAATTTTATTAGAACTCTAATAAATCTGCGGGCTTGAGGAATATTTAGAGAACAAATACCACTTTTTGCATGGTCTGTACTGGTTACAGCAATTCTTTTATTACTTTCTTTGCCTGTTTTGGCAGGAGCTATCACTATGCTGTTGGTAGATCGGAATTTAAATAGAAGATTTTATGACCCTAGAGGAGGAGGTGACCCTATCTTATACCAACATTTATTT
CYST_000028018	80	116571	Podoplea	superorder	Eukaryota	Metazoa	Arthropoda	Hexanauplia	Noid	Noid	Noid	Noid	0	0	0	0	0	210	0	1399	0	142	0	0	3	186995	7	31412	0	120957	7	5221	0	3455	0	0	TTTGAGAAGGAATATTGCACATTCAGGGGCTTCTGTAGATTTTGCTATTTTTTCTTTGCACTTGGCAGGGATTTCATCTTTGCTGGGAGCTGTTAATTTTATTAGGACTTTAGGAAATTTACGTTCTTTGGGCATGTTGTTAGATCGAATGCCTTTATTTGCTTGAGCTGTTTTAGTTACAGCTGTGCTATTGTTGCTCTCTCTTCCAGTATTGGCAGGGGCAATTACAATATTGTTGACTGACCGAAATTTAAATACCAGGTTTTATGACGCTGCTGGGGGAGGGGACCCTGTTCTTTATCAACATTTATTT
CYST_000028031	75	41212	Harpacticoida	order	Eukaryota	Metazoa	Arthropoda	Hexanauplia	Harpacticoida	Noid	Noid	Noid	0	0	0	0	0	0	0	0	0	0	0	0	0	23483	0	5463	0	6476	0	0	0	0	0	0	TTTAAGGGCGAATATGGCTCACTCTGGAGCTTCCGTAGATTTTGCTATTTTTTCTTTACACTTAGCGGGGGTGTCTTCTTTGTTAGGCGCGGCTAACTTTATTAGAACATTAGGAAATTTGCGGAGGCTAGGTCTTTTACTTGACCAAATACCTTTATTCGCATGGGCAGTATTAATTACGGCCGTGCTTTTGTTGCTATCTCTCCCGGTATTAGCTGGGGCCGTTACTATATTATTAACGGATCGGAATATTAATACTTCTTTTTATGACGTAAGCGGGGGAGGAGACCCAATTCTTTACCAGCATTTATTT
CYST_000028095	70	72037	Hexanauplia	class	Eukaryota	Metazoa	Arthropoda	Hexanauplia	Noid	Noid	Noid	Noid	0	0	0	0	0	0	0	0	0	0	0	0	0	2348	0	0	0	4776	0	0	0	0	0	0	TCTAAGGGGTAGTTTGGCCCATGCTGGGGCATCTGTAGATTTTGCTATTTTTTCTTTACACTTAGCTGGGGTCTCATCGCTATTAGGGGCCGTAAATTTTATCAGCACGCTCGGAAACATGCGGTCGTTGGGGATACAGCTTGAGTCAGTGCCCCTATTTGCTTGAGCAGTGTTCATTACGGCTGTGTTGCTTTTACTCTCTCTCCCAGTACTAGCTGGGGCTATTACAATACTACTGACTGACCGCAATCTCAATACTTCATTTTATGATGTGGCAGGTGGGGGCGACCCTTTATTGTATCAGCATTTGTTC
CYST_000028107	75	116569	Neocopepoda	infraclass	Eukaryota	Metazoa	Arthropoda	Hexanauplia	Noid	Noid	Noid	Noid	0	0	0	3078	0	432	0	0	0	30	0	0	0	76529	0	5183	923	54298	5	2566	0	883	0	0	CCTGAGGGCCAATTTGGCGCACGCAGGCGCCTCAGTGGATTTTGCTATTTTTTCTTTACACTTAGCTGGAATTTCTTCACTTTTAGGGGCTGTTAACTTTATTAGAACTTTAGGAAATTTACGATCTTTGGGTATAAGATTAGATGTTGTTCCTTTGTTTGCTTGGGCCGTATTTATTACGGCTGTGTTACTTTTGCTTTCATTGCCTGTTTTAGCTGGGGCCATCACGATGTTACTAACAGATCGAAACTTAAATACTGCTTTTTATGATGTAGCAGGGGGGGGAGACCCCGTTCTGTACCAACACTTATTT
CYST_000028111	70	116571	Podoplea	superorder	Eukaryota	Metazoa	Arthropoda	Hexanauplia	Noid	Noid	Noid	Noid	0	0	0	0	0	0	0	0	0	0	0	0	0	16527	0	0	0	0	4	0	0	0	0	0	TTTAAGTGGGAATCTCGCCCATAGGGGGGCCTCAGTTGATTTTGCTATTTTTTCTTTACATTTAGCAGGTATCTCCTCTTTACTGGGGGCTGTGAATTTTATCAGGACCCTCATAAACCTTCGAGCCTGGGGCATGTTTAGAGACCAAATACCCCTATTTGCCTGGTCTGTTTTAGTGACTGCTATTCTTTTACTTCTTTCCCTCCCTGTCCTGGCCGGGGCCATCACTATGCTCTTAATAGACCGCAACTTAAATAGGTCATTTTACGACATTGGGGGAGGAGGGGACCCTGTCTTATACCAGCATCTTTTT
CYST_000028114	75	6833	Calanoida	order	Eukaryota	Metazoa	Arthropoda	Hexanauplia	Calanoida	Noid	Noid	Noid	0	0	0	0	0	56	0	0	0	0	0	0	2	114109	0	10975	0	22964	1	196	0	458	0	0	TTTGAGCAGGAATACAGGACATGGGGGGAGATCTGTTGATTTTGCTATTTTTTCCTTACATCTTGCGGGGGTGTCGTCTTTACTTGGGGCAGTCAATTTTATTAGGACCTTGTTTAATCTCCGGGCATTTGGCGTGCTATTGGACCGAATACCCCTATTTGCTTGGTCTGTATTAGTCACCGCTATCCTATTGTTATTATCTTTGCCTGTTTTAGCCGGTGCAATCACTATATTGTTAACAGATCGTAATTTAAATAGTAGATTTTACGATGTAAGGGGAGGGGGGGACCCAGTTCTTTACCAGCATTTGTTT
CYST_000028195	75	116569	Neocopepoda	infraclass	Eukaryota	Metazoa	Arthropoda	Hexanauplia	Noid	Noid	Noid	Noid	0	0	0	0	0	0	0	0	0	0	0	0	0	14425	0	4412	0	12817	0	0	0	0	0	0	TCTCAGGAGAAATATCGCGCATAGAGGGGCTTCAGTAGATTTTGCTATTTTTTCACTTCATTTGGCGGGAATTTCTTCTCTTTTAGGGGCCGTAAATTTTATTAGGACTTTGGGGAATTTGCGGATTTTTGGCATACTATTAGACCGAATACCTCTTTTTGCCTGATCAGTGTTAGTGACGGCAGTTCTATTACTTTTATCTTTGCCGGTTCTTGCTGGGGCTATTACTATACTATTAACTGACCGAAATTTAAATACTACATTTTATGACTCAGCGGGGGGAGGAGACCCGGTATTGTACCAGCATTTATTC
CYST_000028711	75	116569	Neocopepoda	infraclass	Eukaryota	Metazoa	Arthropoda	Hexanauplia	Noid	Noid	Noid	Noid	0	0	0	0	0	0	0	0	0	0	0	0	0	29633	0	0	0	15409	2	0	0	0	0	0	ACTATCTTCTAACATTGCCCACGCAGGAGGGTCTGTAGACTTTGCAATTTTTTCGCTCCACCTTGCAGGTATTTCATCTATTTTAGGGGCTGTTAATTTTATTAGAACTATTGGAAACCTTCGAGTATTTGGAATAATATTAGAACGTGTCCCTCTATTTGCCTGGGCCGTGCTTATTACCGTAATTCTCTTATTGTTATCTCTTCCCGTATTAGCCGGAGCTATTACAATACTCCTCACAGACCGAAACCTAAACACTACCTTTTATGACACAAGAGGGGGGGGAGATCCTATTTTATACCAACACCTTTTC
CYST_000029392	75	116569	Neocopepoda	infraclass	Eukaryota	Metazoa	Arthropoda	Hexanauplia	Noid	Noid	Noid	Noid	0	0	0	0	0	0	0	0	0	0	0	0	0	955	0	0	0	2350	0	0	0	0	0	0	GTTGAGAAGAAACATCGCCCATAGGGGAGCCTCTGTAGATTTTGCTATTTTTTCATTACATCTAGCGGGAATTTCTTCCCTACTGGGGGCTGTAAATTTTATTAGCACATTAGGCAATTTACGAGCTTTTGGAATGCTTTTAGATCGAATACCTTTGTTTGCTTGAGCTGTATTAGTGACCGCTGTACTTCTTCTTTTATCTCTTCCAGTTCTAGCAGGGGCCATTACAATGCTTCTTACAGACCGTAATTTAAATAGAACCTTTTATGATGTGGCGGGAGGAGGGGACCCGGTGCTATATCAGCATTTATTC
CYST_000032384	75	116569	Neocopepoda	infraclass	Eukaryota	Metazoa	Arthropoda	Hexanauplia	Noid	Noid	Noid	Noid	0	5	0	18098	0	0	0	18	0	15	0	0	2	62158	0	31634	324	35965	3	22945	0	9613	0	0	ATTAAGAAGAAATTTAGCCCATAGGGGGGCCTCTGTAGATTTTGCTATTTTTTCTCTCCATTTAGCTGGAATTTCTTCTCTTTTAGGGGCAGTAAACTTTATTAGAACTTTAATAAATCTGCGAGCTTGAGGGATATTTAGGGAACAAATACCTCTTTTTGCATGGTCTGTCTTAGTCACAGCAATTCTTTTGTTACTCTCTTTACCAGTTTTGGCAGGGGCTATTACTATATTGTTAGTAGATCGGAACTTAAATAGAAGATTTTACGACCCTAGAGGAGGGGGCGACCCTATTTTATATCAACATTTATTT
CYST_000032488	80	6833	Calanoida	order	Eukaryota	Metazoa	Arthropoda	Hexanauplia	Calanoida	Noid	Noid	Noid	0	0	0	0	0	0	0	16	0	17	0	0	2	33074	0	25170	0	41436	1	7734	0	2937	0	0	TTTAAGAAGAAATATTGCCCATAGAGGAAGCTCTGTAGATTTTGCTATTTTTTCTTTACATTTAGCAGGGGTGTCTTCTCTTTTAGGGGCTGTAAATTTTATTAGTACTTTAGGAAATTTACGAGCTTTTGGAATATTATTAGACCGAATGCCTTTATTCGCTTGATCTGTTTTAGTAACTGCAATTTTGCTTCTACTGTCTTTACCTGTATTAGCAGGCGCGATTACTATGCTTCTTACAGACCGAAATTTAAATAGAAGATTTTTTGACGTAGGAGGAGGAGGGGACCCTGTTTTATACCAACATTTATTT
CYST_000033744	75	116569	Neocopepoda	infraclass	Eukaryota	Metazoa	Arthropoda	Hexanauplia	Noid	Noid	Noid	Noid	0	0	0	443	0	0	0	0	0	16	0	0	0	4962	0	0	0	28196	0	0	0	0	0	0	TTTGAGGGGCAATCTAAGGCATGGAGGGGCATCGGTAGATTTTGCAATTTTTTCTCTACATTTAGCTGGGATTTCTTCAATTTTAGGGGCTGTAAATTTTATTAGAACGATTATCAATTTGCGAATTTTTGGGATAAAATTAGACTTAATGCCCATGTTTCCTTGGGCTGTTTTAGTGACAGCTATCCTCTTATTATTATCTCTGCCTGTGCTTGCTGGGGCAATTACAATGCTCTTAACAGATCGAAACCTGAATACAGCGTTTTATGACGTAGGGGGGGGAGGGGACCCTGTTCTTTATCAGCATTTATTC
CYST_000035903	75	116569	Neocopepoda	infraclass	Eukaryota	Metazoa	Arthropoda	Hexanauplia	Noid	Noid	Noid	Noid	0	0	0	0	0	0	0	0	0	0	0	0	0	15626	0	0	0	14626	0	1223	0	2926	0	0	TTTGAGAAGGAATATTGCTCATAGGGGAAGTTCAGTCGATTTTGCTATTTTTTCTCTTCATTTAGCTGGAGTTTCCTCATTATTAGGGGCGGTAAACTTTATTAGCACTCTAGGCAATCTACGGAGTTTTGGGATACTAATAGACCGTACCCCTCTCTTTGCCTGAGCTGTTTTAATTACGGCAGTTTTATTGTTATTGTCTTTGCCTGTCTTAGCCGGGGCAATTACTATATTGCTCACAGATCGAAACTTAAATAGAAGATTTTATGATGTGGGAGGAGGCGGAGACCCTGTGCTATATCAGCATTTATTT
CYST_000036032	80	116569	Neocopepoda	infraclass	Eukaryota	Metazoa	Arthropoda	Hexanauplia	Noid	Noid	Noid	Noid	0	0	0	0	0	0	0	0	0	0	0	0	0	13098	0	255	0	28153	0	0	0	896	0	0	TTTAAGAAGAAATTTAGCTCATGCAGGGTCTTCTGTTGATTTTGCTATTTTTTCTTTACACTTAGCAGGGATTTCTTCTCTTTTAGGTGCTGTGAATTTTATTAGAACTTTAGGCAATCTTCGATCTTTAGGTATAAGATTAGATAAAATACCACTTTTTGCTTGGGCCGTGCTCATTACTGCAGTTTTATTATTGTTGTCTTTACCAGTGTTAGCTGGAGCCATTACTATACTTTTAACAGATCGTAATTTAAATACTTCATTTTACGATGTAGCAGGAGGGGGGGATCCAGTACTTTATCAACATTTATTT
CYST_000037492	75	116569	Neocopepoda	infraclass	Eukaryota	Metazoa	Arthropoda	Hexanauplia	Noid	Noid	Noid	Noid	0	0	0	298	0	0	0	0	0	0	0	0	0	4027	0	0	0	0	0	0	0	0	0	0	ACTTAGCAGGAATTTAGCCCATTCAGGGGCCTCAGTAGATTTTGCTATTTTTTCTTTACATTTAGCCGGGATTTCTTCACTTTTAGGTGCGGTAAATTTTATCAGAACAATTGGGAATATGCGAGTACTTGGCATGGGTACAGACTCGATTCCTCTCTTTGCTTGGGCTGTTCTGATTACAGCAGTACTCCTTCTTCTCTCTCTACCTGTTTTGGCAGGGGCTATTACCATGTTACTAACTGATCGAAATCTAAATACAGCTTTTTATGATGCCTCGGGAGGGGGAGACCCGGTGCTCTATCAACATTTATTT
CYST_000038299	80	6833	Calanoida	order	Eukaryota	Metazoa	Arthropoda	Hexanauplia	Calanoida	Noid	Noid	Noid	0	0	0	0	0	190	0	0	0	0	0	0	0	856	0	3142	0	2916	0	1376	0	3187	0	0	TTTAAGAAGAAATTTAGCTCATGCAGGGTCTTCCGTTGATTTTGCTATTTTTTCTTTACATTTAGCAGGGATTTCTTCTCTTTTAGGTGCTGTGAATTTTATTAGAACTTTAGGGAATCTCCGATCTTTAGGGATAAGTTTAGATAAAATACCACTTTTTGCTTGGGCAGTTCTCATTACTGCAGTTTTATTGTTGTTATCTCTGCCAGTGTTAGCTGGGGCGATTACTATACTTTTAACAGATCGTAATTTAAATACCTCATTTTATGATGTAGCAGGAGGTGGGGATCCCGTTCTTTATCAACATTTATTT
CYST_000039756	80	6833	Calanoida	order	Eukaryota	Metazoa	Arthropoda	Hexanauplia	Calanoida	Noid	Noid	Noid	0	0	0	322	0	0	0	0	0	0	0	0	0	2716	0	0	0	1621	0	1173	0	0	0	0	GCTCTCTTCAAACTTAGCGCATGCTGGGGCGTCTGTGGATTGTGCAATTTTTTCCTTACATCTAGCAGGGATTTCTTCACTTTTAGGGGCTGTAAATTTTATTAGGACTCTAGGAAATTTACGTTCTTTAGGAATAAGATTAGATAATATACCTTTATTTGCTTGAGCAGTTTTAATCACAGCTGTTTTACTTCTCTTATCATTACCAGTATTGGCAGGTGCTATCACAATATTATTAACTGACCGAAATTTAAATACAGCTTTTTATGATGTAGGAGGAGGGGGGGATCCCGTTTTGTATCAACACTTATTT
CYST_000041150	75	116571	Podoplea	superorder	Eukaryota	Metazoa	Arthropoda	Hexanauplia	Noid	Noid	Noid	Noid	0	0	0	0	0	0	0	0	0	0	0	0	0	10037	0	0	0	0	0	0	0	0	0	0	TTAAGAAGTAATGTCGCGCACTCTGGGCCTTCTGTGGACTTTGCTATTTTTTCTCTTCACCTGGCAGGGGTTTCTTCTCTTCTAGGGGCAGTGAATTTTATTACCACGCTTGGTAATTTGCGAACGCTGGGACTTCTGTTTGATCGTATGCCTCTATTTGCCTGGTCTGTGTTAGTTACAGCCGTTTTGCTGCTCCTTTCCTTACCGGTGCTGGCTGGGGCTATTACAATGCTTTTAACTGACCGAAACTTAAACACCTCATTTTATGATCCTAGGGGCGGGGGTGACCCTATTTTGTACCAGCACCTATTC
CYST_000044273	80	119371	Pseudocalanus	genus	Eukaryota	Metazoa	Arthropoda	Hexanauplia	Calanoida	Clausocalanidae	Pseudocalanus	Noid	0	0	0	0	0	0	0	0	0	0	0	0	0	5215	0	9437	0	3352	0	284	0	0	6	0	TTTAAGAGGGAATATTGCCCATGGGGGAAGTTCTGTAGATTTTGCTATTTTTTCCCTACACTTAGCAGGGGTATCCTCCCTATTAGGAGCAGTAAACTTTATTAGTACTTTAGGTAACTTACGTGCCTTTGGCATACTATTAGACCGTATGCCCTTATTTGCTTGGTCAGTATTAGTCACAGCTATTTTATTACTTTTGTCTTTACCTGTATTAGCTGGCGCTATTACAATACTTTTAACAGATCGAAATTTAAATAGTAGATTTTATGATGTTGGGGGAGGAGGGGATCCTGTCTTATATCAACATCTCTTT
CYST_000045337	75	6833	Calanoida	order	Eukaryota	Metazoa	Arthropoda	Hexanauplia	Calanoida	Noid	Noid	Noid	0	0	0	0	0	0	0	0	0	0	0	0	0	4996	0	0	239	6922	0	0	0	0	0	0	CTAAGGAGTAATATTTCTCATAGGGGTGCTTCTGTAGATTTTGCAATTTTTTCTTTGCATTTAGCGGGTATTTCTTCATTGTTAGGAGCTGTTAATTTTATCAGTACTTTGGGGAATTTACGAATTTTCGGAATATTGCTAGACCGAATACCCCTATTTGCATGGGCTGTGCTGGTGACTGCGGTACTATTGCTTTTATCTTTACCCGTATTAGCGGGCGCTATCACAATATTGTTAACAGATCGTAACTTAAATAGGAGATTTTATGATGTAGCAGGGGGGGGCGACCCTGTGTTGTATCAACATCTATTT
CYST_000051049	80	298464	Canthocamptidae	family	Eukaryota	Metazoa	Arthropoda	Hexanauplia	Harpacticoida	Canthocamptidae	Noid	Noid	0	0	0	0	0	0	0	0	0	0	0	0	0	1327	0	0	0	2931	0	946	0	0	0	0	ATTAAGTATAAATATTGCCCATAGTGGGGCTTCTGTGGATTTTGCTATTTTTTCTTTGCATTTAGCTGGAATTTCTTCTCTTTTAGGGGCTGTTAATTTTATTAGAACATTGGGCAATCTTCGTATTTTTGGTATATTATTAGACCGAATACCTCTATTTGCTTGATCAGTTTTAGTTACAGCAATTTTATTATTGCTATCATTACCCGTGTTAGCAGGTGCTATTACAATACTATTAACTGACCGAAACTTAAATAGAACTTTTTATGATGTAGCCGGAGGCGGGGATCCGGTACTATACCAACATTTATTT
CYST_000058800	80	116571	Podoplea	superorder	Eukaryota	Metazoa	Arthropoda	Hexanauplia	Noid	Noid	Noid	Noid	0	0	0	909	0	0	0	0	0	0	0	1	0	2152	0	2028	0	23137	2	0	0	0	0	0	TTGAGTTCTTCTATAGGGCACTCTGGGGCGTCTGTAGATTTTGCTATTTTTTCTTTACACTTAGCGGGGATTTCTTCTTTACTTGGGGCTGTTAATTTTATTAGCACTTTAAAAAATACACGGACATTTGGTCTTATTTTAGATCGTGTTAGTTTATTCCCTTGGTCTGTGCTTGTTACAGCAATTTTATTATTATTATCTCTTCCGGTATTAGCGGGAGCTATTACTATATTATTAACAGACCGAAATTTAAATACTAGCTTTTATGCTCCTGGGGGAGGGGGAGACCCTGTATTATACCAGCATTTATTT
CYST_000073293	75	116571	Podoplea	superorder	Eukaryota	Metazoa	Arthropoda	Hexanauplia	Noid	Noid	Noid	Noid	0	0	0	475	0	0	0	0	0	0	0	0	0	613	0	0	0	4854	0	0	0	0	0	0	GCTAAGTTCTAATATTGCTCACAGTGGAAGGGCTGTGGATTTTGCTATTTTTTCTCTTCACCTGGCAGGGGTCTCTTCTTTATTAGGAGCTGTAAATTTTATTAGAACTCTCGGCAATTTACGGGCATTTGGTATGCTGCTAGATCGGATGCCCTTATTTGCGTGGTCTGTTTTAGTCACAGCTATTTTACTTTTACTTTCCCTTCCAGTTTTAGCGGGCGCCATTACCATACTACTCACGGATCGTAATGTAAATAGTTGTTTTTATGATGTGGGGGGCGGCGGCGACCCCGTCCTTTATCAACATTTGTTT
CYST_000085589	75	6833	Calanoida	order	Eukaryota	Metazoa	Arthropoda	Hexanauplia	Calanoida	Noid	Noid	Noid	0	0	0	0	0	56	0	0	0	0	0	0	0	0	0	4431	0	0	0	0	0	0	0	0	TCTAAGAAGAAATTTAACTCATGCAGGCGCTTCAGTAGATTATGCTATTTTTTCACTTCATTTGGCAGGAATCTCTTCTTTACTAGGAGCTGTAAATTTTATTAGGACTTTAGGAAATTTACGATCTTTAGGGATAGAGTTGGACAATGTTCCATTATTTGCTTGAGCCGTATTTATTACCGCAGTTTTGTTACTTCTATCCCTTCCGGTATTGGCGGGGGCTATTACTATATTACTAACGGACCGAAATTTTAATACTTCTTTTTATGAGGTAGGAGGAGGAGGGGACCCAGTGTTGTACCAACATTTATTT
CYST_000087348	75	116569	Neocopepoda	infraclass	Eukaryota	Metazoa	Arthropoda	Hexanauplia	Noid	Noid	Noid	Noid	0	0	0	0	0	0	0	0	0	0	0	0	0	616	0	0	0	0	0	0	0	0	0	0	TTGAGGGGCAAGATGGGCCATAGAGACTTCTCTGTGGATTTTGCTATTTTTTCTTTACATTTAGCGGGGGTGTCTTCCTTACTAGGAAGGGTTAATTTTATTAGTACGCTAATAAATCTACGGGTTTACGGTATAAGGATAGACCCAATGCCATTATTTGCGTGATCCGTATTAATTACGGCTATCCTCTTGCTTCTCTCTTTGCCCGTACTAGCGGGGGCAATTACTATGCTCTTAACAGATCGAAATTTTAATACTTCATTCTATGACCCCAGGGGAGGAGGGGACCCCGTACTTTACCAGCACTTGTTT
CYST_000132588	80	41212	Harpacticoida	order	Eukaryota	Metazoa	Arthropoda	Hexanauplia	Harpacticoida	Noid	Noid	Noid	0	0	0	0	0	0	0	0	0	0	0	0	0	0	0	0	0	0	5	0	0	0	0	0	ACTAAGAAGTAATATTGCGCATAGAGGGGCTTCAGTAGATTTTGCTATTTTTTCTTTGCATTTAGCTGGAATTTCTTCTCTTTTAGGAGCAGTAAATTTTATTAGAACTCTTGGTAATTTACGTATTTTTGGGATATTACTTGAACGAATACCCCTATTTGCCTGATCTGTACTAGTTACTGCAGTATTATTATTACTTTCTTTGCCGGTTTTAGCCGGCGCTATCACTATATTACTTACTGACCGTAATTTAAATAGCTCTTTTTATGACGTAGCTGGAGGGGGGGATCCCGTATTATATCAACATTTGTTC
CYST_000140725	80	116569	Neocopepoda	infraclass	Eukaryota	Metazoa	Arthropoda	Hexanauplia	Noid	Noid	Noid	Noid	0	0	0	12193	0	0	0	0	0	0	0	0	0	2676	0	0	0	2739	0	669	0	557	0	0	CCTTAGAGGTAACTTATCCCACTCTGGAGCTTCAGTGGATTTTGCCATTTTTTCCCTTCATTTAGCCGGGGTCTCTTCAATTCTAGGAGCTGTTAATTTTATTTCAACTTTAGGTAATTTACGAACTTTTGGGATACTTCTTGATCGAATGCCTTTATTCCCCTGAGCTGTTTTAATCACAGCTATTCTGTTATTATTATCGTTACCTGTTTTAGCTGGAGCAATTACAATATTACTCACAGATCGTAATTTAAACACTTCTTTTTATGATGCAAGAGGAGGGGGAGACCCTATTCTGTATCAACACTTATTC
CYST_000146870	75	116569	Neocopepoda	infraclass	Eukaryota	Metazoa	Arthropoda	Hexanauplia	Noid	Noid	Noid	Noid	3	7	0	1327	0	0	27	29	0	25	38	5	0	1831	0	0	0	5267	0	0	0	0	5	3	TTAAGAATAAATATGGCGCATAGGGGAGCTTCTGTAGATTTTGCCATTTTTTCTTTGCACTTAGCGGGTATTTCTTCTCTACTAGGGGCTGTAAATTTTATCAGCACTTTAAGAAACCTGCGTTCACTAGGTATATTACTAGATCGTATACCTTTATTTGCTTGGGCGGTTTTAGTTACTGCCGTTCTTCTACTCTTGTCTTTGCCTGTACTAGCTGGGGCTGTCACTATACTACTCACAGATCGAAACTTAAATAGTTCTTTTTATGATGTTGGAGGAGGGGGGGACCCCGTTCTGTATCAACACTTGTTT
CYST_000210138	75	116569	Neocopepoda	infraclass	Eukaryota	Metazoa	Arthropoda	Hexanauplia	Noid	Noid	Noid	Noid	0	0	0	0	0	0	0	0	0	0	0	0	0	870	0	0	0	0	1	0	0	0	0	0	CTAAGAGGTGTGTTGGGTCATTCAGGGGGGTCTGTAGATTTAGCGATTTTCTCTTTACATTTAGCAGGAATTTCATCTTTATTAGGGGCAGTTAATTTTATTAGGACTTTAGGGAACTTGCGAACGTATGGTATATATTATGAACGTTTGCCTTTGTTTGGTTGATCAGTGTTATTGACTGCTATTTTGTTGTTACTATCACTACCAGTATTAGCTGGGGCTATTACTATACTACTAACAGACCGTAATTTAAACACTACATTTTATGATGTCGCAGGTGGGGGGGATCCCGTACTATACCAACACTTATTT
CYST_000223650	75	116569	Neocopepoda	infraclass	Eukaryota	Metazoa	Arthropoda	Hexanauplia	Noid	Noid	Noid	Noid	11	3	0	0	0	0	0	0	0	0	0	0	0	0	0	0	0	0	5	0	0	0	2	0	ACTAAGAAGAAATTTAGCTCATTCTGGGGGCTCTGTGGATTTGGTAATTTTCTCCCTTCACTTAGCTGGAGTTTCTTCTTTATTAGGGGCTGTGAATTTTATTAGAACTTTAAGAAATTTGCGTGTTTTTGGAATGTTTTTTGACCAAGTTCCTTTATTTTGTTGATCGGTTTTGGTGACAGCGGTATTATTATTATTATCGTTGCCGGTATTGGCGGGGGCTATTACTATGTTATTAACAGATCGGAATATTAATTCAAGTTTTTATGATGTTAGTGGGGGCGGAGATCCTATTCTCTATCAGCACTTGTTT
CYST_000362921	80	245076	Acanthocyclops	genus	Eukaryota	Metazoa	Arthropoda	Hexanauplia	Cyclopoida	Cyclopidae	Acanthocyclops	Noid	0	15	0	6363	266	17097	0	0	0	0	0	0	0	0	0	0	0	0	0	0	0	0	0	0	TTTAAGGAGAAACTTGGGACATTCTGGAATAAGAGTAGATCTAACTATTTTTTCGCTCCATTTAGCCGGAATTTCTTCTTTATTAGGAGCAGTAAATTTTATTAGTACTTTGGCCAATTTGCGATCTTTGTCGATATATTTGGATCGAATACCGCTTTTTCCTTGGGCAGTATTAATTACAGCTATCTTACTCCTTCTTTCTCTTCCAGTGTTAGCCGGGGCTATTACTATGTTACTCACAGACCGTAACTTGAATACATCTTTTTATGACCCAAGTGGGGGGGGAGATCCTGTGCTCTATCAACATTTATTT
CYST_000381815	75	116571	Podoplea	superorder	Eukaryota	Metazoa	Arthropoda	Hexanauplia	Noid	Noid	Noid	Noid	0	0	0	272	0	0	0	0	0	0	0	0	0	0	0	0	0	1619	0	0	0	0	0	0	TCTAAGAAGTAATATTGCGCATAGAGGTGCTTCTGTAGATTTTGCGATTTTTTCTTTGCATTTGGCAGGAATTTCTTCCCTATTAGGGGCGGTAAATTTTATTAGAACTTTAGGAAATTTGCGTATTTTTGGGATATTGCTTGAACGCATGCCATTATTTGCCTGGTCTGTTTTAGTGACAGCGGTACTTCTTCTTCTATCGTTACCTGTGCTCGCAGGGGCGATCACTATGTTGTTGACAGACCGTAATTTAAATAGATCTTTCTATGATGTAGCAGGGGGAGGGGACCCAGTTTTATACCAGCATTTATTT
CYST_000384636	80	116569	Neocopepoda	infraclass	Eukaryota	Metazoa	Arthropoda	Hexanauplia	Noid	Noid	Noid	Noid	21	16	3	0	0	110	261	209	269	178	82	13	0	0	0	0	0	0	0	0	0	0	14	13	ATTAAGAAGAAATTTAGCACATGCAGGATCTTCGGTAGATTTTGCTATTTTTTCTTTACATTTAGCAGGAATTTCTTCTCTATTAGGTGCTGTAAATTTTATTAGAACTTTAGGGAATCTTCGTTCCTTAGGTATAAGTTTAGATAAAATACCACTTTTTGCGTGGGCAGTACTTATTACTGCAGTTTTATTATTACTATCTTTACCAGTATTGGCTGGAGCTATTACCATACTTTTAACAGATCGTAATTTAAATACATCATTTTACGATGTGGCAGGAGGAGGAGATCCAGTGCTTTACCAACACTTATTT
CYST_000502908	80	116569	Neocopepoda	infraclass	Eukaryota	Metazoa	Arthropoda	Hexanauplia	Noid	Noid	Noid	Noid	4	7	0	0	0	0	44	25	27	26	10	5	0	0	0	0	0	0	0	0	0	0	3	4	TTTAAGTCATAATTTAGCCCATAGAGGAGGCTCAGTAGATTTTGCAATTTTTTCTTTACACTTAGCCGGGGTTTCTTCACTCTTAGGGGCTGTAAATTTTATTAGAACTCTTGGAAATTTGCGATCTTTTGGAATACTATTAGACCGAATACCATTATTTGCCTGAGCAGTTTTAGTAACTGCAGTTCTTTTATTATTATCTTTACCTGTTTTAGCAGGGGCAATTACTATACTGTTAACTGATCGTAACTTAAATAGAAGATTCTATGATGTAGCTGGAGGGGGGGATCCTGTTCTTTATCAGCATTTATTT
CYST_000508140	70	116571	Podoplea	superorder	Eukaryota	Metazoa	Arthropoda	Hexanauplia	Noid	Noid	Noid	Noid	1	2	0	0	0	0	0	0	0	0	3	0	0	0	0	0	0	0	2	0	0	0	2	0	TTTAAGGGCAAACATCGCTCACTCTGGGGCATCAGTTGATTTTGCTATCTTCTCTTTACATTTAGCCGGGGTTTCTTCTTTATTAGGGGCAGCTAATTTTATCAGGACCTTGGGGAATCTTCGAAGATTTGGGTTATTATTGGACCAAATACCTTTATTTGCTTGAGCAGTATTAATTACAGCCGTTCTTCTATTACTCTCTCTACCTGTACTAGCGGGGGCTGTCACAATATTGCTTACGGACCGTAATATTAATACCTCGTTTTATGACGTTAGAGGGGGAGGCGACCCAATTTTATACCAACATTTATTT
CYST_000508298	90	116569	Neocopepoda	infraclass	Eukaryota	Metazoa	Arthropoda	Hexanauplia	Noid	Noid	Noid	Noid	0	0	0	0	0	1246	0	0	0	0	0	0	0	0	0	0	0	0	0	0	0	0	0	0	TTTATCTTCTAAAGCTGGTCAGCCAGGACCTGCGATGGATTTTGCTATTTTAAGTCTGCACTTAGCTGGAGCTTCTTCAATTTTAGGTGCTGTTAACTTTATTACAACAATTTTAAATATGAGAACACCAGGCATGACTTTGCATAAAATGCCATTATTTGCTTGGTCTGTTTTGGTTACAGCATTCTTATTGTTGTTATCATTACCAGTTTTAGCTGGAGCAATCACAATGCTTTTAACGGATAGAAATTTTGGAACTGCATTTTTTGATGCTCAAACAGGTGGAGATCCTGTTTTGTATCAGCACTTGTTC
CYST_000566888	80	116569	Neocopepoda	infraclass	Eukaryota	Metazoa	Arthropoda	Hexanauplia	Noid	Noid	Noid	Noid	0	0	0	0	0	0	0	0	0	0	0	0	0	0	0	3445	325	2434	0	0	0	0	0	0	TTTAAGGAGGAATATTGCGCATAGAGGAGCCTCAGTAGATTTTGCTATTTTTTCTTTACACTTGGCGGGAATTTCTTCTCTATTAGGAGCAGTAAATTTTATTAGAACTTTAGGTAATTTACGAATTTTTGGCATAGTCTTAGATCGTGTACCTTTATTTGCTTGATCGGTATTAGTAACTGCTGTGTTATTACTTTTATCCCTTCCTGTTTTGGCCGGGGCTATCACTATATTATTAACAGATCGAAATTTAAATACTTCTTTTTATGATGTTGCAGGAGGAGGAGATCCTGTGCTTTATCAACATTTATTT
CYST_000576136	80	116569	Neocopepoda	infraclass	Eukaryota	Metazoa	Arthropoda	Hexanauplia	Noid	Noid	Noid	Noid	0	0	0	0	0	741	0	0	0	0	0	0	0	0	0	0	0	0	0	0	0	0	0	0	TTTAAGGAGAAATTTAGCCCATGCTGGGGGGTCCGTTGATTTGGTAATTTTTTCTTTACACTTAGCGGGGGTTTCTTCATTATTAGGGGCTGTAAATTTTATTAGAACTTTGAGAAATTTGCGAGTTTTTGGAATATTTTTTGATCAGGTACCTTTATTTTGCTGATCTGTCTTAGTAACAGCTGTATTATTGTTATTATCTCTACCCGTCTTAGCAGGAGCAATTACTATATTATTAACTGATCGAAATATTAATTCTAGGTTTTATGACGTAAGGGGGGGGGAGATCCCGTTTTATACCAGCACCTATTT
CYST_000637456	100	113644	Calanus glacialis	species	Eukaryota	Metazoa	Arthropoda	Hexanauplia	Calanoida	Calanidae	Calanus	Calanus glacialis	0	0	7	0	552	8572	6790	0	0	0	0	2	0	0	0	0	3026	0	0	0	0	0	1	0	TATCAAGTAATATCGCACATGCGGGGGCTTCTGTGGATTTTGCTATCTTCTCCCTGCACTTAGCCGGAGTTAGCTCGATCTTGGGTGCTGTAAATTTTATTAGTACTTTGGGGAACCTTCGTGTGTTTGGTATACTTTTAGACCGTATGCCACTATTTGCTTGGGCGGTACTCATTACCGCTGTCCTTCTCCTATTATCATTACCCGTCCTAGCAGGAGCTATCACCATATTATTAACAGATCGAAACCTAAATACGACCTTCTATGACGTGGGGGGGGGGAGATCCTATCTTATACCAGCACCTATTT
CYST_000672302	80	6833	Calanoida	order	Eukaryota	Metazoa	Arthropoda	Hexanauplia	Calanoida	Noid	Noid	Noid	1	2	0	0	0	863	0	0	0	0	5	2	0	0	0	0	0	0	4	0	0	0	2	0	TTTAAGAAGAAATTTAGCCCATGCTGGGGCTTCAGTTGATTTTGCTATTTTTTCTTTACATTTAACAGGAATTTCATCACTTTTAGGAGCTGTAAATTTTATTAGAACATTAGGCAATCTTCGAGCTTATGGGATAGGGCTAGACACTGTTCCCTTATTTGCTTGAGCTGTATTTATTACTGCAGTTTTGCTCTTATTATCATTACCTGTACTAGCGGGAGCTATTACTATACTATTAACAGATCGTAATTTAAATACTGCGTTTTATGATGTAGCAGGAGGAGGTGATCCAGTTTTATACCAACACCTATTT
CYST_000698189	75	6833	Calanoida	order	Eukaryota	Metazoa	Arthropoda	Hexanauplia	Calanoida	Noid	Noid	Noid	5	0	0	0	0	0	0	0	0	0	6	1	0	0	0	0	0	0	4	0	0	0	3	1	ATTAAGTTCTAATATTGCGCATAGTGGAAGCGCTGTGGACTTTGCTATTTTTTCTCTTCACTTGGCAGGAATCTCTTCCTTATTGGGAGCTGTCAATTTTATTAGGACTTTAGGAAATTTACGGGCATTTGGCATATTGCTAGATCGGATGCCTTTGTTTGCGTGGTCTGTTTTAGTAACAGCTATTTTACTTTTACTTTCTCTCCCAGTATTAGCCGGGGCTATTACTATACTGCTCACAGATCGTAATGTGAATAGCTGTTTTTACGATGTGGGAGGAGGAGGGGACCCTGTCCTATACCAGCACTTATTT
CYST_000799050	75	116569	Neocopepoda	infraclass	Eukaryota	Metazoa	Arthropoda	Hexanauplia	Noid	Noid	Noid	Noid	0	1	0	0	0	0	0	0	0	0	4	0	3	0	29	0	23	0	9	0	0	0	0	0	TCTAAGAAGGAATATTGCCCATAGAGGAGCTTCTGTAGATTTTGCGATTTTTTCTTTGCATTTGGCAGGAATTTCTTCCCTACTAGGAGCAGTAAACTTTATTAGAACTCTAGGAAATTTGCGTATTTTTGGAATATTGCTTGAACGCATGCCATTGTTTGCCTGATCTGTTCTAGTGACAGCCGTGCTCCTTCTTTTATCGCTACCCGTTCTTGCAGGGGCAATCACTATGCTGTTGACAGACCGTAATTTAAATAGGTCTTTTTATGATGTAGCAGGGGGAGGAGACCCCGTTTTATACCAACATTTGTTT
CYST_000815898	75	116569	Neocopepoda	infraclass	Eukaryota	Metazoa	Arthropoda	Hexanauplia	Noid	Noid	Noid	Noid	32	25	20	0	0	128	234	232	247	236	63	22	0	0	0	0	0	0	0	0	0	0	18	31	TCTAAGAAGAAATTTGGCACATGCGGGAGCTTCTGTTGATTTTGCCATTTTTTCTCTACACTTGGCTGGTATTTCCTCTCTTTTAGGTGCAGTAAATTTTATTAGGACATTAGGAAACTTGCGGGCTTATGGTATAAGGCTGGACACTGTCCCGCTATTTGCTTGAGCTGTGTTTATTACAGCTGTGCTTTTACTACTTTCTCTTCCAGTTCTAGCAGGGGCTATTACTATGCTATTAACAGACCGAAATCTAAACACAGCGTTTTATGACGTTGCAGGAGGAGGGGACCCCGTTCTTTACCAACATCTATTT
CYST_001171226	80	116571	Podoplea	superorder	Eukaryota	Metazoa	Arthropoda	Hexanauplia	Noid	Noid	Noid	Noid	0	3	0	3326	0	0	0	5547	0	0	0	0	0	1181	0	195	0	0	1	0	0	0	6	0	GCTCAGAGGCGTTATAGGACATCCTGGCGCTTCTGTAGATTTTGCAATTTTCTCTCTACATCTAGCAGGTATTTCTTCTTTATTAGGAGCAGTAAATTTTATTAGAACACTGGGCAATTTACGTATTTACGGTATATTTTTAGACCGAATGCCTTTATTTGCCTGAGCGGTTCTAATTACTGCTATTTTATTACTTTTGTCTCTACCTGTCTTAGCAGGGGCCATTACTATACTTTTAACAGACCGGAATTTAAACACTTCCTTTTACGATATTGGAGGAGGAGGGGACCCAGTTCTCTACCAGCATTTATTT
CYST_001251843	75	41212	Harpacticoida	order	Eukaryota	Metazoa	Arthropoda	Hexanauplia	Harpacticoida	Noid	Noid	Noid	0	0	0	0	0	0	0	0	0	276	0	0	0	0	0	4693	3013	310893	3	0	0	0	0	0	CCTAAGGAGCAATATTTCTCATAGAGGGGCTTCTGTGGATTTTGCAATTTTTTCCCTTCATTTGGCGGGCGTTTCTTCCCTATTGGGGGCTGTTAATTTCATTAGAACCTTGGGGAATTTACGAATTTTCGGAATACTCTTAGACCGAATACCCTTATTTGCGTGAGCCGTTTTAGTAACTGCTGTCTTATTGCTTTTATCTCTACCGGTATTGGCCGGAGCTATCACAATGTTGCTCACCGACCGTAATTTGAATAGCAGGTTTTATGATGTAGCAGGAGGAGGGGACCCTGTACTCTACCAACATTTGTTT
CYST_001412339	75	6833	Calanoida	order	Eukaryota	Metazoa	Arthropoda	Hexanauplia	Calanoida	Noid	Noid	Noid	14	20	5	0	0	44	171	176	173	161	57	28	0	0	0	0	0	0	1	0	0	0	2	8	ATTAAGGTCAAATATTGCTCATAGGGGGATATCTGTAGATTTTGCAATTTTTTCTCTCCATCTTGCGGGAATTTCTTCATTGTTGGGGGCAGTTAATTTTATCAGAACTTTAGGAAATTTGCGTTCTTTGGGAATGGTACTAGAAAGCATACCTCTCTTTGCTTGGGCTGTGCTAATCACTGCGGTGTTACTTTTACTTTCTTTACCCGTGCTAGCAGGGGCTATCACTATGCTTTTAACTGATCGTAACCTGAACACTGCTTTTTATGATGTTGCTGGAGGGGGAGATCCCGTGTTATACCAACATTTGTTT
CYST_002250766	75	6833	Calanoida	order	Eukaryota	Metazoa	Arthropoda	Hexanauplia	Calanoida	Noid	Noid	Noid	0	0	0	0	0	0	0	0	0	0	0	0	0	0	0	0	0	5783	0	0	0	0	0	0	TCTGAGTGGAAATATTGCGCACAGGGGGGCATCTGTTGATTTTGCAATTTTTTCTTTACACATAGCCGGCGTTTCATCCTTATTAGGGGCCGTTAATTTTATTAGAACATTAGGTAACTTGCGAAGTTTTGGGATACTGTTAGACCGTATACCATTGTTTGCCTGGGCTGTATTAGTCACGGCTATTTTATTACTACTCTCGTTACCTGTATTAGCGGGAGCGATTACTATACTATTAACTGATCGTAACTTAAATAGCAGGTTTTATGATGTAGCAGGGGGAGGGGACCCTGTGCTATATCAACACTTATTT
CYST_002256677	80	84315	Cyclopidae	family	Eukaryota	Metazoa	Arthropoda	Hexanauplia	Cyclopoida	Cyclopidae	Noid	Noid	0	0	0	0	0	0	0	0	0	0	0	0	0	0	0	0	0	4727	0	0	0	0	0	0	ATTAAGATCTAATTTAGCACATTCAGGCCCTTCTGTAGACTTTGCTATTTTTTCTTTGCATTTAGCAGGAGTTTCTTCTTTATTAGGAGCTGTAAATTTTATTAGAACTATTGGCAATTTGCGAACCTTAGGCTTACTATTAGATCGTATACCATTATTTGTATGAGCAGTTTTAGTCACAGCTATTTTGTTATTGTTATCTCTTCCTGTTTTAGCAGGAGCAATTACAATACTTTTAACAGATCGTAACTTAAACACATCTTTTTATGAAGTTAGAGGGGGAGGGGACCCAATTTTATACCAACATTTATTT
CYST_002257501	75	116569	Neocopepoda	infraclass	Eukaryota	Metazoa	Arthropoda	Hexanauplia	Noid	Noid	Noid	Noid	0	0	1	3781	0	1083	0	0	0	21	0	3	0	7623	0	0	0	22322	3	0	0	0	3	0	TTTAAGGAGCAATATTGCTCATGCCGGGCCTTCTGTTGATTTTGCTATTTTCTCCTTACATTTAGCAGGAATTTCTTCTCTTTTAGGGGCTGTAAATTTTATTAGCACTCTGGGTAATTTGCGGGCTTTCGGGATACTTTTAGACCGTATACCTTTATTTGCTTGAGCAGTGTTGGTGACAGCAATTTTATTACTGCTTTCTTTACCAGTTTTAGCCGGGGCTATTACTATGTTGCTAACAGACCGAAACTTAAATACTAGATTTTATGATGCCGCTGGAGGGGGCGATCCTGTTTTATACCAGCATTTATTT
CYST_002258138	80	116569	Neocopepoda	infraclass	Eukaryota	Metazoa	Arthropoda	Hexanauplia	Noid	Noid	Noid	Noid	0	0	0	19763	0	0	0	0	0	23	0	0	0	0	0	0	849	44660	1	0	0	0	0	0	ACTAAGAAGTAATATTGCGCATTCAGGGGCTTCTGTCGATTTTGCTATTTTTTCTTTGCACTTAGCAGGAATTTCATCTTTATTAGGGGCTGTGAATTTTATTAGAACTTTAGGAAATCTTCGTTCGTTAGGAATATTATTAGACCGCATGCCCTTATTTGCATGAGCTGTACTAGTTACGGCTGTTCTACTGCTCTTGTCTCTTCCAGTTTTAGCAGGTGCAATTACTATGTTATTAACAGATCGAAATTTAAATACTAGATTTTATGACGCAGCTGGGGGAGGCGACCCTGTTCTTTACCAACATTTGTTT
CYST_002271749	80	6833	Calanoida	order	Eukaryota	Metazoa	Arthropoda	Hexanauplia	Calanoida	Noid	Noid	Noid	0	1	1	0	0	0	0	0	0	0	0	1	0	0	0	0	0	0	0	0	0	0	2	0	TTTAAGATCAAATACTGCACATTCCGGTTCTTCAGTCGATTTTGCAATTTTTTCTTTACATTTAGCAGGAATTTCATCTCTTTTAGGTGCAGCTAATTTTATTAGTACAGTAAGTAATTTACGAACTTTTGGATTAATTTTGGACCAAATACCTATATTTGTATGGGCAATTCTTATTACAGCAATTTTATTATTATTATCACTTCCAGTATTAGCTGGAGCAATTACTATATTATTAACAGATCGGAATTTAAATACTTCTTTTTATGATGTAGGAGGAGGGGGTGATCCTATTTTGTATCAACATTTGTTT
CYST_002274023	80	116571	Podoplea	superorder	Eukaryota	Metazoa	Arthropoda	Hexanauplia	Noid	Noid	Noid	Noid	0	0	0	0	0	0	0	0	0	0	0	0	0	0	0	0	0	0	0	300	0	0	0	0	TTTGAGAAGAAATATTGCCCATAGGGGAGCTTCTGTAGACTTTGCTATTTTTTCTCTTCATTTAGCGGGAATTTCTTCTTTATTAGGGGCAGTAAATTTCATTAGAACATTAGGAAATTTGCGAATTTTTGGTATATTATTAGACCGTATACCCCTTTTTGCTTGATCAGTTCTAGTGACGGCTGTATTACTACTCTTATCTCTTCCGGTATTAGCAGGAGCAATTACAATATTATTAACAGACCGTAATTTAAATAGTACCTTTTATGATGTAGCAGGGGGAGGAGACCCTGTATTATACCAACATTTATTT
CYST_002298295	70	84310	Poecilostomatoida	order	Eukaryota	Metazoa	Arthropoda	Hexanauplia	Poecilostomatoida	Noid	Noid	Noid	0	0	0	555	0	0	0	0	0	0	0	0	0	0	0	0	0	1551	0	725	0	0	0	0	TTAAGAAGTAATTTAGCCCATAGAGGAGCTTCAGTGGATTTTGCTATTTTTTCCCTTCACTTAGCGGGGATTTCTTCTTTATTAGGGGCGGTTAATTTTATTACAACGTTAGGCAATCTTCGTAGGCTGGGGATAAGATTAGATAATGTCACACTATTCGGTTGGGCTGTTTTTATCACAGCCGTTTTATTACTCTTATCCTTGCCCGTTTTAGCAGGAGCAATTACTATACTACTGACAGACCGAAACTTAAATACTAGATTTTATGATGTTAGGGGAGGGGGGGACCCTGTACTATACCAGCACTTATTT
CYST_002485955	75	6833	Calanoida	order	Eukaryota	Metazoa	Arthropoda	Hexanauplia	Calanoida	Noid	Noid	Noid	0	0	1	0	0	0	0	0	0	19	4	2	0	0	0	0	0	0	0	0	0	0	0	0	ACTAAGGAGAAACATCTCTCATAGGGGGAGGTCTGTAGACTTTGCCATTTTCTCTCTTCATTTAGCAGGGGTTTCTTCATTGTTAGGGGCAGTTAATTTTATCAGGACTTTAGGGAACTTGCGTATATTTGGCATAGTAATGGATCGGACTCCTCTTTTTGCGTGGTCTGTGTTGGTAACTGCAGTTCTTTTATTGCTTTCTTTGCCTGTATTAGCGGGGGCCATTACTATACTTTTAACAGACCGTAATCTTAATAGAAGATTTTATGATGTAGGAGGAGGAGGAGACCCCGTTTTATACCAGCATTTGTTT
CYST_003016396	75	116569	Neocopepoda	infraclass	Eukaryota	Metazoa	Arthropoda	Hexanauplia	Noid	Noid	Noid	Noid	0	0	6	0	0	0	15	21	0	0	8	4	0	0	0	0	0	0	0	0	0	0	6	12	CCTAAGAAGAAATTTGGCACATGCGGGAGCCTCTGTTGATTTTGCCATTTTTTCTCTACATCTGGCTGGGATTTCTTCTCTTTTAGGTGCAGTAAATTTTATTAGGACATTAGGAAACTTGCGGGCTTATGGTATAAGGCTGGACACTGTCCCATTATTCGCCTGAGCTGTGTTTATTACAGCTGTGCTTTTACTGCTTTCTCTTCCAGTTCTAGCAGGGGCTATTACTATACTATTAACAGACCGAAATTTAAATACAGCGTTTTATGATGTTGCAGGAGGAGGGGACCCCGTGCTTTATCAACATCTATTT
CYST_003017290	70	6833	Calanoida	order	Eukaryota	Metazoa	Arthropoda	Hexanauplia	Calanoida	Noid	Noid	Noid	1	0	0	0	0	0	19	19	0	19	14	3	0	0	0	0	0	0	0	0	0	0	3	3	TTAAGAAGAAACCTCGCCCATGCGGGGGGGTCTGTTGACCTGGCTATCTTTTCTCTACATTTGGCAGGGATTTCATCTTTGTTAGGTGCAGTAAATTTTATTAGAACTATCGGCAACTTACGGGTATACGGGATATTTTTGGATCGGATGCCGCTATTTGTATGGGCGGTTTTAGTGACGGCGGTCTTACTGCTCCTATCTTTACCGGTGCTAGCCGGGGCCATCACTATGCTTCTAACCGATCGTAATTTAAACACTACTTTTTATGATGTCGCGGGGGGAGGAGACCCTGTCCTGTATCAGCATTTGTTT
CYST_003018665	80	6833	Calanoida	order	Eukaryota	Metazoa	Arthropoda	Hexanauplia	Calanoida	Noid	Noid	Noid	0	0	0	0	0	0	0	0	0	0	4	1	0	0	0	0	0	0	0	0	0	0	2	0	TTTGAGGAGAAATTTAGCTCACGCTGGAGGTTCTGTAGATTTGGTTATTTTTTCTTTACATTTAGCAGGAGTATCCTCTTTATTGGGGGCTGTGAATTTTATCAGAACATTAAGAAATTTACGGGTTTTTGGGATATTTTTTGACCAGGTTCCTTTGTTCTGCTGATCTGTTTTAGTAACAGCTGTGCTGTTGTTATTGTCTTTGCCGGTATTAGCAGGAGCTATTACTATATTACTAACAGATCGAAATATTAATTCTAGTTTTTATGATGTAAGAGGAGGAGGAGATCCTATTTTATATCAACATTTATTT
CYST_003018693	80	116569	Neocopepoda	infraclass	Eukaryota	Metazoa	Arthropoda	Hexanauplia	Noid	Noid	Noid	Noid	0	0	0	0	0	0	0	0	0	0	0	0	0	0	0	0	0	0	0	0	0	0	11	2	ATTAAGAAGAAATTTAGCCCATGGGGGAAGTTCTGTAGATTATGTAATTTTTTCTCTTCATTTGGCTGGAGTTTCTTCCTTATTAGGGGCTGTAAATTTTATCAGGACTTTAATAAATCTACGAACATATGGTATATACTTAGATCAGATGCCTTTATTTTGTTGATCTGTAGGTATTACTGCTGTTTTACTTTTACTATCTCTTCCGGTGTTAGCTGGAGCTATTACTATATTATTAACTGATCGAAATATTAATTCAAGATTTTATGATGTTAGTGGAGGTGGGGACCCTATTTTATATCAGCATTTGTTC
CYST_003048234	80	41212	Harpacticoida	order	Eukaryota	Metazoa	Arthropoda	Hexanauplia	Harpacticoida	Noid	Noid	Noid	0	4	0	0	0	0	0	0	0	0	0	2	0	0	0	0	0	0	2	0	0	0	0	2	ACTAAGAAGAAATATTGCGCATGCTGGGTCATCTGTTGATTTTGCTATTTTTTCTTTACACTTAGCCGGGATTTCTTCTTTATTGGGGGCTGTAAATTTTATTAGCACTTTGGGAAATTTACGATCATTTGGGATAAACTTAGATCGAATGCCTTTATTTGCGTGAGCAGTTCTTATTACTGCAATCCTGTTGTTATTATCTTTGCCAGTGCTTGCTGGGGCTATCACTATGTTATTAACTGACCGAAATTTAAACACATCTTTTTACGATGTGTCAGGGGGAGGGGACCCTGTGCTTTATCAACATTTATTT
CYST_004253768	75	116569	Neocopepoda	infraclass	Eukaryota	Metazoa	Arthropoda	Hexanauplia	Noid	Noid	Noid	Noid	1	2	5	0	0	0	0	0	0	0	5	1642	0	0	0	0	0	0	0	0	0	0	0	3	ATTAAGAAGAAACTTAGCTCATGCAGGGGCCTCAGTAGATTTTGCAATTTTTTCTTTGCATTTAGCGGGAATTTCTTCGTTATTGGGGGCAGTGAATTTTATTAGAACTTTAGGAAATTTACGGGCGTACGGAATAGGATTAGACACTGTGCCGCTGTTTGCTTGAGCAGTGTTTATTACTGCTGTTTTATTATTACTATCTCTGCCAGTATTAGCTGGTGCCATTACTATGCTTCTTACAGACCGAAATTTAAACACGGCTTTTTATGATGTAGCAGGAGGGGGAGATCCTGTACTTTACCAGCATTTGTTT
CYST_005358215	80	116569	Neocopepoda	infraclass	Eukaryota	Metazoa	Arthropoda	Hexanauplia	Noid	Noid	Noid	Noid	0	0	0	459	0	0	0	0	0	0	0	0	0	1864	0	0	0	0	0	3914	0	0	0	0	ACTAAGAGGCAATATTGCTCATAGAGGAAGATCTGTTGATTTTGCAATTTTTTCTTTACATCTTGCGGGCATTTCTTCTTTATTAGGTGCTGTAAATTTTATTTCTACTTTAGGAAATTTACGTGTTTTAGGGATAAAACTTGATACTATACCTTTATTTCCTTGATCAGTTTTAATTACGGCAGTTTTATTGTTACTATCTTTACCTGTTTTAGCGGGGGCTATCACAATACTATTAACTGATCGTAATTTGAATACTTCTTTTTATGACATTAGGGGCGGAGGTGATCCTGTTTTATACCAACATTTATTT
CYST_005359211	75	116569	Neocopepoda	infraclass	Eukaryota	Metazoa	Arthropoda	Hexanauplia	Noid	Noid	Noid	Noid	0	0	0	0	0	0	0	0	0	0	0	0	0	0	0	0	0	0	0	1100	0	0	0	0	CCTAAGAAGCAACTTAGGGCACTCAGGCATAAGCGTAGATTTAACCATTTTTTCTCTTCACCTTGCGGGAATTTCATCTTTACTAGGGGCAGTTAATTTTATTAGAACTCTAGCCAATTTACGGTCTTTATCTATATATTTAGACCGCATGCCTCTTTTTCCTTGAGCTGTATTAATCACAGCGATTCTTTTACTTCTATCTCTACCAGTTTTAGCTGGGGCCATTACGATGCTTTTAACTGATCGAAACTTGAACACATCATTTTATGACCCCAGGGGGGGAGGAGACCCTGTTTTATACCAACATTTGTTC
CYST_005360910	70	6833	Calanoida	order	Eukaryota	Metazoa	Arthropoda	Hexanauplia	Calanoida	Noid	Noid	Noid	0	0	0	0	0	0	0	0	0	0	0	0	0	0	0	0	0	0	0	2458	0	0	0	0	TCTTAGAAGAAATATTGCTCACAGAGGAGGGTCAGTAGATTTTGCTATTTTCTCTCTTCATTTAGCGGGCATTTCGTCGCTCTTGGGGGCAGTAAACTTTATTAGAACTCTGGGAAATTTACGTATTTTTGGGATGTTGTTGGAGCGGATACCCCTGTTTGCCTGGTCTGTGTTAGTAACAGCTGTGCTGCTGTTGCTCTCGTTACCTGTGTTAGCTGGGGCAATCACCATACTTCTGACAGATCGTAATCTCAACAGAACCTTCTACGACGTAGCAGGTGGGGGGGACCCGGTGCTCTACCAACACCTGTTC
CYST_005363994	97	1128757	Pteriacartia josephinae	species	Eukaryota	Metazoa	Arthropoda	Hexanauplia	Calanoida	Acartiidae	Pteriacartia	Pteriacartia josephinae	0	0	0	0	0	0	0	0	0	0	0	0	0	0	0	0	0	0	0	202	0	0	0	0	GTTGTCAAGTAATATCGCCCATGCAGGAGCCTCAGTTGATTTTGCCATCTTTTCTCTTCATCTTGCTGGAGTTAGATCTATTTTAGGTGCTGTGAATTTCATTTCAACAGTCGGTAATTTGCGAGCTTTTGGTATAATTTTAGACCGGATGCCGCTTTTTGCCTGAGCAGTGCTAATCACCGCTGTTCTTTTACTTCTTTCTCTTCCTGTACTTGCTGGAGCTATTACTATGTTATTAACAGATCGAAATTTAAACTCTTCTTTCTACGACGCCAGAGGCGGAGGTGATCCCATTTTATATCAACATCTTTTC
CYST_005476494	80	116569	Neocopepoda	infraclass	Eukaryota	Metazoa	Arthropoda	Hexanauplia	Noid	Noid	Noid	Noid	0	0	0	612	0	0	0	0	0	0	0	0	0	0	0	0	0	0	0	0	0	0	0	0	ACTAAGAGCTAATATTGCCCATAGCGGGGCATCTGTAGATTTTGCAATTTTTTCTTTACATTTAGCAGGTATTTCCTCTCTTTTAGGGGCTGTAAATTTTATTAGAACTTTAGGTAACTTACGAGTATTCGGGATATTATTAGATTTATCCCCTCTATTTGCATGAGCTGTTTTAGTAACCGCAATTCTCTTACTCCTTTCATTGCCTGTTTTAGCCGGGGCCATTACCATATTATTGACAGATCGAAATTTAAATAGAACTTTTTATGATGTGGCAGGAGGGGGGGACCCGGTTTTATACCAGCACTTATTT
CYST_005476507	70	116569	Neocopepoda	infraclass	Eukaryota	Metazoa	Arthropoda	Hexanauplia	Noid	Noid	Noid	Noid	0	0	0	1329	0	0	0	0	0	0	0	0	0	0	0	0	0	0	0	0	0	0	0	0	TTAAGAAGAAATATTGCCCACAGGGGGGCTTCTGTAGATTTTGCTATTTTTTCCTTGCACCTCGCCGGGGTGTCTTCCTTGTTGGGAGCTGTAAATTTTATTAGCACGTTAGGTAACCTGCGAATTTTTGGCATACTACTAGATCGGATACCTCTCTTTGCTTGGGCTGTCCTGGTTACTGCGGTTTTGCTTTTGCTCTCTTTGCCAGTGCTAGCGGGGGCTATCACGATACTATTAACAGACCGGAACTTAAATAGGACTTTCTATGACGTGGCGGGAGGAGGGGACCCCGTCTTGTACCAGCATTTATTT
CYST_005476647	70	116569	Neocopepoda	infraclass	Eukaryota	Metazoa	Arthropoda	Hexanauplia	Noid	Noid	Noid	Noid	0	0	0	341	0	0	0	0	0	0	0	0	0	0	0	0	0	0	0	0	0	0	0	0	ATTAAGAAGAAATTTGGCGCACAGCGGGCCTTCAGTGGACTTAGCTATTTTTTCCTTACACTTAGCGGGGGTGTCTTCATTATTAGGCGCTGTAAATTTTATTAGTACATTGCTAAATTTGCGGGCTTTTCAAATAGGCTTAGAAAATATTTCTCTTTTTGGTTGGTCAGTTTTTATCACGGCTATTCTTCTTTTACTCTCATTGCCGGTCTTAGCGGGGGCCATTACAATACTGCTGACGGATCGAAATTTAAATTCTAGATTTTATGATGTCAGGGGAGGAGGAGATCCGGTGCTTTATCAACATTTATTT
CYST_005493623	80	6833	Calanoida	order	Eukaryota	Metazoa	Arthropoda	Hexanauplia	Calanoida	Noid	Noid	Noid	0	0	0	1345	0	0	0	0	0	0	0	0	0	0	0	0	0	0	0	0	0	0	0	0	TTGAGAGGCAATTTAAGGCATGGGGGAGCTTCTGTTGATTTTGCAATTTTTTCTTTGCACTTAGCGGGTATTTCGTCTATTTTAGGAGCTGTAAATTTTATTAGTACAATTATTAATTTGCGTATTTTTGGAATAAAATTAGATTTAATACCAATGTTTCCTTGGGCGGTTTTAGTAACAGCTATTTTGTTATTATTATCTTTACCAGTATTGGCGGGGGCAATTACAATATTATTAACTGATCGTAATTTAAACACAGCTTTTTATGATGTAGGGGGGGGAGGGGACCCTGTCTTATACCAGCATTTATTC
CYST_005496814	75	6833	Calanoida	order	Eukaryota	Metazoa	Arthropoda	Hexanauplia	Calanoida	Noid	Noid	Noid	0	1	0	646	0	0	0	0	0	0	0	3	0	0	0	0	0	0	5	0	0	0	1	1	TTAAGGTCTAATATTGCCCATAGGGGAATGTCGGTGGACTTTGCAATTTTTTCTTTACATTTGGCAGGGATTTCCTCTCTATTAGGAGCTGTCAACTTTATTAGAACTTTAGGAAATTTACGGTCTTTCGGAATAAACCTGGAGAGAATACCATTATTCGCGTGGGCCGTTTTGATTACAGCTATTTTACTTTTACTTTCTTTACCAGTGTTAGCGGGGGCTATCACCATACTGTTGACAGACCGTAATCTTAATACTTCATTTTATGATGTAAGGGGAGGGGGAGACCCGGTTCTCTACCAACACTTATTC
CYST_005579105	75	116569	Neocopepoda	infraclass	Eukaryota	Metazoa	Arthropoda	Hexanauplia	Noid	Noid	Noid	Noid	0	0	0	0	0	0	0	0	0	0	0	0	0	0	0	0	0	0	0	0	0	306	0	0	TTTATCAAGAAATATCGCACATGCAGGCGCGTCTGTAGACTTCGCTATTTTTTCTCTTCACCTTGCAGGGGTAAGATCTATTTTGGGTGCAGTCAATTTTATTTCCACAGTTGGTAATTTGCGAGCTTTTGGTATAATCTTAGATCGAATACCTCTATTTGCTTGAGCAGTTCTTATTACAGCGGTATTATTATTACTATCCTTACCTGTTCTTGCCGGCGCTATCACGATGCTTCTTACTGATCGAAACTTAAACTCATCCTTTTATGACGCAAGAGGTGGAGGGGATCCAATTCTATACCAACACTTATTT
CYST_007733513	97	6837	Calanus finmarchicus	species	Eukaryota	Metazoa	Arthropoda	Hexanauplia	Calanoida	Calanidae	Calanus	Calanus finmarchicus	0	0	0	0	0	0	0	0	0	0	0	0	0	0	0	0	66	0	0	0	0	0	0	0	CCTCTCAAGTAATATTGCACATGCTGGGGCTTCCGTCGACTTCGCTATTTTTTCACTCCACTTGGCAGGGGTCAGATCAATTTTAGGGGCTGTTAATTTTATTAGAACTTTGGGGAATCTCCGAGTATTTGGAATGCTATTGGACCGTATGCCCCTATTTGCCTGAGCCGTTCTCATCACTGCTGTCCTCCTTTTACTGTCTTTACCGGTCTTAGCGGGGGCTATCACGATACTATTAACAGATCGAAACCTAAATACGACATTTTATGATGTTGGGGGGGGGGAGATCCTATTTTATACCAGCACCTCTTT
CYST_000000061	100	1582900	Monocorophium acherusicum	species	Eukaryota	Metazoa	Arthropoda	Malacostraca	Amphipoda	Corophiidae	Monocorophium	Monocorophium acherusicum	4	9	7	0	0	0	21	23	34	34	20	6	19	0	11	0	17	192	32	0	0	0	5	2	TTTAAGAAGATCAATTGCTCATAGAGGGGGTGCTGTCGACATAGCAATCTTCTCCCTTCATTTAGCGGGGGCTTCTTCAATTCTTGGGGCTATTAATTTTATCTCAACTATTATTAATATACGATCTGCAAATATATATATAAGACGAGTACCTTTATTTGTGTGATCAGTTTTTATCACAGCTATCCTATTACTTCTCTCATTACCTGTGCTAGCAGGTGCTATTACTATACTACTAACGGATCGAAATATCAATACATCATTTTTTGACCCTTTAGGTGGTGGTGACCCTATTCTTTACCAACATCTATTT
CYST_000000093	85	1732196	Senticaudata	suborder	Eukaryota	Metazoa	Arthropoda	Malacostraca	Amphipoda	Noid	Noid	Noid	18	49	38	0	0	0	27	22	29	28	14	0	18	0	0	0	0	0	25	0	0	0	14	3	ATTAAGGTCAAATTTAGGTCACCCTGGCGGAGCTGTTGATTTAGCTATTTTTTCTCTACACCTCGCAGGTGCTTCTTCTATTTTAGGGGCAATTAATTTTATTTCAACTGTGATTAATATACGTTCACCACAAATATATATAGACCGAATACCTTTATTTGTTTGGTCTGTTTTTATTACTGCCATTTTATTGCTTCTCTCTCTACCTGTTTTAGCAGGGGCTATCACCATACTATTAACTGACCGAAATCTAAATACGTCTTTCTTTGACCCTTTAGGAGGAGGAGACCCTATTCTTTATCAACACTTATTT
CYST_000000169	97	-35635	Laticorophium baconi	species	Eukaryota	Metazoa	Arthropoda	Malacostraca	Amphipoda	Corophiidae	Laticorophium	Laticorophium baconi	21	40	8	0	0	41	338	129	61	243	32	11	75	0	561	134	291	182	22	0	0	0	85	18	TTTGAGAAGTTCGATCGCTCATAGAGGTGGTGCAGTGGATCTAGCTATCTTTTCCCTTCATCTAGCCGGTGCTTCATCAATCTTAGGCGCCATCAATTTCATCTCAACAATTATTAATATACGATCTGCTAATATATATATAAGTCGAATTCCTTTATTTGTTTGATCTGTATTTATTACAGCTATTTTACTTTTACTATCTTTACCAGTTCTAGCAGGAGCTATCACTATATTACTAACAGACCGAAATATTAACACATCTTTTTTTGATCCTTTAGGAGGAGGAGACCCTATTCTTTACCAACACCTATTT
CYST_000000218	100	429038	Jassa slatteryi	species	Eukaryota	Metazoa	Arthropoda	Malacostraca	Amphipoda	Ischyroceridae	Jassa	Jassa slatteryi	167	176	644	0	1342	842	9723	1803	1200	367	273	148	291	1763	1043	2986	2157	605	509	0	214	0	1104	504	TTTAAGAAGTAATGTTGGACACCCTGGAGGTGCAGTTGACCTAGCTATCTTTTCTTTACATCTAGCAGGAGCTTCTTCAATTTTAGGGGCAATCAACTTTATTTCTACAATTATTAATATACGACCCTCGGGGATAACAATAGACCGAATACCTTTGTTTGTATGGTCTGTGTTTATCACAGCTATTTTATTATTACTTTCTCTTCCCGTTCTAGCAGGAGCTATTACAATACTTTTAACAGATCGAAATCTTAACACATCCTTTTTTGATCCATTAGGAGGAGGGGATCCTATTCTCTACCAACATTTATTC
CYST_000001326	75	6683	Decapoda	order	Eukaryota	Metazoa	Arthropoda	Malacostraca	Decapoda	Noid	Noid	Noid	15	26	20	0	0	80	188	136	81	210	52	10	18	0	12	0	23	221	52	0	0	0	19	14	ATTAAGGAGGAACTTGGCGCATGCAGGAGCCTCCGTAGATTTTGCAATTTTCTCCCTTCATTTAGCGGGTATTTCATCTCTCCTTGGGGCTGTAAATTTTATTAGCACTTTGGGCAATTTGCGAGCGTATGGTATGATTTTAGATAACGTTCCCTTATTTGCTTGGGCAGTTTTTATTACGGCTGTATTACTCCTTCTATCCTTGCCTGTTTTAGCCGGGGCCATTACGATATTATTAACAGATCGAAATTTAAACACAGCTTTTTACGATGTTGCGGGGGGTGGAGATCCAGTACTGTATCAGCACTTATTT
CYST_000001405	75	6683	Decapoda	order	Eukaryota	Metazoa	Arthropoda	Malacostraca	Decapoda	Noid	Noid	Noid	4	29	20	0	0	0	0	0	0	24	0	1	8	0	0	0	0	0	13	0	0	0	0	1	TTTAAGAAGAAATTTAGGACACTCTGGGATAAGAGTGGATTTGACTATTTTTTCACTTCACCTGGCGGGAATTTCATCTTTACTAGGAGCCGTAAATTTCATTAGCACGTTAGCTAATTTACGATCTTTATCTATATATTTGGACCGAATACCCCTTTTCCCCTGGGCGGTATTAATCACAGCTATTCTCCTTCTCCTTTCTCTTCCAGTATTAGCAGGAGCAATTACCATGCTTTTAACCGATCGTAATTTAAACACATCATTTTACGACCCCAGAGGAGGGGGAGATCCTGTTTTATACCAACATTTATTC
CYST_000002842	97	1400849	Elasmopus rapax	species	Eukaryota	Metazoa	Arthropoda	Malacostraca	Amphipoda	Maeridae	Elasmopus	Elasmopus rapax	126	129	61	286	277	1316	1174	1106	1232	977	326	112	0	0	19	42	15	0	13	253	200	370	158	99	TTTAGCCTCTTCTTTAGGTCATAGAGGAAGCTCCGTGGACCTAGCAATTTTTTCTTTACATCTAGCAGGAGCTTCTTCTATCTTAGGAGCTATTAATTTCATCACTACTGTAATTAATATACGAACCGCAGGAATATACATAGACCAAATCCCCTTATTTGTTTGATCTGTTTTCATTACAGCCATTCTACTTCTGCTTTCTCTTCCTGTTCTTGCTGGAGCAATTACCATACTTCTCACTGATCGAAACCTAAATACTTCTTTCTTCGACCCTTGTGGGGGAGGTGATCCAATCCTTTACCAACATTTATTC
CYST_000002993	97	134544	Aoridae	family	Eukaryota	Metazoa	Arthropoda	Malacostraca	Amphipoda	Aoridae	Noid	Noid	0	4	0	0	0	0	0	0	0	0	0	1	0	0	0	0	0	0	2	0	0	0	0	0	TTTAAGAGCAGCTTTAGCACATAGAGGGGGCGCAGTAGATTTAGCAATTTTTTCTTTGCATCTAGCAGGGGCTTCTTCTATTTTGGGTGCAATTAATTTTATCTCCACTGTTATCAACATACGAACAACCGGAATGTATATAGACCGGGTTCCTTTGTTTGTCTGGTCTGTTTTTATTACAGCCGTTTTACTTCTTTTATCCCTTCCAGTCTTAGCAGGAGCTATTACGATACTGCTTACTGACCGAAATTTAAATACCTCTTTTTTTGACCCTTTAGGAGGAGGGGATCCTATTTTATACCAGCATTTATTT
CYST_000004353	80	72041	Eumalacostraca	subclass	Eukaryota	Metazoa	Arthropoda	Malacostraca	Noid	Noid	Noid	Noid	3	3	4	2787	50456	137825	0	0	1781	0	4	48	204	172	0	0	0	0	0	0	0	0	0	12	GTTGAGAATAAATGTAGCACATAGTGGTGGAGCCGTTGATTTAGCTATTTTTTCATTACATTTAGCTGGTGCAAGATCTATTTTAGGTGCTATTAATTTTATTTCGACAGTAATCAATATACGTGTAAAAAGAATAACAATAGACCAAATACCTTTATTTGTTTGATCTGTTTTCATCACAGCAATTTTATTGTTGTTGTCTTTACCTGTTTTAGCTGGTGCTATTACTATACTACTAACAGACCGAAACCTAAACACAACATTTTTTAACCCTTTAGGAGGGGGTGACCCTATTTTATACCAACACTTATTT
CYST_000004739	100	116674	Caprellidira	parvorder	Eukaryota	Metazoa	Arthropoda	Malacostraca	Amphipoda	Noid	Noid	Noid	4	9	604	0	304	3724	1911	49	55	119	30	7	157	1178	2728	0	39	0	1	0	0	0	48	9	CCTAAGATCTAACTTAGCCCACAGAGGAGGAGCAGTTGACTTAGCTATTTTTTCTCTACATTTAGCTGGTGCAAGATCAATCCTAGGCGCTATTAACTTCATTTCTACAGTCATTAATATACGCTCACACGGTATAACGCTAGACCGGATACCTTTATTTGTGTGGTCAGTTTTCATCACAGCTATCCTATTACTTTTGTCCTTACCTGTATTAGCAGGGGCTATTACTATATTATTAACAGACCGAAATTTAAATACATCTTTCTTTGATCCTTTAGGGGGAGGTGACCCTATTCTTTACCAACATTTATTT
CYST_000007252	100	703580	Caprella scaura	species	Eukaryota	Metazoa	Arthropoda	Malacostraca	Amphipoda	Caprellidae	Caprella	Caprella scaura	0	6	0	0	228	0	0	0	0	0	11	6	72	0	11	0	13	0	38	0	0	0	2	6	CTAAGGTCAAGAACGGGGCACCCAGGGGGTGCCGTAGATCTGGCCATCTTTTCGCTCCATCTTGCAGGTGCAAGATCTATCTTAGGTGCTATTAATTTTATTTCTACTATCTTGAATATACGAGCAGAAGCTATGTACTTAGACCGTATACCATTATTTGTATGATCTGTTTTTATTACTGCTGTTTTATTACTTTTATCCTTACCTGTGCTGGCAGGTGCAATTACTATACTACTTACTGATCGTAACCTTAACACCTCCTTTTTTGACCCTTTGGGTGGAGGGGACCCTATTTTGTACCAACACCTATTT
CYST_000012891	80	6821	Amphipoda	order	Eukaryota	Metazoa	Arthropoda	Malacostraca	Amphipoda	Noid	Noid	Noid	3	5	1	0	0	0	30	22	20	19	10	1	0	0	0	0	0	0	0	0	0	0	1	4	TTTAAGGTCAAGGTTAGGCCACCCCGGAGCAGCCGTAGACCTAGCTATTTTTTCTATCCATCTAGCAGGTGCTAGTTCAATTTTAGGTGCTATTAATTTTATTTCAACTGTTATCAATATACGACCAGAAGGAATAACTTTTGACCGAATTCCTTTATTTGTCTGATCTGTTTTTATCACCGCCATTCTTCTTTTACTCTCTCTCCCTGTTTTAGCGGGAGCAATCACTATATTATTAACAGATCGTAATATTAACACTTCTTTTTTTGACCCTTTGGGGGGAGGGGACCCTATTTTATACCAGCACTTGTTT
CYST_000013086	100	3023933	Stenothoe valida	species	Eukaryota	Metazoa	Arthropoda	Malacostraca	Amphipoda	Stenothoidae	Stenothoe	Stenothoe valida	0	0	0	0	0	0	0	12	0	0	0	0	0	0	0	0	0	0	0	0	0	0	0	0	TCTTTCCAGATCATTAAGACACAGAGGCTCATCTGTTGATCTCGCTATTTTTTCTCTTCATTTAGCTGGAATTTCCTCTATTTTAGGTGCAATTAACTTTATTTCTACTTCCTTAAACATACGCCCTTATTGAATAACCTTAGACATATCTCCCTTATTTGTTTGGTCTATCGTTATTACTGCTATTTTACTTCTTTTATCTTTACCTGTATTAGCAGGTGCTATCACCATGCTTCTTACAGACCGTAATATTAACACATCATTTTTTGACCCAAGAGGAGGAGGGGATCCTATTCTATATCAACACTTATTT
CYST_000014668	80	6692	Pleocyemata	suborder	Eukaryota	Metazoa	Arthropoda	Malacostraca	Decapoda	Noid	Noid	Noid	0	0	0	0	0	0	0	0	0	0	0	1	11	0	0	0	0	0	0	0	0	0	0	0	CCTATCAGACTCTTTAGCACACAGGGGAAAAAGAGTAGACTTAGCAATTTTTTCTTTACACTTAGCAGGGGCATCCTCGATTCTAGGGGCTGTAAATTTTATTACAACAATAATTAACATACGATCAAAAGGAATAACTATAGACAAAATAACTCTCTTATGCTGGTCAATCTTCATTACTGCCATTCTACTTCTTCTATCACTCCCAGTCTTGGCAGGTGCTATTACTATATTATTAACAGATCGAAATTTAAACACATCATTCTTTGATGTTAGAGGAGGGGGGGACCCAATTTTATTTGAACACTTATTC
CYST_000025091	97	1127462	Clibanarius erythropus	species	Eukaryota	Metazoa	Arthropoda	Malacostraca	Decapoda	Diogenidae	Clibanarius	Clibanarius erythropus	0	0	0	0	233	0	0	0	0	0	0	0	0	0	0	0	0	0	0	0	0	0	0	0	CCTGTCTGCTGCAATTGCCCACGCGGGTGCTTCGGTCGATCTGGGTATTTTTTCTTTACACTTAGCAGGAGTGTCCTCAATCTTAGGCGCCATCAATTTTATAACCACAGTGATCAATATACGGCCCCGTGGTATAAGAATAGACCGAATGCCTTTATTCGTGTGGTCTATCTTTATTACCACTATTTTACTTTTATTATCCCTACCTGTTTTAGCAGGCGCCATTACCATATTATTAACAGACCGAAACTTAAATACTTCTTTCTTTGACCCAGCTGGTGGAGGGGACCCTGTTTTATATCAACATTTATTT
CYST_000027844	80	72041	Eumalacostraca	subclass	Eukaryota	Metazoa	Arthropoda	Malacostraca	Noid	Noid	Noid	Noid	0	0	0	0	0	352	0	183	0	1182	0	0	4	338196	366	237937	5679	1408231	7	0	0	0	42	0	TTTAGCTTCTAGGCTCGCCCACAGAGGCCCATCTGTAGATCTGGGGATTTTTTCTCTTCATTTAGCAGGTGCTTCTTCTATTTTAGGGGCAGTTAATTTTATTTCAACTGTTATTAATATACGAGCTTTAGGTATAACTTTTGATAAATTACCTCTTTTTGTTTGGTCTGTTTTCTTAACTGCTATTTTGTTACTTCTTTCTTTACCTGTTTTAGCAGGGGCTATCACGATACTATTAACAGATCGAAATTTAAATACTTCTTTTTTTGAGCCTAGGGGAGGGGGAGACCCTATTTTATACCAGCATCTTTTT
CYST_000027861	80	1732196	Senticaudata	suborder	Eukaryota	Metazoa	Arthropoda	Malacostraca	Amphipoda	Noid	Noid	Noid	0	197	0	3374	1620	20828	0	0	0	16	0	0	2	86531	0	0	1207	22287	3	0	0	0	0	0	TCTAAGAGCAGCCTTAGCTCATAGGGGTGGTGCTGTAGATCTAGCTATTTTTTCTTTACATCTGGCTGGGGCTTCTTCTATTCTAGGAGCAATCAATTTTATCTCCACAGTGATTAATATACGAACACCAGGTATATATATAGAGCGTATGCCTTTATTTGTGTGGTCTGTTTTTATTACTGCTATTCTACTTCTACTTTCTCTCCCTGTTCTAGCAGGAGCTATCACAATGCTCCTCACAGACCGCAACCTAAATACCACTTTTTTTGACCCCTTAGGTGGCGGGGACCCTATTTTGTACCAACACTTGTTT
CYST_000027908	80	72041	Eumalacostraca	subclass	Eukaryota	Metazoa	Arthropoda	Malacostraca	Noid	Noid	Noid	Noid	0	0	0	282	0	1084	0	0	44	196	0	0	7	263698	22	20514	79633	227308	14	23687	193040	14272	1	1624	TTTATCAGCAAGAATTGCGCACAGAGGCCCTTCAGTAGACTTAGGAATTTTTTCTTTACATCTAGCAGGGGCTTCCTCTATTTTAGGGGCTGTTAATTTTATTACTACAGTAGTCAACATACGAGCTCCGGGGATAAGATTTGATCGCGTTCCTTTATTTGTTTGGTCTGTATTTATTACAGCTATTTTACTGCTTCTCTCTCTTCCTGTACTAGCAGGGGCAATTACTATACTTTTAACAGATCGAAATCTTAATACTTCTTTTTTTGATCCTAGGGGAGGGGGAGATCCTGTTCTCTACCAACATCTTTTT
CYST_000028066	80	6821	Amphipoda	order	Eukaryota	Metazoa	Arthropoda	Malacostraca	Amphipoda	Noid	Noid	Noid	0	0	0	0	0	0	0	0	0	0	0	0	0	5030	0	0	0	0	0	0	0	0	0	0	ACTGGCCTCTAATATTGCTCATGTAGGGGCATCAGTGGACCTTGGAATCTTTTCTTTACATTTAGCGGGGGCTTCTTCTATTTTAGGTGCAGTCAACTTTATTTCAACAGTAATTAATATACGTGCCCCTGGTATAACCATGGACCGCCTTCCGCTATTTGTTTGGTCGGTGTTTATTACAGCTATTTTATTACTCTTGTCTTTACCTGTCTTGGCAGGGGCCATTACGATACTTCTCACTGATCGTAACTTAAATACCTCTTTCTTTGACCCAAGGGGGGGTGGTGACCCTATTCTTTATCAACACCTCTTT
CYST_000028117	80	72041	Eumalacostraca	subclass	Eukaryota	Metazoa	Arthropoda	Malacostraca	Noid	Noid	Noid	Noid	0	0	0	0	0	0	0	0	0	19	0	0	0	15538	0	0	0	31589	2	0	0	0	0	0	TTTAAGTTCAAATTTAGCTCATAGAGGCGGAGCAGTTGATTTAGCTATTTTTTCATTACACTTAGCAGGGGCAAGTTCAATTTTAGGAGCCATTAATTTTATCTCAACAGTAATTAATATGCGATCTTATGGTATAACATTAGACCGAATACCTTTATTTGTTTGATCAGTTTTTATTACAGCAGTATTATTATTACTTTCTTTACCAGTTTTAGCAGGAGCTATTACAATATTATTGACAGACCGAAATTTAAACACATCATTTTTTGACCCTTTAGGAGGGGGAGACCCTATTTTATACCAACATTTATTT
CYST_000029528	75	6738	Anomura	infraorder	Eukaryota	Metazoa	Arthropoda	Malacostraca	Decapoda	Noid	Noid	Noid	0	0	0	434	0	418	0	0	0	0	0	0	0	834	0	0	0	2357	1	1357	0	1008	0	0	CCTATCTAGAAACACCGCTCATTCTGGGATTTCTGTAGATTTAGCTATTTTTTCCCTCCACCTTGCTGGGATTTCTTCGTTAATAGGAGCAGTAAACTTTATTACAACTATTTATAATATGCGAAGTTTAGGGATAACATTGGAGACTATGCCTTTGTTTCCTTGGGCGGTCTTAATTACTGCTATTCTATTGTTGTTATCTCTTCCAGTCTTAGCGGGGGCAATCACGATATTGCTAACAGACCGAAATTTAAACACTTCTTTTTATGATGTGGCTGGGGGGGGGGATCCGGTGCTTTACCAACATTTATTT
CYST_000030032	80	199476	Talitroidea	superfamily	Eukaryota	Metazoa	Arthropoda	Malacostraca	Amphipoda	Noid	Noid	Noid	0	0	0	0	0	0	0	0	0	0	0	0	0	1139	0	0	319	1576	0	0	0	0	0	0	TCTCGCTGCTGCTATGGCTCATAGGGGGGGTTCAGTTGACTTAGCTATTTTTTCTTTACATTTGGCTGGAGCGTCATCTATTTTAGGGGCAATTAATTTCATCACCACTGTGATTAATATACGCTCTGCAGGGATACTATTCCACATAATACCTTTGTTTGTCTGATCTGTGTTTATCACTGCAATTTTATTATTACTTTCACTACCTGTTTTAGCTGGAGCTATCACCATATTACTCACTGACCGTAACCTAAACACCTCTTTTTTTGACCCTTCAGGTGGAGGTGATCCGATCCTTTACCAACACCTGTTT
CYST_000036507	75	578848	Chiltoniidae	family	Eukaryota	Metazoa	Arthropoda	Malacostraca	Amphipoda	Chiltoniidae	Noid	Noid	0	0	0	0	0	0	0	0	0	3988	0	0	0	5625	0	3626	0	23842	3	0	0	0	0	0	TTTATCAAGTAAATTGGGTCATAGAAGAAGATCAATTGAATGTGTGATTTTTTCTCTTCATTTAGCTGGTGTTTCATCTTTATTAGGGGGTATAAATTTTATTGTTACAGCTTTAAATATACGAAATAGAAGTTTTTTTTTTGCTCCTTTATTTGTTTGAAGAGTCCTTTTAACTGTTGTTCTTTTAGTAATTGCATTACCTGTTTTAGCTGGAGCTATCACTATATTATTAACTGATCGTAATGGGAACACTACTTTTTTTGATCCAGCGGGGGGAGGGGATCCTATTTTGTTCCAACATTTATTT
CYST_000042499	75	72041	Eumalacostraca	subclass	Eukaryota	Metazoa	Arthropoda	Malacostraca	Noid	Noid	Noid	Noid	0	0	0	0	0	0	0	0	0	0	0	0	0	0	0	0	0	0	0	0	0	487	0	0	ACTAAGGGCGAATTTAGCTCACAGCGGGGCCTCTGTCGATTTTGCCATTTTCTCTTTACATTTAGCAGGAATTTCTTCATTATTAGGAGCGGTAAATTTTATTAGAACCCTAATAAATTTACGGGCCTATGGCATAACTTTAGAAAACATACCTCTTTTTGCTTGAGCCGTATTTATTACTGCTATTTTATTATTATTATCACTACCTGTATTGGCCGGAGCGATCACCATACTGTTAACAGATCGTAACTTAAACACTAGGTTTTATGACGTTGCGGGAGGAGGCGACCCCGTGCTTTACCAGCATTTATTC
CYST_000052596	100	656162	Calcinus tubularis	species	Eukaryota	Metazoa	Arthropoda	Malacostraca	Decapoda	Diogenidae	Calcinus	Calcinus tubularis	0	0	0	0	0	0	0	0	0	11345	0	0	0	0	0	0	0	0	0	0	0	0	0	0	TTTATCCGCGGCCATCGCACATGCAGGAGCATCTGTAGACTTAGGGATTTTTTCTCTTCATTTAGCAGGGGTATCTTCTATTTTAGGAGCTATTAATTTTATGACAACTGTAATTAACATGCGTCCTCAGGGAATAAGGATAGACCGTATGCCTTTATTTGTATGATCTGTGTTTATTACTGCTATTTTGTTATTGTTATCTTTGCCTGTGCTGGCAGGTGCAATTACCATGCTGTTAACAGACCGTAATTTAAATACTTCTTTCTTCGACCCTGCAGGGGGAGGAGATCCGGTATTATATCAGCACTTGTTC
CYST_000054942	80	72041	Eumalacostraca	subclass	Eukaryota	Metazoa	Arthropoda	Malacostraca	Noid	Noid	Noid	Noid	3	2	6	0	0	0	20	16	0	0	4	12	0	0	0	0	0	0	0	0	0	0	23	0	TTTAAGAAGATCTATTGCCCATAGAGGGGGAGCAGTTGACCTCGCAATTTTTTCCCTCCACTTAGCTGGGGCTTCCTCTATTTTAGGTGCTATTAATTTCATCTCCACTGTCATCAATATACGATCTGCGAACATATATATAAGACGAGTGCCTTTGTTTGTTTGATCTGTTTTCATTACTGCAATTTTACTATTACTATCACTACCTGTTTTAGCTGGGGCTATTACAATACTATTAACAGACCGAAATATTAATACATCTTTTTTCGATCCATTAGGGGGAGGAGATCCTATTTTATATCAACATTTATTT
CYST_000056914	75	6683	Decapoda	order	Eukaryota	Metazoa	Arthropoda	Malacostraca	Decapoda	Noid	Noid	Noid	0	0	0	0	0	0	0	0	0	567	0	0	0	0	53	0	0	0	0	0	0	658	0	403	TTAAGAGGAAACGTTTCTCACAGAGGGGCAGCTGTGGATTTTTGCTATTTTTAGTCTTCATTTTAGCTGGAGTTTCCTCATTACTAGGAGCGGTTAATTTTATTACTACAATTGTAAACTTGCGAGCTTTAGGATTATATTTTGGATCGAATACCTATGTTCCCTTGAGCTGTTTTGATTACTGCTATTCTACTTCTTCTTTCTTTACCGGTCCTGGCGGGAGCTATTACTATACTCCTTACTGATCGTAATTTTAATTCTTCTTTTTATGATCCTAGAGAAGGGGGAGATCCAGTTCTTTACCAACATTTATTT
CYST_000069347	70	6820	Peracarida	superorder	Eukaryota	Metazoa	Arthropoda	Malacostraca	Noid	Noid	Noid	Noid	0	0	0	0	0	0	0	0	0	0	0	0	0	464	0	6332	2407	19744	0	0	0	0	0	0	TTTAAGATCAGTGTCCTTTAATCATAGAATCTCTGTAGATTTGGGTATTTTTTCTTTACACCTCGCAGGTGTAAGATCAATTGCTGGAGCTGTAAATTTTATGAGTACTTATATTTCCTATATTAATTATGGAAGGTCATTTGAAGAAGTATCTTTATTTTCTTGGTCTATTTTTCTAACTTCTATTTTACTTTTGCTTTCTCTTCCTGTTTTAGCAGGTGCCTTAACTATACTATTGACGGATCGAAATTTTAATACATCATTTTTTGATCCCTCAGGAGGAGGAGATCCAATTCTATACCAACATCTGTTT
CYST_000073700	80	72041	Eumalacostraca	subclass	Eukaryota	Metazoa	Arthropoda	Malacostraca	Noid	Noid	Noid	Noid	0	2	0	0	0	0	0	12	0	0	8	6	0	0	0	0	0	0	6	0	0	0	0	3	TTTAAGGTCAAATTTAGGTCACCCCGGAGGCGCCGTAGATTTAGCAATTTTCTCTCTTCATTTAGCAGGAGCCTCCTCTATCTTAGGAGCTATTAATTTTATTTCTACTGTTATTAATATACGAGCCGCTGGGATATATATAGACCGAATGCCTTTATTTGTTTGGTCTGTTTTCATTACTGCTATTTTATTATTATTATCTTTACCTGTTTTAGCTGGCGCAATCACTATATTATTAACCGACCGTAATCTTAATACCTCGTTCTTTGATCCTTTAGGGGGAGGCGACCCTATTCTCTACCAACACTTATTT
CYST_000081883	75	72041	Eumalacostraca	subclass	Eukaryota	Metazoa	Arthropoda	Malacostraca	Noid	Noid	Noid	Noid	0	0	0	0	0	0	0	0	0	0	0	0	0	0	0	2987	0	0	0	686	0	426	0	0	ATTATCAAGGAAATTAGGGCATAGAAGAGTATCTGTTGATATAGTAATTTTTAGATTACATTTAGCAGGTGCTTCTTCTATTATAGGAGGAATTAATTTCCTTAGGACAGCTTCTAATATGCGAAGAAAAGGTATTACTATGGAACGAACTTCCTTATATGTATGATCTTTATTATTAGCTACTTTTTTATTAGTATTATCTCTTCCAGTTTTAGCAGGAGGAATCACTATATTATTAACTGATCGTAATTTAAACACTTCTTTTTTTGATCCTTCAGGAGGAGGAGATCCAGTTTTATTCGAAACTTTATTT
CYST_000087099	70	6820	Peracarida	superorder	Eukaryota	Metazoa	Arthropoda	Malacostraca	Noid	Noid	Noid	Noid	0	0	0	0	0	0	0	0	0	0	0	0	0	1175	0	0	0	654	0	0	0	0	0	0	TTTAGCTTCTAGGCTCGCCCACAGAGGCCCATCTGTAGATCTGGGGATTTTTTCTCTTCATTTAGCAGGTGCTTCTTCTATTTTAGGGGCAGTTAATTTTATTTCGACTATTTTTATTGCACGAAGACAACCTCAGAGAATGCCTCGGGTTCCTCTATTTATCTGATCCGTAAAGATTACTACAATTTTACTACTTCTAGCCCTTCCTGTGTTAGCAGGAGCAATCACAATACTACTCACAGACCGCAATTCTAGCACATCTTTCTTTGACCCAAGCGGGGGAGGAGACCCTGTTCTTTTCCAACACTTATTT
CYST_000090960	75	6820	Peracarida	superorder	Eukaryota	Metazoa	Arthropoda	Malacostraca	Noid	Noid	Noid	Noid	0	0	0	0	0	0	0	0	0	0	0	0	0	0	0	0	0	0	0	0	258	0	0	0	TTTATCTAGTATACAATATCACCCAGGGGCAAGTGTTGATCTAGCCATATTTAGTTTACACCTTGCAGGAATTTCTTCAATAGCTGGAGCAATAAATTTTATAACAACTATTTTAAACATGAGAGCTCCGGGAATGTATATGCATAGAATCCCTTTATTTGTTTGAGCTGTTTTTATAACGGCTTTTTTATTACTGCTTTCTTTACCTGTGTTAGCGGGTGGGATAACTATGTTATTAACAGACCGTAATTTAAACACATCGTTTTTCGACCCATCTGGTGGAGGAGATCCTGTACTATACCAGCACTTATTT
CYST_000098429	80	72041	Eumalacostraca	subclass	Eukaryota	Metazoa	Arthropoda	Malacostraca	Noid	Noid	Noid	Noid	0	0	0	0	0	0	0	0	0	0	0	0	0	0	0	0	0	1165	0	0	0	0	0	0	TCTTTCTGCTGTAGAAGGGGGAGGGATGGATTGTTTATTAATTTCATTACAATTCGCTGGAGCTTCTTCTATTATGGGAGCTATTAATTTTATTTCAACTGTTATTAATATACGAGCTTTAGGTATAACTTTTGATAAATTACCTCTTTTTGTTTGGTCTGTTTTCTTAACTGCTATTTTGTTACTTCTTTCTTTACCTGTTTTAGCAGGGGCTATCACGATACTATTAACAGATCGAAATTTAAATACTTCTTTTTTTGAGCCTAGGGGAGGGGGAGACCCTATTTTATACCAGCATCTTTTT
CYST_000099201	75	136690	Galatheidae	family	Eukaryota	Metazoa	Arthropoda	Malacostraca	Decapoda	Galatheidae	Noid	Noid	0	0	0	0	0	0	0	0	0	0	0	0	0	1359	0	0	0	0	0	585	0	381	0	0	TCTTAGAAGTAATATTGCTCACTCTGGGGCCTCTGTAGATTTTGCTATTTTCTCCCTACATTTAGCGGGGATTTCCTCTCTCTTAGGGGCTGTGAATTTTATTAGAACACTAGGAAACTTGCGGGCTTTAGGTATGGTGTGAGACGCAGTCCCTTTATTTGGGTGGGCTGTCTTTATTACTGCCATTCTTCTACTTCTATCTTTACCTGTTCTTGCGGGGGCCATCACTATACTATTAACAGATCGAAACTTAAATACAACTTTTTTCGATGCTGCAGGAGGGGGGGACCCTGTCCTTTATCAGCACTTATTT
CYST_000115218	80	6820	Peracarida	superorder	Eukaryota	Metazoa	Arthropoda	Malacostraca	Noid	Noid	Noid	Noid	0	0	0	0	0	0	0	0	0	0	0	0	0	2399	0	0	0	2485	0	0	0	0	0	0	CTCTCAAGCTCAATTGGCCACGCAGGATCTTCTGTAGATTTTGTAATTTTTTCTCTCCACTTAGCAGGCGCATCTTCCATTATAGGGTCCATTAATTTTATTTCAACTGTTATTAATATACGAGCTTTAGGTATAACTTTTGATAAATTACCTCTTTTTGTTTGGTCTGTTTTCTTAACTGCTATTTTGTTACTTCTTTCTTTACCTGTTTTAGCAGGGGCTATCACGATACTATTAACAGATCGAAATTTAAATACTTCTTTTTTTGAGCCTAGGGGAGGGGGAGACCCTATTTTATACCAGCATCTTTTT
CYST_000123089	75	6821	Amphipoda	order	Eukaryota	Metazoa	Arthropoda	Malacostraca	Amphipoda	Noid	Noid	Noid	0	0	0	10917	0	2034	0	14448	0	0	0	0	0	0	0	32	0	0	0	0	0	0	0	0	TTTATCCGGAAATCTGGCGCACAGGGGGGCTGCCGTCGACCTGGCCATCTTTTCCCTGCACATAGCAGGGGCCTCATCGATCTTAGGGGCAGTAAATTTTATCTCTACTATCTTAAATATACGTAGAAGCCTCCGCTTAGACCAAATAACATTATTTGTGTGATCAGTCTATATCACAGCTATCTTGCTACTTTTATCCCTGCCCGTATTAGCCGGGGCAATCACTATGTTATTAACAGACCGTAATTTAAACACCTCATTCTTCGACCCTTCCGGGGGGGGCGACCCTATCTTATATCAACACCTATTC
CYST_000131878	75	6770	Ocypodidae	family	Eukaryota	Metazoa	Arthropoda	Malacostraca	Decapoda	Ocypodidae	Noid	Noid	0	0	0	0	0	2827	0	0	0	0	0	0	0	0	0	0	0	0	0	0	0	0	0	0	CCTTTCCGACGCAATTGCCCATCCCGGGAGATCAGTAAATTTATCCATTTTTTTTACTACACTTAGCAGAGATTCCCTCAATTTTAGGAGCCGTAAACTTTCTTACAACAGTAATTAATATACGAATACCCGGAATAACAATAGAACGAGTACCTTTATTTGTGTGATCTGTCGTAATTACAGCCATCTTATTAGTATTATCCCTACCAGTTCTAGCAGTAGCCATCACAATACTTCTTACAGATTGAAACTGAAATATTTCCTTCTTTGACCCAGCAGGAGGAGGCGACCCCATCCTATATCAACACCTTTTC
CYST_000186473	80	6821	Amphipoda	order	Eukaryota	Metazoa	Arthropoda	Malacostraca	Amphipoda	Noid	Noid	Noid	0	0	0	0	0	0	0	0	0	0	6	0	0	0	0	0	0	0	1	0	0	0	1	0	TTTAAGAGCTGCTTTGGCCCACAGAGGTGGCGCAGTTGATTTAGCAATTTTCTCATTACATTTAGCGGGCGCCTCTTCCATTTTGGGTGCAATTAACTTTATCTCCACAGTTATTAATATACGCACACCTGGTATATTTATGGAGCGAATGCCTTTATTTGTGTGATCTGTTTTTATTACTGCTATTTTATTGCTTTTATCTTTACCCGTCCTTGCGGGGGCTATCACCATGCTTCTTACAGATCGTAACCTCAACACTACTTTTTTTGATCCTTTGGGTGGAGGGGATCCTATCTTATACCAACACCTGTTT
CYST_000208692	100	1131516	Paracerceis sculpta	species	Eukaryota	Metazoa	Arthropoda	Malacostraca	Isopoda	Sphaeromatidae	Paracerceis	Paracerceis sculpta	0	3	0	0	0	0	0	0	0	0	4	4	0	0	0	0	0	0	1	0	0	0	1	3	ATTAGCAGCTGGAATTGCTCACAGAGGGCCTTCTGTAGATTTAGGGATCTTTTCCCTCCATTTAGCTGGGGCTTCTTCAATTTTAGGAGCTGTGAATTTTATCACAACTGTGATTAACATACGAGCTCCCGGGATAAGATTTGATCGAATTCCCTTGTTTGTTTGGTCTGTTTTTATCACTGCAATTTTACTTTTGTTATCTTTGCCAGTTCTTGCCGGGGCAATTACTATACTTTTAACGGATCGGAACTTAAATACATCTTTTTTTGACCCCAGAGGAGGAGGGGACCCTGTTTTGTACCAACATTTGTTT
CYST_000267066	75	72041	Eumalacostraca	subclass	Eukaryota	Metazoa	Arthropoda	Malacostraca	Noid	Noid	Noid	Noid	0	0	0	0	0	0	0	0	0	0	0	0	0	863	0	0	0	0	0	603	0	1057	0	0	GCTTTCTAGGGTGTTAGCCCATAGAGGAAATAGAGTAGATTTTGCTATTTTTAGTCTACATTTAGCAGGTGCCTCTTCTATTTTAGGCTCTGTTAATTTTATTTCTACTTGCTTTAACATACGCTCTTCTTTATTAACTTTTGACCGAGTAACTCTTTTTGTCTGAAGTGTGATTTTAACTACTATTTTGTTAGTCCTTTCTCTTCCTGTTTTAGCAGGCGCTATTACTATATTATTAACAGACCGTAATATTAACACATCTTTTTTTGACCCTTCTGGGGGAGGAGATCCTATTTTGTTCCAACATTTATTT
CYST_000483648	80	72041	Eumalacostraca	subclass	Eukaryota	Metazoa	Arthropoda	Malacostraca	Noid	Noid	Noid	Noid	0	0	1	0	0	0	0	0	0	0	3	1	0	0	0	0	0	0	2	0	0	0	1	0	TTTAAGTTCATCTCTCGGCCACCCAGGAGCAGCCGTGGATTTGGCTATCTTTTCGTTACATTTAGCAGGAGCTAGATCTATTTTAGGTGCGATTAATTTTATTTCTACTATTATTAATATACGACCGGAAGGAATAACTTTTGACCGAATCCCTTTATTTGTTTGATCTGTATTTATTACAGCTGTTTTATTATTATTATCTTTACCTGTGTTAGCCGGCGCTATCACAATATTATTAACAGACCGAAATATTAACACCTCTTTCTTTGACCCGTTAGGAGGAGGGGATCCTATTTTGTACCAACATTTGTTT
CYST_000551418	75	6817	Euphausiidae	family	Eukaryota	Metazoa	Arthropoda	Malacostraca	Euphausiacea	Euphausiidae	Noid	Noid	0	0	0	0	0	0	0	0	0	0	0	0	0	0	0	0	0	1680	0	0	0	0	0	0	CTCTCAAGCTCAATTGGCCACGCAGGATCTTCTGTAGATTTTGTAATTTTTTCTCTCCACTTAGCAGGCGCATCTTCCATTATAGGGTCCATTAATTTCATTACAACTATTATTAAAATGCGAGCACCTGGAATGACTATGGACCGCACCCCATTATTTGTATGATCAATCTTGCTTACTACAATACTTCTTCTTCTCTCCCTCCCTGTACTAGCTGGAGCAATTACTATGCTTCTTACTGATCGAAACATCAACACTTCTTTCTTCGACCCTACTGGGGGAGGAGACCCCGTTCTTTATCAGCACTTGTTC
CYST_000644872	75	72041	Eumalacostraca	subclass	Eukaryota	Metazoa	Arthropoda	Malacostraca	Noid	Noid	Noid	Noid	0	0	0	0	0	0	0	0	0	0	4	0	0	0	0	0	0	0	0	0	0	0	0	2	TCTTTCAAGAAATTTGGGGCATTCTTCAGCAGGAGTAGATTTAGTTATTTTTTCGCTTCATATTGCTGGAGCTTCTTCAATTATAGGTGGTATTAATTTTATTAGTACAACAATAAATATGCGTAGATCAGGAGTTTCTTTAGAGCGAGTATCTCTTTACGTTTGGGGTCTTTTTATTACTACTTTTTTATTAGTTCTATCTTTACCGGTTTTAGCAGGTGGTATCACCATATTATTAACAGACCGTAATTTAAATACTTCATTTTTTGATCCTTCAGGAGGGGGGGACCCTATTTTATTTGAGACACTTTTT
CYST_000662240	80	6692	Pleocyemata	suborder	Eukaryota	Metazoa	Arthropoda	Malacostraca	Decapoda	Noid	Noid	Noid	0	60	0	6151	0	890	0	5912	0	0	0	0	0	0	0	0	0	0	0	0	0	0	0	0	TTTAGCTTCTAGACTCGCCCACAGGGGTCCGTCTGTAGATCTTGGAATTTTTTCTCTTCATTTAGCGGGGGCTTCCTCTATTTTAGGGGCAGTAAATTTTATTTCAACTGTTATTAACATGCGAGCTTTAGGCATAACTTTTGATAAATTACCTCTTTTTGTTTGATCGGTTTTTTTAACTGCTATTCTATTACTTCTCTCTTTACCTGTTTTAGCAGGGGCAATCACAATATTATTAACAGATCGTAATTTAAATACTTCTTTTTTTGAGCCTAGAGGGGGAGGAGACCCTATTCTTTATCAACATCTTTTT
CYST_000754725	80	72041	Eumalacostraca	subclass	Eukaryota	Metazoa	Arthropoda	Malacostraca	Noid	Noid	Noid	Noid	0	0	0	0	0	0	0	0	0	0	0	0	0	0	6	0	0	0	0	0	0	0	13	0	TTTATCCTCTAATTTAGCCCATAGAGGGCCTTCGGTTGATTTAGCTATTTTTTCTCTTCATTTGGCTGGTGCTTCTTCTATTTTGGGAGCTGTTAATTTTATAACTACAGTTATTAATATACGAAGTTCTCTTATGATGATAGTTCAAATTTCTTTGTTGGTTTGAGCTGTTTTTATTACTGCTATTTTGCTTTTGTTATCCTTACCGGTTTTGGCAGGGGCTATTACTATATTGTTAACTGACCGTAATTTGAATACTTCGTTTTTTGATCCAGCAGGAGGTGGGGATCCTATTTTGTATCAACATCTTTTT
CYST_000765257	97	622417	Alpheus bellulus	species	Eukaryota	Metazoa	Arthropoda	Malacostraca	Decapoda	Alpheidae	Alpheus	Alpheus bellulus	0	1	0	0	0	0	0	0	0	0	7	0	0	0	0	0	0	0	0	0	0	0	1	0	TTTAAGTAGTATTTCAGCACATTCAGGAGGTTCTGTTGATTTAGCTATTTTTAGTTTACATTTAGCAGGTGTATCTTCTCTTTTAGGTTCAATTAACTTTATTACAACTATTTTAAATATGCGTACTGTTGGTATGCGTATGCATGAAATGCCATTATTTGTATGGGCAGTTTTCATTACAACAATTTTATTATTATTATCATTACCCGTTTTAGCAGGTGCTATTACAATGCTATTAACAGATCGTAATTTTAATACTACATTTTTTGATGCAGCTGGTGGTGGTGATCCTATTTTATATCAACATTTATTT
CYST_000769890	80	1732196	Senticaudata	suborder	Eukaryota	Metazoa	Arthropoda	Malacostraca	Amphipoda	Noid	Noid	Noid	0	293	0	0	0	0	2914	0	0	0	0	1	0	0	33	0	0	0	19	0	0	0	0	0	TTTAAGATCTAGCCTTGGGCACCCAGGCGCCGCCGTAGATTTAGCTATTTTTTCCCTTCATTTAGCAGGGGCTAGATCAATTTTAGGGGCTATCAATTTTATTTCAACGGTTATTAATATACGACCTGAAGGAATAACTTTTGACCGAATCCCTTTATTCGTTTGATCTGTTTTTATCACAGCCATTCTTTTATTACTTTCTTTGCCTGTTCTAGCCGGAGCTATCACTATGTTACTTACAGACCGCAATATTAATACCTCTTTCTTTGATCCTTTAGGAGGAGGGGACCCTATTTTGTACCAGCACTTATTT
CYST_001090108	80	116674	Caprellidira	parvorder	Eukaryota	Metazoa	Arthropoda	Malacostraca	Amphipoda	Noid	Noid	Noid	0	0	0	0	0	0	0	0	0	0	0	0	0	0	0	0	0	1048	0	0	0	0	0	0	CCTCTCAAGCTCAATTGGCCACGCAGGATCTTCTGTAGATTTTGTAATTTTTTCTCTCCACTTAGCAGGCGCATCTTCCATTATAGGGTCCATTAATTTTATCTCTACTATTATTAATATACGAGCAGAGGGCATATATTTTGACCGAATACCTCTTTTTGTCTGGTCTGTTTTTATTACCGCAATTTTGTTACTTCTATCACTTCCTGTGTTAGCAGGTGCTATCACTATACTTTTAACAGACCGGAATTTAAATACCTCTTTCTTTGACCCTTTGGGGGGAGGGGACCCTATCCTGTACCAGCATCTCTTT
CYST_001148091	75	72041	Eumalacostraca	subclass	Eukaryota	Metazoa	Arthropoda	Malacostraca	Noid	Noid	Noid	Noid	0	0	0	0	0	0	0	12686	0	0	0	0	6	0	14	0	14	0	5	0	0	0	0	0	ACTTTCAGATTCTATAGCCCACAGAGGAAAAAGAGTAGATTTAACAATTTTCTCTTTACACCTGGCAGGTATTTCTTCTATTTTAGGAGCAATTAATTTTATTTCAACAATAATTAACATACGGGGTAGGATAACACTTGATAAAATACCTTTAATAACGTGGTCTATTATTATTACCGCAATCCTCTTACTTTTATCTTTACCTGTTTTAGCCGGTGGGATTACTATGTTACTAACTGATCGTAACTTCAATACTTCATTTTTCGATGTTAGTGGTGGGGGAGACCCTTTACTATTCGAACATATTTTC
CYST_001171397	80	1732196	Senticaudata	suborder	Eukaryota	Metazoa	Arthropoda	Malacostraca	Amphipoda	Noid	Noid	Noid	0	0	0	0	0	0	0	7725	0	0	8	0	0	0	0	0	0	0	0	0	0	0	1	0	TCTAAGATCAGCCATGGCCCATAGTGGAGGTTCTGTAGACTTAGCAATTTTTTCCTTACACCTAGCAGGAGCTTCTTCTATTTTAGGGGCTATCAATTTTATTTCAACTATTATTAATATACGAACTCATGGCATATATATAGACCGAGTACCTTTATTTGTTTGGTCTGTTTTTATTACGGCTATTTTATTGCTTTTATCTTTGCCCGTCCTAGCAGGAGCTATCACTATACTTCTAACAGACCGGAACCTCAACACCTCTTTTTTTGACCCGTTGGGGGGAGGAGACCCTATTCTGTACCAACATCTTTTT
CYST_001197030	75	6683	Decapoda	order	Eukaryota	Metazoa	Arthropoda	Malacostraca	Decapoda	Noid	Noid	Noid	0	0	0	0	0	0	0	2132	0	0	0	0	0	0	0	0	0	0	0	0	0	0	0	0	ATTATCGGGAATACAAGGACATCCAGGACCCGCGGTGGATTGCGCGATTTTTAGTTTACATTTGGCTGGTGCATCATCGATTTTAGGCGCAATAAACTTTATAACAACTATCGTTAATATGCGATCACCGAATATGCATTGGCATCGTGTTCCTTTATTTGTATGGTCGGTTTTAATAACAGCAATTTTACTTTTATTATCTTTACCGGTTTTAGCGGCTGGTATCACAATGTTACTAACGGATCGTAATTTTAATACAACTTTTTTTGATTATGTCGGTGGTGGAGATCCTGTTTTATATCAACATTTGTTT
CYST_001280079	100	371465	Ampithoe rubricata	species	Eukaryota	Metazoa	Arthropoda	Malacostraca	Amphipoda	Ampithoidae	Ampithoe	Ampithoe rubricata	0	0	0	0	0	828	0	3991	0	0	0	0	0	0	0	0	0	0	0	0	0	0	16	0	ATTAAGAATAAATGTCGCACATAGTGGTGGGGCAGTTGATTTAGCTATTTTTTCTTTACATTTAGCAGGTGCTAGATCTATTTTAGGTGCTATTAATTTTATTTCCACAGTTATTAATATACGCGTAAAAAGAATAAACATAGACCAAATACCGTTATTTGTTTGATCTGTATTCATTACAGCAATTTTATTATTATTATCTCTACCTGTTTTAGCGGGTGCTATTACTATATTATTAACAGATCGAAATTTAAACACAACATTTTTTAACCCTTTAGGGGGAGGAGATCCTATTTTATATCAACACTTATTT
CYST_001314125	80	72041	Eumalacostraca	subclass	Eukaryota	Metazoa	Arthropoda	Malacostraca	Noid	Noid	Noid	Noid	0	0	0	0	0	0	0	1421	0	0	0	0	0	0	0	0	0	0	0	0	0	0	0	0	TTTAAGAGCAGCCTTGGCTCACAGCGGGGGTGCTGTAGATTTAGCCATTTTCTCGTTACATTTGGCGGGGGCTTCTTCTATTTTAGGAGCTATTAATTTTATCTCCACCGTAATTAATATACGAACGCCTGGTATATTTATAGAGCGTCTGCCTTTATTTGTTTGGTCAGTTTTTATTACAGCTATTTTATTGTTACTATCTTTACCAGTCTTAGCAGGAGCTATTACTATACTTTTAACCGATCGTAATTTAAACACTACTTTTTTTGACCCCTTGGGTGGCGGTGATCCCATTTTATACCAACACCTTTTC
CYST_001411614	75	84348	Squillidae	family	Eukaryota	Metazoa	Arthropoda	Malacostraca	Stomatopoda	Squillidae	Noid	Noid	1	0	3	0	0	0	0	0	0	0	5	3	0	0	0	0	0	0	0	0	0	0	1	3	TTAAGGAGTAATCTAGGTCACTCTAGTATAAGTATTGACATAGTTATTTTTTCTCTACATTTAGCAGGAGCTAGTTCTATTATAGGTGGTATTAATTTTATTAGTACCGTATCTAATATACGAAGTAATGGAGTATCACTTGAACGAACATCTCTATATGTGTGAGGGTTATTACTAACTACTATTTTATTAGTTCTATCTCTACCTGTATTAGCTGGAGGTATTACAATATTACTAACTGATCGTAACCTAAATACATCTTTTTTTGATCCTTCAGGTGGTGGAGATCCAATCTTATTCGAAACTTTATTT
CYST_001453279	100	294133	Caprella equilibra	species	Eukaryota	Metazoa	Arthropoda	Malacostraca	Amphipoda	Caprellidae	Caprella	Caprella equilibra	0	0	1	0	0	0	0	0	0	0	0	0	2	0	0	0	0	0	0	0	0	0	3	0	GCTTAGATCTAGAATAGGGCACCCAGGGGGTGCTGTTGATTTAGCTATTTTCTCTCTTCATTTAGCTGGGGCTAGATCAATTTTAGGAGCTATTAATTTTATTTCTACTATTATTAATATACGTGTTAGTTCTATATACCTGGACCGGATACCTTTATTTGTGTGGTCTGTCTTTATTACAGCTGTCTTATTACTACTTTCTCTCCCTGTGCTAGCAGGTGCAATTACTATACTTCTTACTGACCGTAATTTAAATACATCTTTTTTCGATCCTTTAGGTGGGGGAGACCCTATTTTATACCAACATCTATTT
CYST_001531148	75	199477	Hyalellidae	family	Eukaryota	Metazoa	Arthropoda	Malacostraca	Amphipoda	Hyalellidae	Noid	Noid	0	0	0	0	0	0	0	0	0	0	0	0	0	0	0	0	0	0	0	0	0	0	12	4	GTTAAGAGCCAATATCGCTCACTCAGGGGCCTCTGTTGACCTGGCAATTTTTTCCTTGCATTTAGCAGGAATTTCTTCTTTACTAGGGGCGGTGAATTTTATCTCCACTCTAAGAAACCTGCGTGTGGTTGGGTTAACTCTAGACCGAATGCCTTTATTCTGCTGGTCAGTGTTAATTACGGCTATTTTACTGCTGCTATCCCTGCCTGTATTAGCCGGGGCTATCACTATACTCTTAACAGACCGAAATCTAAATACTTCTTTCTATGACCCTAGAGGGGGAGGGGACCCTATTTTATACCAGCACTTGTTC
CYST_001531993	90	160504	Leptochelia	genus	Eukaryota	Metazoa	Arthropoda	Malacostraca	Tanaidacea	Leptocheliidae	Leptochelia	Noid	0	0	0	0	0	0	0	7882	0	0	0	0	0	0	0	0	0	0	0	1483	0	0	4	0	TTTAACAGGTATTAATTTTAATCAATCTATTTCAAGAGATTTAGGAATTTTTTCTTTACATTTAGCTGGTATTTCTTCTATTGCTGGAGCAATTAACTTTATAAGAACTTTTTTTTCTTTTTCTAGAATTAGTTCATTTCTTGAAGAAGTATCTTTATTTAGATGATCTGTTTTTTTAACTTCTATTTTATTATTACTTTCTTTACCAGTCTTGGCTGGAGCATTAACAATACTTTTAACTGATCGAAATTTTAATACATCATTTTTTGATCCTCTAGGTGGAGGAGATCCAGTTCTTTATCAACATTTATTT
CYST_001565369	80	6821	Amphipoda	order	Eukaryota	Metazoa	Arthropoda	Malacostraca	Amphipoda	Noid	Noid	Noid	0	0	51	243	0	0	0	4439	0	0	0	0	0	0	0	0	0	0	0	0	0	0	0	0	TCTTGCTTCTAACTTAGATCATAGTGGTGCCAGAGTTGACTTAGCTATTTTCTCATTACACCTAGCTGGTGCCAGTTCTATTCTAGGGGCTATTAACTTTATCTCAACTGTTCTCAACATAAAAACTATAAATTTAAATTTAGAGCAAATATCTTTATTTGTTTGATCTGTTTTTATTACAGCTATTCTACTTTTATTATCTTTACCTGTTCTAGCTGGGGCTATTACAATGCTTTTAACTGATCGTAATCTTAATACCTCATTTTTTGATCCTAGTGGGGGAGGTGATCCTATTTTATACCAACACTTATTC
CYST_001716735	80	72041	Eumalacostraca	subclass	Eukaryota	Metazoa	Arthropoda	Malacostraca	Noid	Noid	Noid	Noid	0	0	0	0	0	0	0	0	0	27	0	0	0	0	0	0	6057	41552	0	0	0	0	0	0	CTTAGCCTCTTCCTTAGGGCACAGAGGTGCCTCAGTAGACCTAGCAATTTTCTCACTTCACCTTGCAGGAGCCTCCTCTATTTTAGGAGCCATTAATTTTATCACCACAGTAATTAACATACGGACCGCCGGCATGTATATAGACCAAATTCCTTTGTTTGTTTGATCTGTTTTTATTACAGCTATTTTATTACTACTCTCCCTCCCTGTTCTTGCTGGAGCTATTACTATACTTCTTACTGACCGTAACCTGAACACTTCTTTCTTTGACCCTTGTGGAGGAGGAGACCCCATCCTCTACCAACATTTATTT
CYST_001720564	100	2951300	Socarnes filicornis	species	Eukaryota	Metazoa	Arthropoda	Malacostraca	Amphipoda	Lysianassidae	Socarnes	Socarnes filicornis	0	0	0	0	0	0	0	0	0	0	0	0	0	0	0	0	2783	2658	0	0	0	0	0	0	TTTGGCTGGAAATTCTGCACACAGGGGGTCATCAGTCGATTTAGCTATTTTTTCGCTACACTTAGCCGGAGCTTCATCAATTCTAGGCGCTATTAATTTTATCTCCACAGTCCTAAACATACGAACTTCTAGTATATCTCTAGAGACTACACCACTTTTTGTTTGATCAGTTTTTTTAACCGCAATTCTCCTTCTTCTATCTTTACCTGTATTAGCAGGTGCCATCACCATACTCCTTACTGACCGTAATCTTAATACCTCCTTCTTTGACCCACTAGGGGGCGGGGATCCAATTCTCTACCAACACTTATTC
CYST_001721603	80	1732196	Senticaudata	suborder	Eukaryota	Metazoa	Arthropoda	Malacostraca	Amphipoda	Noid	Noid	Noid	0	0	0	0	0	0	0	0	0	0	0	0	0	0	0	0	840	6582	0	0	0	0	0	0	TTTAGCAAGGTCAATTGCACATAGCGGCGCCTCAGTGGATATGGCAATTTTTTCTTTACACTTGGCGGGTGCGTCTTCTATTTTAGGAGCTATTAATTTTATTTCTACGGTAATTAATATACGGATTTCAAGACTTTTCTTTGATCAAATACCTTTATTTGTTTGGTCAGTTTTTATTACAGCTATTCTATTGCTTTTATCATTACCTGTGTTGGCAGGGGCAATCACTATGCTTTTAACTGACCGAAACTTAAATACCTCGTTTTTTGACCCCTCAGGCGGCGGAGACCCAATTCTTTATCAACACCTGTTT
CYST_001731130	75	571506	Xenograpsidae	family	Eukaryota	Metazoa	Arthropoda	Malacostraca	Decapoda	Xenograpsidae	Noid	Noid	0	0	0	0	0	0	0	0	0	0	0	0	0	0	0	0	0	1830	0	0	0	0	0	0	CCTGAGAGGTAACCTCGCTCATAGGGGTGCTTCAGTAGATTTTGCTATTTTCTCTCTGCATCTCGCCGGTGTTTCATCCCTTTTAGGAGCTGTAAATTTCATTAGAACTCTAATAAATTTACGGACTTGAGGAATATTCAGAGAACAAATGCCATTATTTGCTTGATCAGTTTTAGTGACCGCGATTTTATTATTATTATCTTTACCCGTATTGGCAGGAGGTATAACAATGCTTCTTACAGATAGAAACTTTAATACTGCATTCTTTGACCCTGCTGGGGGAGGGGATCCAATATTATACCAACATTTATTT
CYST_001751504	80	116674	Caprellidira	parvorder	Eukaryota	Metazoa	Arthropoda	Malacostraca	Amphipoda	Noid	Noid	Noid	2632	4693	3142	442974	47376	38484	12019	13939	0	29217	0	6	164	5033	1896	7839	4375	25894	0	22559	0	8477	4	6	TCTGAGTTCCAATATGGGGCACCCCGGAGGGGCTGTGGACATGGCTATTTTTTCTTTGCATCTAGCTGGTGCTAGGTCCATCCTGGGGGCTATTAATTTTATCTCTACTATTATTAATATACGAGCAGAGGGCATATATTTTGACCGAATACCTCTTTTTGTCTGGTCTGTTTTTATTACCGCAATTTTGTTACTTCTATCGCTTCCTGTGTTAGCAGGTGCTATCACTATACTTTTAACAGACCGGAATTTAAATACCTCTTTCTTTGACCCTTTGGGGGGAGGGGACCCTATCCTGTACCAGCATCTCTTT
CYST_001826758	80	6821	Amphipoda	order	Eukaryota	Metazoa	Arthropoda	Malacostraca	Amphipoda	Noid	Noid	Noid	3	10	0	0	0	0	0	0	0	0	10	4	0	0	0	0	0	0	2	0	0	0	1	0	TCTAAGAGATCAAACATTTCATAGAGGTAGATCAGTAGATTTAACTATCTTTTCTTTGCATCTTGCTGGTATTTCATCAATTTTAGGTGGGATTAATTTTATTTCAACAGTATTTAATATACGAACATCATTTATTAGACTAGAGAATATGGCTTTATTTGTTTGAAGAGTATTAATTACTGTTTTTTTATTAGTATTAAGTTTACCTGTATTAGCGGGAGCTATTACTATATTATTAACAGATCGAAATATGAATACATGTTTTTATATTCCGAGTGGAGGAGGTGATCCTATTCTTTTTGAACATTTATTC
CYST_002098996	70	29979	Isopoda	order	Eukaryota	Metazoa	Arthropoda	Malacostraca	Isopoda	Noid	Noid	Noid	0	0	0	0	0	0	0	0	0	0	0	0	0	0	0	0	0	1376	0	0	0	0	0	0	TTTATCAGCAAGAATTGCGCACAGAGGCCCTTCAGTAGACTTAGGAATTTTTTCTTTACATCTAGCAGGGGCTTCCTCTATTTTAGGGGCTGTTAATTTTGTAACTACAATATTATATAATCGAGCTTCTGGAATGCAAATATATCAAATGTCTATGTTTTGTTGATCAGTATTAGTAACTGCTATTTTATTGGTTATATCTTTACCTATGCTAGCTGGAGCATTATTTATGGTACTAGCCGATAGGCACTTTAATGCTAGTTTTTTTGATTATGAAGGAGGAGGAGATCCTATACTTTACCAACATTTATTT
CYST_002250132	80	6820	Peracarida	superorder	Eukaryota	Metazoa	Arthropoda	Malacostraca	Noid	Noid	Noid	Noid	0	0	0	7358	0	0	0	0	0	0	0	0	0	0	0	0	0	8152	0	0	0	3760	0	1370	TTTGGCTAGAAAGATTTCACATGCAGGAGCATCGGTAGATATGGGTATTTTTTCACTGCATTTAGCAGGGGCTTCCTCTATTTTAGGCGCAGTTAATTTTATTACAACAGTAATTAATATGCGCAGGCCTGGAATAAAATTTGACCAACTAAGACTTTTTGTGTGGTCTGTATTTATTACGGCTATTTTACTTCTTTTATCCCTTCCTGTATTGGCGGGTGCCATTACTATACTTTTAACAGATCGAAATCTTAACACTTCTTTTTTTGACCCCAGAGGAGGAGGTGACCCCATCCTCTACCAACACCTCTTT
CYST_002256775	75	1732196	Senticaudata	suborder	Eukaryota	Metazoa	Arthropoda	Malacostraca	Amphipoda	Noid	Noid	Noid	0	0	0	0	0	0	0	0	0	0	0	0	0	0	0	0	0	2647	0	0	0	0	0	0	TCTGTCCGCAGAAGCAGCCCACAGAGGTGGGGCAGTAGATATTGCTATCTTTTCTTTACACCTAGCAGGAGCTTCCTCAATCCTAGGTGCTATTAATTTTATTTCTACTGTAATTAACATACGCCCGCGTACTATGACTCTGGACCAGATCCCCTTATTCGTGTGATCTATTTTCTTTACTACTATTTTACTATTACTCTCACTACCTGTTTTAGCCGGAGCCATCACCATACTCCTAACTGATCGTAATCTTAATACATCTTTTTTTGACCCCTGTGGGGGGGGGGACCCTATTTTGTACCAACATTTATTT
CYST_002258175	75	6821	Amphipoda	order	Eukaryota	Metazoa	Arthropoda	Malacostraca	Amphipoda	Noid	Noid	Noid	0	0	0	0	0	0	0	0	0	0	0	0	0	0	0	0	0	14873	0	0	0	0	0	0	GCTTAGATCAAAAATAGGGCACTCTAGTATGGGAGTAGACATGGTTATTTTTTCTTTACATTTAGCTGGAGCAAGCTCTATTATAGGGGGGATTAATTTTATTAGAACAACAAGAAACATGCGAAGAATGGGGCTCTCATTGGAGCGAGTATCTCTTTATGTTTGAGGTCTTTTAATCACAACTCTATTATTAGTTTTATCTTTGCCTGTCCTTGCTGGTGGTATTACAATATTATTAACAGATCGTAATATCAACACTTCTTTTTTTGACCCGTCAGGAGGAGGGGACCCAATTTTATTTGAAACTCTTTTC
CYST_002260922	75	72041	Eumalacostraca	subclass	Eukaryota	Metazoa	Arthropoda	Malacostraca	Noid	Noid	Noid	Noid	0	0	0	0	0	0	0	0	0	0	0	0	0	0	0	0	0	7153	0	0	0	0	0	0	TTTAAGAAGAAGCATGGGGCATTCTGGGGTCTCGGTAGATTTAACTATCTTTTCTTTGCATTTAGCGGGAATTTCCTCTTTACTAGGAGCTGTTAACTTTATTAGCACTTTAGCTAACTTACGTTGTTTAAGAATAACGTTAGACCGAATACCCTTGTTTCCATGGTCTGTTTTAATTACCGCAATTTTATTACTTCTTTCATTACCTGTTTTAGCAGGGGCAATTACAATACTTTTAACAGACCGTAATTTAAATACTTCTTTTTATGACCCCAGAGGAGGAGGAGACCCTGTCTTGTACCAACATTTATTT
CYST_002372375	80	6820	Peracarida	superorder	Eukaryota	Metazoa	Arthropoda	Malacostraca	Noid	Noid	Noid	Noid	0	0	0	0	0	0	0	0	0	0	0	0	0	0	0	0	0	688	0	0	0	0	0	0	ATTAGCCGCGATTCAAACACATTCTGGTGGGTCAGTGGATATGGCAATATTTAGTCTTCATTTAGCGGGTTTATCTTCAATATTGGGTGCTATGAATTTTATTTCAACTGTTATTAATATACGAGCTTTAGGTATAACTTTTGATAAATTACCTCTTTTTGTTTGGTCTGTTTTCTTAACTGCTATTTTGTTACTTCTTTCTTTACCTGTTTTAGCAGGGGCTATCACGATACTATTAACAGATCGAAATTTAAATACTTCTTTTTTTGAGCCTAGGGGAGGGGGAGACCCTATTTTATACCAGCATCTTTTT
CYST_002587455	85	1447024	Paracaprella	genus	Eukaryota	Metazoa	Arthropoda	Malacostraca	Amphipoda	Caprellidae	Paracaprella	Noid	0	0	0	825	0	0	0	0	0	5707	0	0	0	0	0	0	0	0	0	0	0	525	0	0	CTAAGATCAAATCTAGCGCATAGAGGGGGAGCAGTAGATTTAGCTATTTTTTCGTTACATTTAGCGGGGGCAAGATCAATTTTAGGGGCTATTAATTTTATCTCTACAATTATTAATATACGTTCTTATGGAATAACATTAGACCGAATACCTTTATTTGTTTGGTCAGTATTTATTACAGCAGTATTATTACTTTTATCGCTACCTGTTTTAGCGGGAGCTATTACTATATTATTAACAGATCGAAATTTAAATACATCATTTTTTGATCCTTTAGGGGGAGGAGACCCTATTTTGTACCAACATTTATTT
CYST_003015701	80	72041	Eumalacostraca	subclass	Eukaryota	Metazoa	Arthropoda	Malacostraca	Noid	Noid	Noid	Noid	0	3	0	0	0	0	0	0	0	0	0	0	0	0	0	0	0	0	0	0	0	0	6	0	TTTAAGGTCAAATCTGGCCCATAGAGGAGGGGCCGTAGATTTAGCTATCTTTTCCCTCCACTTAGCGGGGGCTAGCTCGATTTTAGGAGCCATTAATTTTATTTCAACAATTATTAATATGCGCCCTGCAGGTATAACCATGGATCGAATACCTTTATTTGTTTGATCAGTATTTATTACCGCTATTTTATTACTCCTATCTTTACCTGTCTTGGCAGGCGCAATCACAATATTATTGACTGATCGCAACCTTAATACGTCATTTTTCGATCCTTTAGGTGGAGGAGACCCTATCTTATATCAACATTTATTT
CYST_003016081	80	6692	Pleocyemata	suborder	Eukaryota	Metazoa	Arthropoda	Malacostraca	Decapoda	Noid	Noid	Noid	0	4	1	0	0	0	0	0	0	0	4	3	0	0	0	0	0	0	0	0	0	0	3	6	TTTGTCTCTAAAAGATTCTCATGGGGGAAAATCAGTAGATCTAGCAATTGTTTCACTTCACTTAGCAGGAATTTCTTCAATTTTAGGGGCTATTAATTTTATTAGAACAATTTTTAATATACGTGTATTAGGAGTTTTAATAGACCGAATACCAATATTTCCGTGATCAGTTTTTATTACTGCTATTTTACTTTTATTATCATTACCAGTTTTGGCAGGTGCTATCACTATACTTTTAACAGATCGAAATTTAAATACTTCTTTTTTTGATATTTCAGGAGGAGGAGACCCAGTACTTTATCAGCACTTATTT
CYST_003018157	100	429032	Grandidierella japonica	species	Eukaryota	Metazoa	Arthropoda	Malacostraca	Amphipoda	Corophiidae	Grandidierella	Grandidierella japonica	1	2	0	0	0	0	0	0	0	0	4	1	0	0	0	0	0	0	0	0	0	0	0	0	TTAAGAGCAACCATCGCACATTCAGGAGGATCAGTAGATTTAGCCATTTTTTCTCTTCATTTAGCAGGGGCCTCGTCAATTTTAGGAGCTATTAATTTTATTTCAACAGTCCTTAATATACGAGCCCCTGGAATAACCATAGACCGCGTTCCGCTTTTCGTATGATCTGTTTTTATTACTGCAATCCTCTTGTTATTGTCTTTACCGGTCCTTGCAGGAGCTATTACAATACTGCTAACAGACCGCAACTTAAATACATCTTTCTTCGACCCTTTAGGAGGAGGAGATCCAATTCTTTACCAACATCTATTT
CYST_003018504	97	1453335	Dexamine spinosa	species	Eukaryota	Metazoa	Arthropoda	Malacostraca	Amphipoda	Dexaminidae	Dexamine	Dexamine spinosa	0	0	0	0	0	0	0	0	0	0	0	0	0	0	0	0	0	0	0	0	0	0	70	0	TCTTGCTTCTAATTTAGCCCACAGCGGTGCCAGTGTAGACTTAGCTATTTTCTCTTTACATTTGGCTGGAGCTAGCTCTATTCTTGGTGCTATCAACTTTATTTCCACTATTCTAAATATAAAAACAATAAATCTAAATATGGAGCAACTTTCTTTATTTGTTTGGTCCGTTTTCATTACTGCTATCTTACTCCTGTTGTCTTTGCCTGTATTAGCGGGAGCTATCACTATACTTCTTACTGACCGAAACTTAAATACTTCTTTTTTTGATCCTAGTGGTGGCGGCGACCCTATCTTATATCAACATCTTTTC
CYST_003034809	85	116704	Eubrachyura	no rank	Eukaryota	Metazoa	Arthropoda	Malacostraca	Decapoda	Noid	Noid	Noid	464	1026	0	0	0	0	0	0	0	0	0	0	0	0	0	0	0	0	0	0	0	0	0	0	TTTGTCCGCCGCTATTGCTCATGCAGGTGCTTCTGTTGACATAGGAATTTTTTCACTTCACTTAGCAGGTGTCTCATCTATTTTAGGAGCCGTAAATTTTATAACAACAGTTATTAATATACGATCTTTTGGTATAACTCTAGATCAAATACCATTATTTGTTTGAGCTGTATTTATTACAGCAATTCTCTTGTTACTTTCTCTTCCCGTTTTAGCAGGAGCTATTACTATACTTCTTACAGACCGAAATCTAAATACTTCTTTTTTTGATCCGGCTGGAGGTGGAGACCCTATTCTTTATCAACATCTTTTT
CYST_003057866	80	6821	Amphipoda	order	Eukaryota	Metazoa	Arthropoda	Malacostraca	Amphipoda	Noid	Noid	Noid	0	0	63	0	0	0	0	0	0	0	0	0	0	0	0	0	0	0	0	0	0	0	0	0	TCTTGCATCTAATTTGGCACATAGAGGAGCCAGAGTTGATTTAGCTATTTTTTCTTTACATTTAGCAGGTGCTAGATCTATTCTAGGTGCAATTAACTTTATCTCGACTGTGCTTAATATAAAAACAATAAATTTGAATCTTGAACAAATATCTTTATTTGTTTGATCTGTTTTTATTACTGCTATTTTACTACTACTATCTCTACCTGTTCTTGCTGGTGCTATCACTATACTATTAACTGACCGTAATCTTAACACTTCTTTTTTTGACCCAAGAGGAGGAGGAGACCCAATTCTTTACCAACATTTATTT
CYST_003059843	80	72041	Eumalacostraca	subclass	Eukaryota	Metazoa	Arthropoda	Malacostraca	Noid	Noid	Noid	Noid	0	0	15	0	0	0	0	0	0	0	0	0	0	0	0	0	0	0	0	0	0	0	0	0	TTTGGCAAGATCTATTGCTCACAGAGGGGCTTCGGTAGATATAGCAATTTTCTCTTTACATTTAGCTGGGGCATCTTCTATTTTAGGGGCTATTAATTTTATCTCTACAGTAATTAATATACGGGTCTCAAGGCTTTTTTTTGACCAAATACCCTTGTTTGTTTGATCAGTTTTTATTACAGCTATTTTACTTCTTCTCTCTCTCCCCGTTTTAGCAGGGGCTATCACTATACTTCTCACTGACCGTAATTTAAATACATCTTTCTTTGATCCTTCAGGTGGGGGTGATCCTATCCTTTATCAGCATTTATTT
CYST_003808620	80	72041	Eumalacostraca	subclass	Eukaryota	Metazoa	Arthropoda	Malacostraca	Noid	Noid	Noid	Noid	0	0	0	0	0	1394	0	0	0	0	0	0	0	0	0	0	0	0	0	0	0	0	0	0	TTTAGCTTCTAGGCTCGCCCACAGAGGCCCATCTGTAGATTTGGGGATTTTTTCTCTTCATTTAGCAGGTGCTTCTTCTATTTTAGGGGCAGTTAATTTTATTTCAACTGTTATTAATATACGAGCTTTAGGTATAACTTTTGGTAAATTACCTCTTTTTGTTTGGTCTGTTTTCTTAACTGCTATTTTGTTACTTCTATCGCTTCCTGTGTTAGCAGGTGCTATCACTATACTTTTAACAGACCGGAATTTAAACACCTCTTTCTTTGACCCTTTGGGGGGAGGGGACCCTATCCTTTACCAGCATCTCTTT
CYST_004181052	75	6685	Penaeidae	family	Eukaryota	Metazoa	Arthropoda	Malacostraca	Decapoda	Penaeidae	Noid	Noid	0	0	0	0	0	0	0	0	0	0	6	2	0	0	0	0	0	0	0	0	0	0	1	0	TTTATCCTCCAATTTAGGACATAGGGGACCTTCCGTTGACCTAGCAATTTTCTCACTACATCTAGCAGGGGTATCATCGATCTTAGGTGCTATTAATTTCATAACCTCTACCTTAAATATACGAAATGAATATATGACCATAATACACATCCCTCTTCTAGTATGAGCCGTATTTATCACAGCAGTCCTGCTTCTGCTATCTCTCCCCGTTCTAGCGGGTGCAATCACAATACTGCTCACTGACCGAAACCTTAATACTTCATTCTTTGACCCTGCAGGGGGTGGGGACCCTATTCTCTACCAGCATCTATTT
CYST_005357825	80	72041	Eumalacostraca	subclass	Eukaryota	Metazoa	Arthropoda	Malacostraca	Noid	Noid	Noid	Noid	0	0	0	0	0	0	0	0	0	0	0	0	0	0	0	0	0	0	0	688	0	291	0	0	ATTAAGAATAAATATTTCTCATTCTGGAAGATCTGTTGACTTAGCAATTTTTTCATTACATTTGGCGGGTATTTCATCATTAATGGGAGCAGTAAATTTTATTACTACTATTCTCAACCTACGAGCAGGAGGAATACTTCTAGATCGAATACCTCTTTTTGTATGATCAGTATTATTTACAGCAATTTTATTATTATTATCTTTACCGGTTTTAGCAGGAGCCATCACAATACTATTAACTGACCGAAACTTAAATACAGTTTTTTATGATGTTAGAGGGGGGGGAGATCCTATTTTATACCAACATTTATTT
CYST_005357911	85	134540	Ampithoidae	family	Eukaryota	Metazoa	Arthropoda	Malacostraca	Amphipoda	Ampithoidae	Noid	Noid	0	0	0	0	0	0	0	0	0	0	0	0	0	0	0	0	0	0	0	3874	0	1614	0	0	ATTAAGAATAAATGTAGCACATAGTGGTGGAGCCGTCGATTTAGCAATTTTTTCTTTACATTTAGCAGGTGCGAGATCTATTTTAGGTGCTATTAATTTTATTTCAACAGTTATTAATATACGTGTAAAAAGAATAACAATAGACCAAATACCTTTATTTGTTTGATCTGTTTTTATTACAGCAATTTTATTATTACTATCATTACCTGTTTTAGCTGGGGCTATCACCATATTATTAACAGATCGAAATCTAAATACAACATTTTTTAATCCTTTAGGGGGTGGTGACCCTATTCTTTATCAGCATTTATTC
CYST_005359596	75	72041	Eumalacostraca	subclass	Eukaryota	Metazoa	Arthropoda	Malacostraca	Noid	Noid	Noid	Noid	0	0	0	0	0	0	0	0	0	0	0	0	0	0	0	0	0	0	0	384	0	297	0	0	CTGAGGAGAAACGTAGCACATGCAGGAATATCAGTTGATTTTGCTATTTTTTCATTACATATAGCCGGGATTTCTTCATTACTGGGAGCTGTAAACTTTATTAGGACTATCGTTAATTTACGTGCTTTTGGTATAACATTAGATAATACTCCTTTGTTTGTTTGAGCTGTATTTATTACTGCTGTCTTATTGTTATTATCTCTGCCTGTGCTGGCTGGAGCAATCACCATACTTTTAACAGATCGTAATTTAAATACTTCTTTTTACGATGTAGGGGGAGGGGGGGACCCAGTTCTATATCAACACTTATTT
CYST_005368376	80	1732196	Senticaudata	suborder	Eukaryota	Metazoa	Arthropoda	Malacostraca	Amphipoda	Noid	Noid	Noid	0	0	0	0	0	0	0	0	0	0	0	0	0	0	0	0	0	0	0	229	0	0	0	0	GCTAAGAGCAGCTTTAGCCCATAGTGGGGGCGCGGTAGATTTGGCTATTTTCTCTTTACATCTAGCAGAGGCTTCTTCTATTTTAGGGGCTATTAATTTCATCTCCACTGTTATTAATATACGAACCCCTGGTATATTTATAGAGCGAATACCTTTATTTGTTTGATCTGTGTTCATTACCGCAATTTTATTATTATTATCTTTGCCTGTTTTAGCATTAGCAATTACCATGCTTCTAACCGACCGTAATTTAAACACCACTTTTTTTTATCCTTTAGGCGGGGGCGACCCAATTTTATACCAGCACCTTTTT
CYST_005476376	80	6821	Amphipoda	order	Eukaryota	Metazoa	Arthropoda	Malacostraca	Amphipoda	Noid	Noid	Noid	0	0	0	1353	0	0	0	0	0	0	0	0	0	0	0	0	0	0	0	0	0	0	0	0	TCTATCTTCTGTAGAATACATAACTAGGTTTTCTGTTGATATGGCTATTTTTTCTTTACATCTGGCAGGTGTTTCTTCTATTTTAGGTGCTATTAATTTTATGTGTACTATGATGAATATACGTGCACCAAATATTAGACTAGATATAATTCCATTATTTGTGTGATCAATTTATATTACTGCAGTTTTGTTACTTTTATCATTACCTGTTTTAGCAGGGTCTATCACTATATTATTAACTGATCGTAATTTTAATACTAGTTTTTTTAACCCAACAGGGGGAGGAGATCCTATTTTATTTCAACATTTATTT
CYST_005476468	75	72041	Eumalacostraca	subclass	Eukaryota	Metazoa	Arthropoda	Malacostraca	Noid	Noid	Noid	Noid	0	0	0	914	0	0	0	0	0	0	0	0	0	0	0	0	0	0	0	0	0	0	0	0	ACTCGCCGGCAACTCAGCTCACAGAGGCGCCTCAGTGGACATAGCCATTTTCTCCCTCCATTTGGCGGGGGCCTCATCCATCCTAGGGGCCATTAACTTTATCTCCACAGTCCTAAACATACGAACCCTCAACATGACACTAGAGTCTACTCCACTATTTGTCTGATCTGTCTTCTTAACAGCCATCCTACTCCTCCTATCCTTACCGGTCTTAGCCGGTGCCATTACTATGCTCCTCACAGATCGAAACCTAAACACCTCATTCTTCGACCCACTGGGAGGGGGTGACCCCATTCTATATCAGCACTTATTC
CYST_005476857	82	92068	Hydracarina	clade	Eukaryota	Metazoa	Arthropoda	Arachnida	Trombidiformes				0	0	0	2035	0	0	0	0	0	0	0	0	0	0	0	0	0	0	0	0	0	0	0	0	CTATCCAATAATCTAGCTCACGCTGGAGGATCTGTAGACCTAACTATTTTCTCACTCCATATCGCTGGGGCAAGCTCAATTTTAGGAGCTATTAATTTTATATCAACTATTATAAACATAAAAACGAATTCCCTAACTTTTGAGCAAATACCCCTATTTGTTTGATCAGTTTTTATTACTACTCTCCTTCTTCTTCTTTCTCTCCCAGTTTTAGCAGGAGCTATTACTATGCTATTAACAGACCGAAATTTTAACACAAGATTTTTTGACCCTGCTGGAGGAGGAGACCCTATTTTATATCAACATTTATTT
CYST_005491741	85	1732206	Talitrida	infraorder	Eukaryota	Metazoa	Arthropoda	Malacostraca	Amphipoda	Noid	Noid	Noid	0	0	0	0	0	0	0	143	0	0	0	0	0	0	0	0	0	0	0	0	0	0	0	0	TTTAGCTGGGCCTAGGGCACATAGAGGTGGATCAGTAGATTTAGCTATTTTTTCTTTACATTTGGCGGGGGCATCCTCTATTTTGGGTGCTATTAATTTTATTTCAACTGTAATTAATATACGAGCCCCCGGGATATATATAGATCGTATGCCTTTGTTTGTTTGGTCTGTTTTTATTACGGCTATTTTATTATTACTCTCTCTTCCGGTATTAGCGGGTGCTATTACAATATTATTAACAGATCGTAATTTAAATACATCGTTTTTTGACCCTAGAGGAGGGGGTGACCCTATTTTATACCAACATTTATTT
CYST_005752077	80	6738	Anomura	infraorder	Eukaryota	Metazoa	Arthropoda	Malacostraca	Decapoda	Noid	Noid	Noid	0	0	0	0	668	0	0	0	0	0	0	0	2	0	0	0	0	0	0	0	0	0	0	0	TCTTTCTGCTGCCATTGCCCACGCAGGTGCTTCAGTTGATCTAGGAATCTTTTCTTTACATCTAGCAGGAGTGTCCTCAATCTTAGGTGCCATCAATTTTATAACCACAGTAATTAACATGCGACCTCGTGGGATAAGAATAGACCGAATACCTTTATTCGTATGATCTATTTTTATTACTACTATTTCACTCCTATTGTCTTTACCTGTTCTAGCAGGCGCCATTACCATATTATTAACAGATCGAAACTTAAATACTTCTTTCTTTGACCCAGCTGGAGGAGGAGATCCCGTTTTATATCAACATTTATTT
CYST_009972647	100	2268648	Eurynome spinosa	species	Eukaryota	Metazoa	Arthropoda	Malacostraca	Decapoda	Majidae	Eurynome	Eurynome spinosa	0	0	0	0	0	0	0	0	0	0	0	0	0	0	0	0	0	0	0	0	0	0	156	0	TCTGGCAGCCGCCATTGCTCACGCTGGAGCTTCAGTTGACATAGGAATCTTCTCCCTACACCTGGCTGGGGTATCCTCTATTCTAGGGGCTGTTAACTTTATAACCACTGTTATCAATATACGCTCATTCGGCATGGCCATAGACCAAATACCATTATTTGTTTGAGCAGTCTTTATTACAGCCATTCTCCTCCTCCTCTCCCTCCCAGTTCTTGCCGGTGCCATTACAATACTTTTAACAGATCGAAATTTAAATACCTCATTTTTCGACCCCGCTGGTGGAGGTGATCCCGTTCTATACCAACACCTATTT
CYST_009972719	80	6692	Pleocyemata	suborder	Eukaryota	Metazoa	Arthropoda	Malacostraca	Decapoda	Noid	Noid	Noid	0	0	0	0	0	0	0	0	0	0	0	0	0	0	0	0	0	0	0	0	0	0	10	0	CTTAGCAAGAGCTATCGCTCACGCTGGTGCCTCAGTAGATATAGGAATCTTTTCCCTTCACTTAGCAGGAGTTTCTTCTATCTTAGGAGCCGTAAATTTTATAACAACTGTAATCAATATACGATCCTTCGGGATAACTATAGACCAAATACCACTTTTTGTCTGAGCCGTATTTATCACTGCTATCCTACTTCTCTTGTCTCTTCCTGTCTTGGCAGGATCAATTACCATACTCTTAACCGACCGTAACCTAAACACCTCCTTTTTCGACCCTGCAGGAGGGGGAGATCCTGTCTTGTACCAGCATCTCTTT
CYST_009972840	80	6821	Amphipoda	order	Eukaryota	Metazoa	Arthropoda	Malacostraca	Amphipoda	Noid	Noid	Noid	0	0	0	0	0	0	0	0	0	0	0	0	0	0	0	0	0	0	0	0	0	0	22	0	GTTAGCCTCTAATCTTGCTCATAGTGGAGCTAGGGTGGATTTAGCTATTTTTTCACTTCATCTTGCAGGTGCCAGTTCTATTTTAGGTGCTATTAATTTCATCTCAACTATTCTCAATATAAAAGCAATAGATTTAAATTTAGAGCAAATATCTTTATTTGTTTGATCCGTTTTTATTACTGCTATTCTACTTTTACTATCTTTACCTGTTCTCGCGGGTGCTATTACTATACTACTAACTGATCGAAACCTAAATACATCTTTTTTCGATCCTAGGGGCGGAGGTGACCCTATCCTATACCAACACCTATTC
CYST_000000341	75	2172821	Multicrustacea	superclass	Eukaryota	Metazoa	Arthropoda	Noid	Noid	Noid	Noid	Noid	2	7	0	0	0	0	0	15	0	0	9	0	8	0	0	0	0	0	3	0	0	0	0	2	TCTAAGAGGTAATTTAGCCCATTCAGGGCTATCAGTAGACGTAAGAATTTTCTCTCTCCATCTGGCAGGAATTTCCTCTCTCTTAGGCGCAGTAAACTTTATTAGAACATTAGGAAATCTCCGAACTTTTAGTATGACATTAGACCGTATGCCTTTATTCCCTTGATCAGTATTGATTACTGCTATTCTCTTGCTTTTGTCTTTACCTGTTTTAGCTGGGGCTATTACCATACTTTTAACGGACCGAAATCTAAACACCTCTTTTTATGACGTGGGTGGGGGGGGAGACCCTGTACTTTACCAACATTTATTT
CYST_000000634	75	2172821	Multicrustacea	superclass	Eukaryota	Metazoa	Arthropoda	Noid	Noid	Noid	Noid	Noid	37	28	12	0	0	156	325	291	350	232	86	21	0	0	0	0	0	0	9	0	0	0	17	25	TTTAAGCCACAATTTAGCTCACAGAGGCAGATCTGTAGACTTTGCAATTTTCTCATTACATCTTGCCGGTATTTCTTCGCTATTAGGGGCAGTCAATTTTATTAGAACATTAGGAAACCTTCGATCCTTTGGCATACTACTGGATCGAATACCCTTATTTGCTTGAGCTGTTTTAGTTACAGCTGTACTATTATTACTCTCTTTACCGGTACTAGCAGGAGCTATTACAATACTTTTAACAGACCGTAATTTAAACAGAAGATTTTATGATGTTGCAGGAGGGGGGGACCCCGTACTGTACCAACATTTATTC
CYST_000000859	75	2172821	Multicrustacea	superclass	Eukaryota	Metazoa	Arthropoda	Noid	Noid	Noid	Noid	Noid	0	0	0	0	0	0	0	17204	0	0	0	0	0	0	0	44	0	0	0	0	0	0	1	0	GTTGAGGAGAAACTTAGCTCATGCTGGGGCTTCAGTGGATTTTGCTATCTTTTCCCTCCATTTAGCAGGAATTTCTTCCCTGTTGGGGGCTGTAAATTTTATTAGAACTCTGGGGAATTTACGAGCATATGGGATAGGACTGGACAATGTACCTCTCTTTGCCTGGTCAGTGTTTATTACCACTGTTTTACTTTTACTAGCTTTACCCGTTTTAGCTGGAGCTGTAACTATGCTTTTAACTGATCGAAATTTAAATACTGCTTTTTTTGACGTAAGAGGCGGGGGGGACCCTGTATTGTACCAACATTTATTT
CYST_000000918	75	2172821	Multicrustacea	superclass	Eukaryota	Metazoa	Arthropoda	Noid	Noid	Noid	Noid	Noid	3	1	1	0	0	0	26	12	0	16	7	2	11	0	0	0	0	0	2	0	0	0	2	3	CCTGAGAGGCAACTTAGCCCATTCAGGGCTATCTGTGGATGTAAGAATTTTTTCTCTCCATCTCGCAGGAATTTCTTCTCTTTTAGGAGCAGTGAACTTTATTAGGACACTAGGAAATCTACGAACTTTTAGCATAACATTAGACCGTATACCTTTATTCCCCTGATCCGTACTAATTACTGCTATTTTATTGCTTTTATCTTTACCTGTTTTAGCCGGGGCTATTACTATACTATTAACTGACCGAAACCTAAATACCTCATTTTATGACGTAGGGGGAGGAGGGGATCCTGTACTTTATCAACACTTATTT
CYST_000001408	70	6657	Crustacea	subphylum	Eukaryota	Metazoa	Arthropoda	Noid	Noid	Noid	Noid	Noid	40	38	71	363	0	0	0	14	0	16	13	8	17	3388	178	85	238	4456	67	2275	0	1144	13	7	ACTCTCAAGAAACATTGCTCACGCAGGAGCCTCTGTTGATTTCGCAATTTTTTCTCTACACCTTGCTGGGGTCAGTTCGATTCTAGGGGCTGTAAATTTTATCTCCACGGTGGGGAACCTGCGAGCATTTGGGATAATCCTTGATCGTATGCCGTTATTTGCCTGGGCTGTTTTAATTACCGCAGTCTTACTCTTATTATCTTTGCCTGTCCTTGCTGGAGCTATTACCATACTTCTCACTGACCGAAATTTAAATTCTTCGTTTTACGACGCGAGTGGTGGGGGAGACCCTATTCTTTATCAACACCTTTTT
CYST_000001421	75	197563	Mandibulata	clade	Eukaryota	Metazoa	Arthropoda	Noid	Noid	Noid	Noid	Noid	0	1	0	0	0	0	0	0	0	0	0	0	0	0	0	0	0	0	4	0	0	0	3	0	TTTAAGAAGAAATATTGCGCATTCAGGATCCTCAGTAGATTTTGCAATCTTTTCTCTTCATCTAGCTGGAGTCTCGTCTTTATTAGGATCAATTAATTTTTTAACTACAATCGTAAATTTACGTTCAAGAAATATATTATTTGAACGAATACCTTTATTTGTCTGGTCAGTTTTAGTAACTGCAATCCTCTTAATACTTTCATTACCTGTCTTAGCTGGGGCCATTACTATACTCCTGACAGATCGGAATTTTAACACTACTTTTTATGATAGAAGAGGAGGAGGAGACCCAATTTTATTCCAACATCTATTT
CYST_000004331	85	197563	Mandibulata	clade	Eukaryota	Metazoa	Arthropoda	Noid	Noid	Noid	Noid	Noid	3	5	4	0	0	0	0	0	0	0	0	0	0	0	0	0	0	0	5	0	0	0	3	5	TCTTTCTAATAGAGTTTTTCATTCAGGGGTTAGAGTAGATTTGGCTATTTTTTCTTTACACTTAGCTGGAGCTTCTTCTATTTTAGGGGCAATTAATTTTATTACTACTATTATTAATATACGGCCTAAATCTATAAGATTTGATCAGATTCCTTTATTTGTTTGATCTGTATTTATTACAGCTATTTTATTATTATTGTCTTTACCTGTTTTAGCAGGAGCTATTACTATACTATTAACTGATCGAAATTTAAATAGTTCATTTTTTGATCCTAATGGTGGGGGTGATCCTATTTTATATCAACACTTATTT
CYST_000017919	75	197562	Pancrustacea	clade	Eukaryota	Metazoa	Arthropoda	Noid	Noid	Noid	Noid	Noid	0	0	0	0	0	0	0	0	0	0	0	0	4	0	0	0	0	0	1	0	0	0	0	0	TCTATCCGGAAATCTGGCTCATGGAGGGGCTTCAGTAGATCTCGCCATCTTCTCACTTCACTTAGCCGGAATTAGATCAATTCTGGGAGCGATTAACTTTATAGTTACTATTATTAACATACGATCACAAGCTCTAACTTGAGAACGCCTTCCGCTTTTCATTTGGTCTATTTTTATTACAGCAATTCTATTACTCTTATCCCTACCAGTTTTAGCAGGAGCCATCACCATACTATTAACTGACCGAAATTTAAACACTTCATTTTTTGATCCTGCAGGAGGAGGAGATCCTGTCCTATACCAACACCTATTC
CYST_000020469	75	197562	Pancrustacea	clade	Eukaryota	Metazoa	Arthropoda	Noid	Noid	Noid	Noid	Noid	0	1	0	0	0	0	0	0	0	0	0	1	0	0	0	0	0	0	2	0	0	0	1	0	TTTGTCAAGAAAAATTGGTCATAGAGGAAACAGAGTAGATTTTGCCATTTTTAGTCTTCATTTAGCTGGGGCTTCTTCTATTTTAGGGGGAGTAAACTTTATCACAACAACCTACAATATACGTTCTACTTTATTAACCTTTGAACGAATTTCTTTATTTGTTTGAAGAGTAGTTTTAACAACCATTCTTTTAGTTATTTCATTGCCTGTTTTAGCCGGAGCAATTACAATGCTTTTAACAGACCGAAATTTAAATACTTGTTTCTTTGACCCCGTGGGAGGAGGAGACCCTGTTTTATTTCAACATTTATTT
CYST_000027881	75	197562	Pancrustacea	clade	Eukaryota	Metazoa	Arthropoda	Noid	Noid	Noid	Noid	Noid	0	0	0	0	0	105	0	0	0	123	0	0	0	132184	10	27539	7798	139403	3	0	0	0	0	0	CCTGAGAGGTAACCTCGCTCATAGGGGTGCTTCAGTAGATTTTGCTATTTTCTCTCTGCATCTCGCCGGTGTTTCATCCCTTTTAGGAGCTGTAAATTTCATTAGAACTCTAATAAATTTACGGACTTGAGGAATATTCAGAGAACAAATGCCATTATTTGCTTGATCAGTTTTAGTGACCGCGATTTTATTACTTTTATCTTTACCAGTATTGGCAGGAGCTATTACGATGCTTCTAGTAGATCGTAATTTAAATAGTTCTTTTTACGATATTGGAGGAGGAGGAGATCCTGTATTGTACCAACACTTATTT
CYST_000027998	75	2172821	Multicrustacea	superclass	Eukaryota	Metazoa	Arthropoda	Noid	Noid	Noid	Noid	Noid	0	0	0	0	0	0	0	0	0	582	0	0	0	10616	0	8921	2423	646573	3	0	0	0	0	0	TTTGAGAAGAAATTTGGCACATGCAGGAGCCTCTGTCGATTTTGCAATTTTTTCTTTGCATTTAGCCGGAATTTCATCTCTCTTGGGGGCAGTAAATTTTATTAGAACTCTAGGAAATTTACGAGCTTATGGCATAAGGTTAGACAATGTGCCCCTATTTGCCTGGTCAGTGTTTATTACGACTGTTTTACTATTGTTGGCCCTCCCAGTATTAGCAGGAGCAGTAACTATATTGTTAACTGATCGAAATTTAAATACTGCTTTTTTTGATGTTAGGGGGGGAGGAGACCCTGTTCTCTATCAGCACTTATTT
CYST_000028023	70	2172821	Multicrustacea	superclass	Eukaryota	Metazoa	Arthropoda	Noid	Noid	Noid	Noid	Noid	0	0	0	0	0	0	0	0	0	41	0	0	0	47310	6	0	0	67727	1	0	0	0	0	0	TTTGAGAAGTAATGTAGCCCATGCTGGAATGTCGGTGGATTTTGCTATTTTTTCGTTACATCTAGCTGGAATTTCTTCCTTACTGGGTGCTGTAAATTTTATTAGAACTATTATAAATCTTCGAGTATTTGGGATAACCTTGGACAACACTCCTTTGTTTGTCTGAGCCGTGTTTATTACTGCTATCTTGTTGTTATTGTCTTTGCCCGTGTTGGCTGGGGCTATTACTATGCTATTAACCGATCGTAACTTGAACACTTCTTTTTACGATGTTGGAGGAGGGGGCGATCCTGTGCTGTATCAGCATCTGTTT
CYST_000028856	75	2172821	Multicrustacea	superclass	Eukaryota	Metazoa	Arthropoda	Noid	Noid	Noid	Noid	Noid	0	0	0	0	0	0	0	0	0	0	0	0	0	323	0	0	0	464	0	0	0	0	0	0	TCTGAGAGGGAATATTTCGCACTCAGGAAGCTCTGTTGATTTCAGAATTTTTTCTTTGCATTTAGCTGGGGTTTCCTCTATTTTGGGAGCGGTTAACTTCATTAGTACCCTAGCTAACCTTCGAGTTTTGGGAATAATTATAGATCGAATGCCCTTATTTCCTTGGGCTGTGTTGATTACGGCAATTCTTCTTTTATTGTCTTTACCAGTTTTAGCGGGAGCTATTACAATATTGCTTACTGACCGAAATTTAAACACTTCTTTTTATGATGTCGCCGGAGGGGGAGATCCTGTTTTGTACCAACACTTATTT
CYST_000028969	75	2172821	Multicrustacea	superclass	Eukaryota	Metazoa	Arthropoda	Noid	Noid	Noid	Noid	Noid	0	0	0	0	0	0	0	0	0	0	0	0	0	42700	6	0	0	3289	0	0	0	2615	0	0	ATTAAGTAGGAATTTGGCCCATGCTGGAGCTTCAGTGGACTTCGCAATTTTTTCTTTACATTTAGCAGGAATTTCTTCTCTTTTAGGAGCTGTAAACTTTATTAGAACTTTGGGCAACCTGCGCTCTTGAGGAATAGAGTTAGAGAATGTCCCCTTATTTGCTTGGGCAGTTTTTATTACTGCAGTTCTATTACTCCTATCCCTACCAGTATTAGCGGGAGCAGTTACTATACTACTTACGGATCGGAATATTAACACAGCTTTTTATGATGTGGGGGGAGGCGGGGACCCGGTATTATACCAGCATTTATTT
CYST_000029312	80	197562	Pancrustacea	clade	Eukaryota	Metazoa	Arthropoda	Noid	Noid	Noid	Noid	Noid	1	0	0	599	0	0	0	0	0	0	0	0	0	5054	0	0	0	18401	0	341	0	0	0	0	TCTAAGGGATAATATTGCACACTCTGGGAGATCAGTAGATTTCGCTATCTTTTCTTTACATTTAGCTGGAATTTCTTCAATTTTAGGAGCAATTAATTTTATCTCGACTTTAAGAAATCTACGAACATTTGGTATAATATTAGATTGTCTTCCAATATTTCCTTGATCTGTTTTAATCACTGCAATTTTGCTTTTATTGTCTTTACCGGTTTTAGCAGGAGCTATTACGATACTACTAACAGACCGAAATTTAAATACATCTTTTTATGATCCTAGAGGGGGAGGGGACCCTATTTTATATCAACATTTATTT
CYST_000030526	75	2172821	Multicrustacea	superclass	Eukaryota	Metazoa	Arthropoda	Noid	Noid	Noid	Noid	Noid	0	0	0	0	0	0	0	0	0	0	0	0	0	2252	0	0	0	0	0	0	0	0	0	0	GTTGAGAAGAAATATTGCTCATGGGGGAGGTTCTGTGGATTTAGCTATCTTTTCTTTACATTTAGCGGGTATTTCTTCGTTGTTGGGGGCAGTGAACTTTATCAGAACTATCGGAAACTTACGAACTTATGGGATATTTTTGGACCGAATGCCTTTGTTTGTATGAGCTGTTTTAGTGACAGCAGTTCTGCTATTACTATCTCTACCTGTGCTGGCTGGGGCTATTACGATACTTTTAACAGACCGAAACTTAAATACTACTTTCTACGATGTGGCGGGCGGAGGTGATCCCGTGCTTTATCAGCACTTGTTT
CYST_000032821	75	2172821	Multicrustacea	superclass	Eukaryota	Metazoa	Arthropoda	Noid	Noid	Noid	Noid	Noid	0	0	0	0	0	50	0	0	0	0	0	0	0	77401	0	30921	0	3017	0	691	281	428	0	0	TTGAGATCTAATTTGGCCCATAGGGGGTCTTCTGTAGATTTTGCTATTTTTTCTCTACACTTAGCCGGAGTCTCTTCTTTGCTAGGGGCTGTAAATTTTATTAGAACTCTTGGTAATCTACGAGCTTTTGGAATACTTATAGATCAAATACCTCTTTTTGCATGATCCGTTCTTGTGACGGCCATTCTTCTTTTGCTATCTTTACCTGTTTTAGCAGGGGCCATTACTATGCTTCTAGTAGATCGTAACCTAAATAGGTCTTTTTATGATGTCAGGGGAGGGGGAGACCCGGTGTTGTATCAACATTTGTTT
CYST_000033592	75	197562	Pancrustacea	clade	Eukaryota	Metazoa	Arthropoda	Noid	Noid	Noid	Noid	Noid	0	0	0	0	0	0	0	7645	0	0	0	0	0	6042	0	0	0	0	0	1134	0	0	0	0	TCTATCATCCTCCACTTTTCACTCTGATTTAAGAGTAGATCTTACTATTTTCTCCCTACACTTAGCAGGCATCTCCTCTATCCTTGGGGCGATCAACTTTATCGCCACAATTATCAACATACGACCTTATATAATATCTTGACACAGAGTCCCTTTATTTGTATATAGAGTCTTATTTACAGCAATCTTACTTTTACTTAGGCTACCTGTTTTAGCGGGGGCTATTACCATACTTTTACTAGATCGTAATTTGAATACCTCTTTCTTCGACCCAGTAGGAGGAGGAGATCCTATTCTCTATCAACATCTATTT
CYST_000033654	75	197563	Mandibulata	clade	Eukaryota	Metazoa	Arthropoda	Noid	Noid	Noid	Noid	Noid	0	0	0	0	0	0	0	0	0	0	0	0	0	617	0	0	0	0	0	0	0	0	0	0	TCTTAGAAGCAATATCTCCCACTCGGGTCCTTCTGTTGATTGTGCAATTTTTTCATTGCATTTAGCCGGAGTTTCGTCCATTTTAGGGGCTATAAATTTTATCAGAACAATATTAAATATACGGCTTATGGGCTTATTGATGGATGAGATGCCGCTTTTTGTTTGGTCTGTTTTTGTTACAACTGTTTTACTATTACTGGCTTTACCCGTCCTGGCCGGGGCCATTACTATATTGTTAACTGATCGTAATTTAAACACAACTTTTTATGACACAGCTGGTGGGGGAGACCCCATTCTTTATCAGCACCTGTTT
CYST_000033813	70	6656	Arthropoda	phylum	Eukaryota	Metazoa	Arthropoda	Noid	Noid	Noid	Noid	Noid	0	0	0	0	0	0	0	0	0	0	0	0	0	2487	0	4943	0	0	0	800	0	3573	0	0	ACTGAGTAGGAATTTAGCCCATGCAGGGGCTTCGGTGGATTTTGCGATTTTCTCTTTACATTTAGCAGGGATTTCTTCTTTATTAGGGGCTGTCAATTTTATTAGTACTCTCGGAAACTTGCGTACTTTAGGCATAGGCTTAGATTCAACTCCTCTATTTGCTTGAGCAGTTTTTATTACAGCTGTCTTATTATTGCTCTCTTTGCCTGTATTAGCAGGGGCAATTACGATATTACTGACGGATCGAAATTTAAATACGGCCTTTTACGATGTGGCTGGAGGAGGGGATCCTGTATTGTACCAACATTTGTTT
CYST_000034155	70	2172821	Multicrustacea	superclass	Eukaryota	Metazoa	Arthropoda	Noid	Noid	Noid	Noid	Noid	0	0	0	0	0	0	0	0	0	0	0	0	0	2593	0	0	0	1497	0	0	0	0	0	0	GCTTAGAAGGAACTTATCTCATTCGGGTCCATCAGTAGACTGTGCGATCTTTTCTTTGCACTTAGCAGGGGTTTCTTCTATTCTTGGTGCGATAAATTTTATTAGAACAATATTAAACATGCGGCTCATAGGTTTGTTAATAGACGAAATGCCGTTATTTGTCTGGTCAGTTCTAGTCACAACTATTCTACTATTATTAGCTCTTCCTGTTTTAGCTGGGGCCATTACTATACTGTTAACTGACCGAAACCTAAACACGACATTTTATGACACAGCGGGAGGAGGGGACCCTATCCTTTACCAGCATTTGTTT
CYST_000034863	75	197563	Mandibulata	clade	Eukaryota	Metazoa	Arthropoda	Noid	Noid	Noid	Noid	Noid	0	0	0	0	0	0	0	0	0	0	0	0	0	2385	0	0	0	2457	0	0	0	0	0	0	CTTAGAAGAGGTATTGCTCATTCAGGGGGCTCTGTGGACTTAGCTATTTTTTCTCTTCATTTAGCTGGGGTGTCTTCTCTCCTAGGGGCGGTAAACTTTATTAGAACTGTAGGCAATCTTCGAGCTTATGGCATGTTTTTGGACCGAATACCCCTATTTGTATGATCTGTCTTAGTTACCGCAGTATTACTTCTTCTCTCTTTGCCGGTGCTAGCTGGAGCTATTACTATGCTTTTAACAGACCGCAACGTTAACACAACATTTTATGATGCTGCTGGGGGAGGGGATCCGGTTCTTTATCAGCATCTTTTC
CYST_000035484	80	197563	Mandibulata	clade	Eukaryota	Metazoa	Arthropoda	Noid	Noid	Noid	Noid	Noid	0	0	0	1224	0	0	0	0	0	0	0	0	0	1168	0	1210	0	0	0	2035	0	0	0	0	CTTAAGAAGAAACTTGGCCCACAGGGGATCTTCAGTAGACTTTGCTATCTTTTCTTTACATTTAGCAGGTATTTCTTCTCTCTTAGGAGCAGTCAATTTTATTAGAACATTAATAAATTTACGAGTTTGAGGAATATTTAGAGAACAAATACCTTTATTTGCATGATCTGTTTTAGTCACAGCAATTCTTTTACTCCTATCCTTACCAGTATTAGCAGGAGCTATCACAATATTATTAGTAGATCGAAACCTTAATAGAACTTTTTATGACCCAAGGGGAGGAGGAGACCCCGTCTTATATCAACATTTATTT
CYST_000035762	82	322638	Pionidae	family	Eukaryota	Metazoa	Arthropoda	Arachnida	Trombidiformes	Pionidae			0	0	0	0	0	0	0	0	0	0	0	0	0	766	0	0	0	0	0	980	0	1274	0	0	ATTATCTAATAACCTTGCCCATTCAGGACCTTCAGTAGACTTAACAATCTTCTCTCTTCATCTTGCAGGAGTAAGATCAATTTTAGGTGCCATCAATTTTATAACAACTATTCTAAATATACGATCAAAAAAAATATCATTTGAACAAACTCCATTATTTGTATGATCCATTTTTATTACTACTATTCTTCTTCTCCTATCCCTCCCTGTCTTGGCTGGGGCTATTACTATACTATTAACCGATCGAAACTTTAACACATCATTTTTTGACCCCTCTGGAGGAGGAGATCCTATTTTATATCAACACTTATTT
CYST_000035812	75	2172821	Multicrustacea	superclass	Eukaryota	Metazoa	Arthropoda	Noid	Noid	Noid	Noid	Noid	0	0	0	0	0	0	0	0	0	14	0	0	0	7866	0	6222	0	30285	0	14372	0	6455	0	0	TTTAAGAAGAAATGTAGCCCATGCTGGAATATCCGTAGATTTTGCAATTTTTTCCTTACACTTAGCAGGAATCTCTTCTTTATTAGGGGCGGTGAATTTTATTAGAACCATTATAAATCTTCGGGTTTTCGGAATAACTTTAGATAATACCCCATTGTTTGTTTGGGCTGTGTTTATTACGGCTATTCTGCTGTTATTATCTTTACCTGTATTAGCCGGGGCTATTACTATATTATTAACAGATCGCAATTTGAACACATCTTTTTACGACGTAGGAGGAGGGGGAGACCCCGTTTTATATCAGCACTTATTT
CYST_000037390	75	2172821	Multicrustacea	superclass	Eukaryota	Metazoa	Arthropoda	Noid	Noid	Noid	Noid	Noid	0	0	0	0	0	0	0	0	0	0	0	0	0	194	0	0	0	1800	0	0	0	0	0	0	TTTAAGATCCAGCCTAGCTCATGCAGGAGCTTCTGTGGACTTAGCTATTTTCGCCTTACATTTAGCTGGTATTTCTTCTTTATTAGGAGCAGTTAACTTTATTTCTACAATTAGGAATCTACGAGCCTTAGGGATGGGCTATGATTTAATGCCAATATTTGTTTGAGCTGTATTGGTTACAGCTGTTTTATTACTCCTATCTTTACCAGTTTTGGCTGGCGCAATTACTATATTATTAACAGATCGAAATTTAAATACTTCTTTTTATGATGTGTCTGGAGGGGGGGACCCAGTCTTGTACCAACATTTGTTT
CYST_000037819	75	197562	Pancrustacea	clade	Eukaryota	Metazoa	Arthropoda	Noid	Noid	Noid	Noid	Noid	0	0	0	0	0	0	0	0	0	0	0	0	0	138	0	0	0	0	0	0	0	0	0	0	ACTATCTTCTAACATTGCCCACGCAGGAGGGTCTGTAGACTTTGCAATTTTTTCGCTCCACCTTGCAGGTATTTCATCTATTTTAGGGGCTGTTAATTTTATTAGAACTATTATAAATCTTCGAGTATTTGGGATAACCTTGGACAACACTCCTTTGTTTGTCTGAGCCGTGTTTATTACTGCTATCTTGTTGTTATTGTCTTTGCCCGTGTTGGCTGGGGCTATTACTATGCTATTAACCGATCGTAACTTGAACACTTCTTTTTACGATGTTGGAGGAGGGGGCGATCCTGTGCTGTATCAGCATCTGTTT
CYST_000038074	83	708419	Hydryphantidae	family	Eukaryota	Metazoa	Arthropoda	Arachnida	Trombidiformes	Hydryphantidae			0	0	0	0	0	0	0	0	0	0	0	0	0	932	0	0	0	0	0	749	0	0	0	0	TTTATCAAGAAATATTGCTCATTCAGGCCCATCAGTTGACTTAACTATTTTTTCTCTTCATTTAGCGGGGGTGTCTTCCATTTTAGGGGCTATCAATTTCATAGCAACTATTATAAATATAAAACCTAAATACATAAAAATTGAACAAGTACCCCTTTTTGTATGATCTATTTTTATCACAACTATTCTTCTGCTATTATCCCTACCAGTCCTAGCAGGGGCTATTACTATACTACTAACAGACCGTAATTTCAACACCTCTTTTTTTGACCCCTCAGGAGGGGGTGACCCTATTCTTTACCAACACTTATTC
CYST_000038319	80	197563	Mandibulata	clade	Eukaryota	Metazoa	Arthropoda	Noid	Noid	Noid	Noid	Noid	0	0	0	0	0	0	0	0	0	0	0	0	0	3488	0	0	0	0	0	0	0	0	0	0	TCTTTCAGGAAATTTAGCCCATACTAGAGCTTCAGTAGATCTGACAATTTTCTCCCTTCATTTAGCTGGTGCCTCTTCTATTTTAGGGGCCATTAATTTTATCACGACAGTTATAAATATACGACAAGTAGGTATAACCTTAACTAAAATCCCTTTATTTGTTTGATCTGTTATAATTACTGCTGTTCTTCTCCTACTTTCTCTTCCTGTTCTAGCTGGTGCTATTACTATACTTCTAACAGACCGAAATTTTAACACTACTTTTTTTGACCCAGTAGGAGGAGGCGACCCCATTCTGTACCAACATCTTTTC
CYST_000039105	75	2172821	Multicrustacea	superclass	Eukaryota	Metazoa	Arthropoda	Noid	Noid	Noid	Noid	Noid	0	0	0	0	0	0	0	0	0	0	0	0	0	7783	0	0	0	9846	1	0	0	0	0	0	CTGTCTTCTAACATTGCACACGCTGGAAGTTCAGTGGACTTTGCTATTTTTTCTTTGCACCTAGCGGGAATTTCTTCACTTCTAGGGGCGGTAAACTTTATTAGGACGTTGGGAAATTTGCGAACTTACGGACTTCTTTTAGAGCGTATACCACTATTTGCTTGAGCGGTTTTAGTTACAGCTGTGCTATTACTATTATCCTTACCAGTTCTTGCAGGAGCAATTACTATGCTACTAACGGATCGTAATTTAAATACTTCTTTCTATGACGCCAGAGGAGGAGGTGACCCAGTTCTTTACCAACATCTGTTT
CYST_000040563	75	197562	Pancrustacea	clade	Eukaryota	Metazoa	Arthropoda	Noid	Noid	Noid	Noid	Noid	0	0	0	0	0	0	0	0	0	0	0	0	0	1141	0	0	0	7040	0	0	0	0	0	0	TTTAAGAAGGAATATTGCCCATTCTGGGGCGTCTGTTGATTTTGCAATTTTTTCATTACATCTTGCTGGGATTTCTTCACTTTTAGGAGCTGTTAATTTTATTAGTACTTTAGGAAATCTACGTTCTTTGGGCATACTATTAGACCGAATGCCTCTTTTTGCTTGAGCTGTTTTAGTAACTGCAGTTCTCTTACTTTTATCCTTGCCTGTTTTAGCTGGAGCAATTACAATACTCTTAACTGACCGAAATTTAAATACTAGATTTTATGATGCAGCTGGGGGAGGGGACCCTGTACTTTACCAGCATTTATTT
CYST_000043035	75	2172821	Multicrustacea	superclass	Eukaryota	Metazoa	Arthropoda	Noid	Noid	Noid	Noid	Noid	0	0	0	0	0	0	0	0	0	0	0	0	0	11109	0	0	0	5639	0	0	0	0	0	0	CCTTAGAAGAAATTTAGCTCATAGGGGCTCTTCTGTAGATTTTGCTATTTTTTCTCTCCATTTAGCTGGTATTTCATCTCTTTTAGGGGCAGTAAATTTTATTAGAACTTTAATAAATTTACGAATTTGAGGGATATTCAGGGAACAAATACCTTTGTTTGCCTGATCTGTGCTAATTACGGCAGTGTTGTTACTACTCTCTTTGCCAGTTTTAGCAGGAGCAATTACTATATTACTAGTAGATCGTAACTTAAATAGAACTTTTTATGACCCTAGAGGAGGAGGGGATCCTGTTCTCTATCAACACTTATTT
CYST_000044158	75	2172821	Multicrustacea	superclass	Eukaryota	Metazoa	Arthropoda	Noid	Noid	Noid	Noid	Noid	0	0	0	0	0	0	0	0	0	0	0	0	0	138	0	0	0	0	0	0	0	0	0	0	TTTATCAGCAAGAATTGCGCACAGAGGCCCTTCAGTAGACTTAGGAATTTTTTCTTTACATCTAGCAGGGGCTTCCTCTATTTTAGGGGCTGTTAACTTTATTAGAACTTTAGGAAATTTACGATCTTTGGGTATAAGATTAGATGTTGTTCCTTTGTTTGCTTGGGCCGTATTTATTACGGCTGTGTTACTTTTGCTTTCATTGCCTGTTTTAGCTGGGGCCATCACGATGTTACTAACAGATCGAAACTTAAATACTGCTTTTTATGATGTAGCAGGGGGGGGAGACCCCGTTCTGTACCAACACTTATTT
CYST_000044846	75	2172821	Multicrustacea	superclass	Eukaryota	Metazoa	Arthropoda	Noid	Noid	Noid	Noid	Noid	0	0	0	0	0	0	0	0	0	0	0	0	0	0	0	0	0	0	0	905	0	0	0	0	CTTAAGAGGAAATATTTCCCATTCAGGCAGGTCTGTTGATTTTAGAATTTTTTCTTTACACTTGGCTGGGGTTTCCTCTATTTTAGGGGCTGTAAATTTTATTAGGACTTTAGCAAATTTGCGTGTTTGGGGGATATTAATAGAGCGAATGCCATTATTTCCCTGGGCAGTTTTAATTACTGCTATTCTTTTGCTTCTTTCTTTACCTGTGTTGGCAGGGGCGATTACTATACTTTTAACCGACCGTAATTTAAATACCTCCTTTTATGATATTAGAGGGGGGGGGGATCCCGTGTTATATCAACATCTTTTT
CYST_000048354	80	197562	Pancrustacea	clade	Eukaryota	Metazoa	Arthropoda	Noid	Noid	Noid	Noid	Noid	0	0	0	0	0	0	0	0	0	0	0	0	0	2211	0	0	0	2924	0	0	0	0	0	0	TTTATCAAGGAATTTGGCTCATGCTGGAGGTTCTGTGGATTTGGCAATTTTTTCTCTTCATTTAGCTGGTGTATCTTCAATTTTAGGTGCGATTAACTTTATTACTACTATTATTAATATACGAGCTTTAGGTATAACTTTTGATAAATTACCTCTTTTTGTTTGGTCTGTTTTCTTAACTGCTATTTTGTTACTTCTTTCTTTACCTGTTTTAGCAGGGGCTATCACGATACTATTAACAGATCGAAATTTAAATACTTCTTTTTTTGAGCCTAGGGGAGGGGGAGACCCTATTTTATACCAGCATCTTTTT
CYST_000051202	75	2172821	Multicrustacea	superclass	Eukaryota	Metazoa	Arthropoda	Noid	Noid	Noid	Noid	Noid	0	0	0	0	0	0	0	0	0	0	0	0	0	1488	0	0	0	0	0	0	0	0	0	0	TTTAAGAGCAAATATTGCTCATGCCGGCAGGTCTGTAGATTTTGCCATTTTTTCTCTTCATTTGGCAGGAATTTCCTCTTTGTTAGGCGCGGTAAATTTTATTAGAACCTTAGGTAATTTACGAACTTTTGGAATAAGATTAGATCGAATACCTCTCTTTGCTTGAGCTGTTCTAGTAACAGCAATTTTATTATTACTCTCTCTACCAGTGTTAGCTGGGGCAATTACCATATTGTTAACTGATCGTAATTTGAATACTTCATTTTATGATGTGGCGGGAGGAGGAGACCCTGTGCTCTACCAGCATTTATTT
CYST_000056984	75	2172821	Multicrustacea	superclass	Eukaryota	Metazoa	Arthropoda	Noid	Noid	Noid	Noid	Noid	0	0	0	0	0	0	0	0	0	0	0	0	0	2374	0	2985	0	0	0	0	0	0	0	0	ATTAAGAGCTAACTTAGCCCATAGTGGGGCCTCTGTCGACTTTGCAATTTTTTCTCTCCATTTAGCAGGCGTATCCTCTCTATTAGGTGCGGTAAATTTTATTAGAACCTTATTAAATTTACGTGCTTATGGAATAACGTTAGAAAATATACCTCTTTTTGCTTGAGCCGTTTTTATCACAGCTATTTTACTACTTCTTTCCTTACCAGTTTTAGCGGGAGCAATTACTATACTTTTAACTGACCGTAATTTAAACACAAGATTTTATGATGTAGCTGGAGGGGGGGACCCTGTTTTATACCAACACCTATTT
CYST_000069649	84	92068	Hydracarina	clade	Eukaryota	Metazoa	Arthropoda	Arachnida	Trombidiformes				0	0	0	290	0	0	0	0	0	0	0	0	0	0	0	0	0	0	0	0	0	0	0	0	ACTTTCTAGAAACCTCGCACACTCAGGACCTTCTGTTGACATGACAATTTTCTCCCTACATTTAGCAGGTATTTCTTCTATTTTGGGGGCCATTAATTTTATAGCAACTATCATAAATATAAAACCTAAACATATAAAAATTGAACAAGTCCCCCTTTTTGTATGATCAATTTTCATTACAACAATTCTACTACTATTATCACTACCAGTTCTAGCAGGAGCTATTACAATACTTCTAACGGATCGAAACTTTAATACATCCTTTTTTGACCCAGCAGGAGGAGGAGACCCTATTTTATATCAACATTTATTT
CYST_000070227	75	2172821	Multicrustacea	superclass	Eukaryota	Metazoa	Arthropoda	Noid	Noid	Noid	Noid	Noid	0	0	0	1552	0	0	0	0	0	0	0	0	0	0	0	0	0	0	0	0	0	335	0	0	TTTGAGAGGCAATATTTCTCACTCCGGGGCTTCCGTTGACTTTGCGATTTTTTCGTTACACTTGGCAGGTATTTCTTCTCTTTTAGGGGCAGTGAATTTTATTTCCACTTTAGGTAATTTACGGGCCTTTGGTATACTCTTAGACCGTATACCTTTGTTTCCCTGGGCCGTATTAATTACTGCAGTGTTGTTACTTCTATCCCTTCCTGTTCTTGCAGGGGCTATTACAATACTTCTTACTGACCGTAATTTGAACACCTCTTTTTACGATGCTAGAGGTGGAGGTGACCCTGTACTCTACCAGCACCTATTT
CYST_000073179	75	2172821	Multicrustacea	superclass	Eukaryota	Metazoa	Arthropoda	Noid	Noid	Noid	Noid	Noid	0	0	0	0	0	0	0	0	0	0	0	0	0	0	0	0	0	208	0	0	0	0	0	0	TTTAGCTTCTAGGCTCGCCCACAGAGGCCCATCTGTAGATCTGGGGATTTTTTCTCTTCATTTAGCAGGTGCTTCTTCTATTTTAGGGGCAGTTAATTTTATTAGAACTTTAGGAAATTTACGATCTTTGGGTATAAGATTAGATGTTGTTCCTTTGTTTGCTTGGGCCGTATTTATTACGGCTGTGTTACTTTTGCTTTCATTGCCTGTTTTAGCTGGGGCCATCACGATGTTACTAACAGATCGAAACTTAAATACTGCTTTTTATGATGTAGCAGGGGGGGGAGACCCCGTTCTGTACCAACACTTATTT
CYST_000081776	75	6657	Crustacea	subphylum	Eukaryota	Metazoa	Arthropoda	Noid	Noid	Noid	Noid	Noid	0	0	0	0	0	0	0	0	0	0	0	0	0	776	0	64	0	1676	0	0	0	0	0	0	CCTAAGCGGAGCCCTAAGTCACTCAGGGGGATCAGTGGATATGGCCATTTTTTCTCTTCATTTAGCGGGGGTTTCATCTTTACTAGGGGCAGTAAATTTTATTAGCACTTTGGGTAATTTACGAGTGTACGGCATACACTATGAACGATTGCCTTTGTTTGGGTGATCTGTATTGTTAACCGCTATTTTGTTGCTCTTATCCCTCCCTGTGCTGGCAGGGGCTATTACAATGCTTTTGACAGATCGAAACTTAAATACAACATTTTATGATGTGGCGGGCGGGGGGGACCCAATTTTGTACCAGCATTTGTTT
CYST_000103990	75	197562	Pancrustacea	clade	Eukaryota	Metazoa	Arthropoda	Noid	Noid	Noid	Noid	Noid	0	0	0	0	0	0	0	0	0	0	0	0	0	0	0	0	909	1115	0	0	0	0	0	0	TTTATCTTCTATTCAATACCACCCGGGTGCTAGCGTAGATCTTGCTATATTTAGTCTCCATTTAGCCGGTGTTTCTTCTATTGCTGGAGCTATAAACTTTATAACAACAATCATAAATATGCGAGCTCCTGGGATGTTCATGCATAGGTTACCACTTTTTGTGTGATCGGTCTTTATAACAGCCTTTTTACTACTGCTGTCACTTCCTGTTTTAGCAGGAGCTATTACCATGCTTTTAACTGACCGTAACCTAAACACGTCTTTTTTTGACCCAGCCGGTGGTGGGGATCCTGTGTTGTATCAACATCTGTTT
CYST_000129961	80	197562	Pancrustacea	clade	Eukaryota	Metazoa	Arthropoda	Noid	Noid	Noid	Noid	Noid	0	2	0	0	0	0	0	0	0	0	2	2	0	0	0	0	0	0	2	0	0	0	5	0	TTTATCTGGGAATCTTGCTCATACAAGAGCCTCCGTAGATTTAACAATTTTTTCACTTCACTTAGCAGGAGCTTCTTCAATTTTAGGAGCAATTAACTTTATTACAACTATTATAAATATACGACAAGCAGGAATAACATTAACAAAAATTCCATTATTTGTTTGGTCTGTTGCTGTAACCGCTGTGCTGCTTTTACTTTCCCTCCCTGTACTAGCAGGGGCAATCACTATATTATTAACAGACCGAAATTTTAACACCACTTTTTTTGACCCTATTGGGGGAGGGGACCCTATTTTATATCAACATTTATTT
CYST_000142190	75	2172821	Multicrustacea	superclass	Eukaryota	Metazoa	Arthropoda	Noid	Noid	Noid	Noid	Noid	0	0	0	0	0	0	0	0	0	0	0	0	0	2394	0	0	0	0	0	0	0	0	0	0	TTAAGAGATAATATCGCCCACTCAGGAAGCTCAGTAGACTTCGCTATCTTTTCTCTACACTTGGCAGGAGTTTCTTCTATCTTAGGGGCAATTAATTTTATCTCAACCTTAAGGAATTTACGTACACTAGGGATAATGTTAGATTGCTTACCAATATTCCCATGATCAGTCTTAATCACCGCAATTCTTCTGTTATTATCTTTACCTGTCTTAGCAGGGGCAATTACAATACTGTTGACCGACCGAAATTTGAACACCTCTTTTTACGACCCAAGAGGAGGAGGGGACCCTATTTTGTACCAGCACCTATTT
CYST_000400927	80	197562	Pancrustacea	clade	Eukaryota	Metazoa	Arthropoda	Noid	Noid	Noid	Noid	Noid	0	0	0	0	0	1436	3641	0	0	0	0	0	0	0	0	0	0	0	0	0	0	0	0	0	ATTATCAAGTGTTCAAGCACACTCAGGACCTTCAGTTGACCTTGCTATTTTCAGTTTACACTTAGCAGGAGCTTCTTCTATTCTTGGTGCTGTTAATTTTATTACAACTATTATTAACATGCGACCTCCAGGAATGACATTCCACAAAATGCCATTATTCGTATGGTCAGTTCTTATTACAGCAGTTCTACTGCTTCTTTCTCTACCGGTTCTTGCAGGAGCTATTACAATGCTTCTTACAGACCGTAACTTTAACACAACATTCTTTGATCCAGCAGGAGGAGGAGACCCTATTCTTTACCAACACCTGTTC
CYST_000474368	80	2172821	Multicrustacea	superclass	Eukaryota	Metazoa	Arthropoda	Noid	Noid	Noid	Noid	Noid	0	0	0	0	0	0	0	0	0	0	0	0	0	0	0	3459	0	0	0	0	0	0	0	0	TTTAAGGAGAAATATTGCTCATTCGGGACCTTCAGTTGATTATACAATTTTTTCTTTACATTTAGCAGGAGTATCCTCTCTTTTAGGGGCAGTAAATTTTATTACCACATTAGGGAATTTACGAGGACTGGGTATGTTATTAGATCGAATACCTCTTTTTGCTTGGTCAGTGTTAATTACTGCAATTTTACTTTTATTGTCTCTTCCTGTTTTAGCGGGTGCTGTAACTATACTTTTAACAGATCGAAATTTAAACACTTCTTTCTATGATCCTAGGGGAGGAGGGGACCCTATTCTTTATCAGCACTTATTT
CYST_000483344	80	197562	Pancrustacea	clade	Eukaryota	Metazoa	Arthropoda	Noid	Noid	Noid	Noid	Noid	0	0	0	0	0	0	0	0	0	0	0	0	0	0	0	0	0	0	0	585	0	0	0	0	TCTTTCAGCTAATATTGCTCATTCAGGTGCATCTGTAGATTTAGCTATTTTCTCCCTTCATTTAGCGGGGGTATCTTCTATTCTAGGCGCACTAAATTTTATTACCACAATTATTAATATACGAGCCTCAGGTATAAAATTTGAAAATATCTCTCTATTTTTATGAGCTGTATTTATTACAGCTATCTTATTACTCCTTTCTCTCCCTGTTCTAGCAGGAGCTATTACCATACTTCTTACTGATCGTAACTTAAATACCTCATTTTTTGACCCCGCTGGTGGAGGTGATCCTATTCTATACCAACATTTATTT
CYST_000523460	75	197563	Mandibulata	clade	Eukaryota	Metazoa	Arthropoda	Noid	Noid	Noid	Noid	Noid	0	3	0	0	0	0	0	0	0	0	5	0	0	0	0	0	0	0	0	0	0	0	4	0	ATTAAGAAGAAGAATTTTTCACAGGGGTTTGTCTGTTGATTTGGCTATTTTTTCACTCCATCTAGCTGGGGCATCTTCTTTATTAGGCGCAGTTAATTTTATTACTACAATTTTAAATTCTCGAGCTTTGGGGATTTGATGAGATCGACTCCCCTTATTTGTGTGATCCATTTATGTCACAGCAATTCTACTTTTGTTATCTTTACCAGTTTTAGCAGGTGCAATTACAATATTATTAACAGACCGAAATTTAAACAGCTCTTTTTATGATGTCTCGGGGGGGGGAGACCCTCTTCTTTATCAACATCTTTTT
CYST_000576140	82	92248	Anystidae	family	Eukaryota	Metazoa	Arthropoda	Arachnida	Trombidiformes	Anystidae			0	0	0	0	0	0	0	0	0	0	0	0	0	0	0	0	0	0	0	0	0	424	0	0	TCTATCTAATAATACCGGTCACTCTGGAATTTCTGTTGATTTAACAATTTTTTCTCTTCATTTAGCAGGGATTAGTTCAATTTTAGGAGCAATTAATTTTATAACTACTATACTTAACATAAAAAGAAAAAATCTATCCTTTGAATTAATGCCTTTATTTACTTGATCAATCTTTATCACTACTATTTTACTTTTATTATCCTTACCTGTATTAGCAGGTGCTATTACTATATTATTAACTGATCGTAACTTCAATACTTCTTTTTTTGATCCAAGAGGAGGAGGAGATCCAATTTTATACCAACATTTATTT
CYST_000615140	70	197562	Pancrustacea	clade	Eukaryota	Metazoa	Arthropoda	Noid	Noid	Noid	Noid	Noid	0	0	0	566	0	0	0	0	0	0	0	1	0	0	0	0	0	0	2	0	0	0	0	0	CTATCCAGTGTCCAATATCACCCGGGAGCCAGTGTTGATTTGGCTATCTTTAGCCTTCATATCGCGGGTGTTTCCTCAATCGCAGGGGCAATTAATTTCATAACTACGGTAATCAATATGCGAGCACCGGGCATGTACATGCACAGAATGCCTTTATTCGGTTGAGCGGTGTTTATTACTGCATTTCTTTTACTACTTTCGCTACCAGTACTTGCGGGCGCAATTACCATGTTGTTAACAGACCGAAACCTAAACACTGCCTTTTTTGACCCGGCAGGTGGCGGCGATCCCGTATTATATCAACACTTATTT
CYST_000879562	85	2172821	Multicrustacea	superclass	Eukaryota	Metazoa	Arthropoda	Noid	Noid	Noid	Noid	Noid	0	1	1	0	0	0	0	0	0	0	2	0	0	0	0	0	0	0	3	0	0	0	3	0	TCTTTCTAATAGAGTGTTTCATTCTGGAGTTAGAGTTGATTTAGCTATTTTTTCATTACATTTAGCAGGAGCTTCCTCAATTTTAGGAGCTATTAATTTTATTACTACTATTATTAATATACGACCAAAATCAATAAGATTTGATCAAATTCCTTTATTTGTTTGATCAGTATTTATTACTGCAATTTTATTATTACTTTCATTACCAGTATTAGCAGGAGCTATTACTATATTATTAACTGATCGAAATTTAAACAGATCTTTTTTTGATCCTAATGGAGGAGGAGATCCAATTTTATATCAACATTTATTT
CYST_001160319	75	197562	Pancrustacea	clade	Eukaryota	Metazoa	Arthropoda	Noid	Noid	Noid	Noid	Noid	3	1	0	0	0	0	15	0	0	0	10	11	0	0	0	0	0	0	0	0	0	0	1	4	ACTCTCTAGAAAAATAGGACATAGAGGTAATAGAGTTGACTTTGTGATCTTTAGACTACACCTAGCAGGAGCTTCTTCTATCTTAGGAGCAGTTAATTTCATTAGAACCTCTTATAATATACGATCTACTTTATTAACATTCGAACGTATCTCTCTATTTGTATGAAGAGTAATTATCACAGTAATCCTCTTAGTCCTGTCTCTTCCAGTCTTAGCTGGAGCTATTACAATACTCTTAACTGATCGAAACCTTAACACTTGCTTCTTTGATCCAATTGGAGGAGGAGACCCTGTCTTGTTTCAACACCTCTTC
CYST_001165779	75	197562	Pancrustacea	clade	Eukaryota	Metazoa	Arthropoda	Noid	Noid	Noid	Noid	Noid	0	0	0	0	0	0	0	3451	0	0	0	0	0	0	0	0	0	0	0	0	0	0	0	0	TTTATCAAGAGTTATAGGGCACGGCGGCGGCTCGGTAGACATAGGAATTTTTTCTCTTCATCTGGCTGGGGCATCATCTATCTTGGGGGCAATTAATTTTATCTCTACTATCTTAAACATACGGGCACCCGGTATAAAGCTGGAGCAAATGCCTTTGTTTGTGTGGTCTGTGTTTATCACAGCTATTCTTTTATTACTCTCTTTGCCGGTACTTGCGGGGGCTATCACAATACTTTTAACAGACCGAAATTTAAATACGTCTTTCTTTGACCCTAGAGGAGGGGGCGATCCTATTCTTTACCAACATTTATTT
CYST_001222864	80	197562	Pancrustacea	clade	Eukaryota	Metazoa	Arthropoda	Noid	Noid	Noid	Noid	Noid	0	43	0	8689	0	0	0	11545	0	0	0	0	0	0	0	0	0	0	0	0	0	0	0	0	ATTATCTAATAATATTGCCCATGAAGGCTCTTCTGTGGATTATGCTATTTTTTCCTTACATTTAGCTGGAGTAAGATCAATTTTAGGAGCTCTAAATTTTATTTCTACTATTATGAATATACGAAGAAAAAAATATAATCTTGATAAAATACCTTTATTTATTTGATCAGTAAAAATTACTGCAATTTTACTTCTTCTTTCATTGCCTGTTTTAGCAGGTGCAATTACTATACTTCTTACAGATCGAAATGTAAATACTACTTTTTTTGACCCAAGTGGTGGAGGAGACCCTATTTTATACCAACATTTATTT
CYST_001284959	75	6657	Crustacea	subphylum	Eukaryota	Metazoa	Arthropoda	Noid	Noid	Noid	Noid	Noid	0	0	0	0	0	0	0	3949	0	0	0	0	0	0	0	0	0	0	0	0	0	0	0	0	CTTTCTAACGCAATTGCTCACGCCGGAAGATCAGTAGACCTATCTATTTTCTCATTACATTTAGCAGGTGTGTCCTCAATCCTAGGAGCTGTAAATTTTATTACAACAGTAATCAATATACGAATGCCTGGTATAACAATAGAACGAGTACTCTATTTGTTTGGTCCGTTCTAATCATAGCTATTTTATTATTATTGTCCCTCCCAGTGCTAGCAAGAGCCATTACAATACTGCTAACAGACCGTAATCTAAACACTTCCTTTTTTGATCCCACAGGGGGGGAGACCCCATCTTGTATCAACATCTTTTT
CYST_001797497	75	197562	Pancrustacea	clade	Eukaryota	Metazoa	Arthropoda	Noid	Noid	Noid	Noid	Noid	0	0	0	0	0	0	0	0	5229	0	0	0	0	0	0	0	17	0	0	0	0	0	0	0	ACTGTCTAGGAATATCGCGCATGGGGGGAGTTCAGTAGATCTAGCAATCTTTTCGCTACACCTAGCCGGGGCTTCATCTATTTTAGGAGCAGTAAATTTTATCACCACCTTCATCAACATGCGGATTCACGGCTTAAAGTTGGACCACGCCCCTTTATTTACTTGATCAGTTTTTATCACAGCTGTTTTATTATTGCTATCCCTTCCAGTTTTAGCTGGAGCTATTACTATGCTGCTAACTGATCGTAACTTTAATACCTCATTTTTTGATCCAAGAGGGGGAGGGGATCCGATTCTATACCAACATTTATTT
CYST_002253920	75	2172821	Multicrustacea	superclass	Eukaryota	Metazoa	Arthropoda	Noid	Noid	Noid	Noid	Noid	0	0	0	512	0	0	0	0	0	0	0	0	0	0	0	0	0	1136	0	0	0	0	0	0	CCTATCTTCTAACATCGCCCACGCAGGAGGATCCGTAGATTTTGCAATTTTTTCTCTTCACCTTGCGGGTATTTCATCTATTCTTGGGGCTGTTAATTTTATTAGAACTATTGGAAACCTTCGCGTATTTGGAATAATATTAGAACGTGTCCCCCTGTTTGCTTGAGCCGTACTTATTACGGTAATTCTCTTGCTGCTCTCTCTTCCCGTATTAGCCGGGGCTATTACGATACTTCTGACGGACCGAAACCTAAACACGACTTTTTATGACACAAGAGGAGGAGGGGACCCTATTTTATACCAACACCTTTTC
CYST_002257970	75	2172821	Multicrustacea	superclass	Eukaryota	Metazoa	Arthropoda	Noid	Noid	Noid	Noid	Noid	0	0	0	0	0	0	0	0	0	0	0	0	0	0	0	0	0	1932	0	0	0	0	0	0	TCTTAGATTAAACATTTCTCACTCCGGGATATCTGTAGACTGTGCTATTTTTTCTCTTCACTTAGCAGGGGTATCTTCAATTTTAGGAGCAATAAATTTTATCAGAACTATTTTTAATATACGATGCTCTGGAATACAAATAGATATAATATTACTATTTCCTTGATCCGTTCTAGTAACGACTGTCCTATTACTCTTGGCATTGCCAGTATTAGCAGGGGCTATTACAATATTATTAACAGACCGTAATCTTAACACGAGATTTTATGATGTAGCAGGAGGGGGAGACTCTATCTTATACCAGCATTTATTT
CYST_002273065	80	197562	Pancrustacea	clade	Eukaryota	Metazoa	Arthropoda	Noid	Noid	Noid	Noid	Noid	0	0	0	0	0	0	0	0	0	0	0	0	0	0	0	0	0	2431	0	0	0	0	0	0	TTTAGCTTCTAGGCTCGCCCACAGAGGCCCATCTGTAGATCTGGGGATTTTTTCTCTTCATTTAGCAGGTGCTTCTTCTATTTTAGGGGCAGTTAATTTTATCTCTACTATTATTAATATACGAGCAGAGGGCATATATTTTGACCGAATACCTCTTTTTGTCTGGTCTGTTTTTATTACCGCAATTTTGTTACTTCTATCACTTCCTGTGTTAGCAGGTGCTATCACTATACTTTTAACAGACCGGAATTTAAATACCTCTTTCTTTGACCCTTTGGGGGGAGGGGACCCTATCCTGTACCAGCATCTCTTT
CYST_002288509	75	2172821	Multicrustacea	superclass	Eukaryota	Metazoa	Arthropoda	Noid	Noid	Noid	Noid	Noid	20	4	2	0	0	0	0	0	0	0	0	0	0	0	6	0	0	0	16	0	0	0	0	0	TCTAAGATTAAACGTTTCTCATTCAGGGGCTTCAGTAGATTGTGCTATTTTTTCTCTTCATTTGGCGGGGGTTTCTTCTATTTTAGGGGCAATGAATTTTATTAGAACCATATTAAATATGCGTTGTATCGGACTTCAATTAGACGCAATATCTTTGTTTCCGTGATCCGTACTTGTTACAACTGTTTTGTTGTTACTTGCACTGCCTGTATTGGCGGGGGCTATCACAATACTTCTGACTGATCGAAACTTAAATACTTCTTTTTATGACGTAGGAGGAGGGGGAGATCCCGTGTTGTACCAGCATTTGTTT
CYST_002396491	70	197563	Mandibulata	clade	Eukaryota	Metazoa	Arthropoda	Noid	Noid	Noid	Noid	Noid	0	0	0	0	0	0	0	0	0	8808	0	0	0	0	0	0	0	0	0	0	0	0	0	0	TATCCACTACCTACGGACCCGCCAGCACCGATTATTTAATTCTTGCGATCCATTTAATGGGACTTTCTTCATTAATGGGCGCTATTAACATTATTGTCACGATACTCAATCTTCGAACTCCTGGTATGACGATGATGAAAATGCCAATATTTTGTTGGAGTTGGTTTGTGACTGCTTTTTTACTTATCGGTGTCATGCCGGTTTTAGCGGCGGCGGTGACGATGATGCTCATGGATAGACATTTTGCTACGAGTTTTTTTAGTGCTGCGGGCGGAGGTGATCCGCTACTCTATCAACATCTCTTT
CYST_002699151	75	6657	Crustacea	subphylum	Eukaryota	Metazoa	Arthropoda	Noid	Noid	Noid	Noid	Noid	0	0	0	278	0	0	0	0	0	0	0	0	0	0	0	0	0	0	3	0	0	0	0	0	ACTTAGGGCCAATTTAGCCCACGCTGGGGCCTCTGTTGATTGTGCAATTTTCTCTCTGCATTTGGCCGGGATTTCGTCACTCTTAGGAGCTGTAAATTTTATTAGAACATTAGGAAATTTACGAACATTAGGAATGGGAATGGACAGAGTTCCTTTATTTGCCTGGGCTGTGTTTATTACGGCTGTTCTTTTACTTCTTTCTTTGCCAGTTCTTGCAGGAGCAATTACTATACTTTTAACCGATCGTAATTTGAACACTTCTTTTTATGATGTTGCTGGTGGGGGAGACCCTGTGCTTTATCAACATTTATTT
CYST_002963282	75	197562	Pancrustacea	clade	Eukaryota	Metazoa	Arthropoda	Noid	Noid	Noid	Noid	Noid	0	0	0	0	0	0	0	0	0	0	0	0	0	0	0	0	0	1028	0	0	0	0	0	0	TTTGTCTTCGGTAGAAGCGCATAGTGGACCTTCAGTAGATCTTGCTATTTTTAGTCTTCATATTGCTGGAGCTTCTTCAATTATAGGGGCAATTAACTTTATTACAACCATTTTCAATATGCGTAGCCCGGGTATAACCATACACAGGTTGCCACTGTTTTGTTGGGCTGTGCTGATTACAGCGGTTCTTCTTCTTTTGTCTCTTCCTGTACTTGCCGGAGCTATTACTATGCTTTTGACAGACCGGAATTTTAATACAACTTTTTTTGATCCCGCTGGTGGCGGAGATCCCGTACTTTACCAACATTTGTTT
CYST_003009130	70	197563	Mandibulata	clade	Eukaryota	Metazoa	Arthropoda	Noid	Noid	Noid	Noid	Noid	0	0	0	0	0	0	0	342	0	0	0	0	0	0	0	0	0	0	2	0	0	0	0	0	TTATCAACCACCTACGGACCGGCTAGTACCGATTATTTAATTCTTGCGATCCATTTAATGGGACTTTCTTCACTAATGGGCGCTATCAATATTATTGTCACGATACTGAATCTTCGTACTCCGGGTATGACGATGATGAAAATGCCGATATTTTGTTGGAGTTGGTTCGTGACGGCTTTTTTACTTATCGGTGTAATGCCCGTTTTAGCGGCTGCGGTGACCATGATGCTCATGGATAGACATTTTGCCACAAGTTTTTTTAGTGCCGCTGGCGGAGGCGATCCATTACTCTATCAACATCTATTT
CYST_003045576	80	197562	Pancrustacea	clade	Eukaryota	Metazoa	Arthropoda	Noid	Noid	Noid	Noid	Noid	0	297	0	0	0	0	0	0	0	0	0	0	0	0	0	0	0	0	0	0	0	0	0	0	TCTGAGTTCAAATATAGGGCATCCTGGTGGTGCCGTTGACATGGCTATTTTTTCTCTGCACCTCGCTGGTGCAAGATCTATCCTTGGTGCAATTAATTTTATTTCTACTATTATCAATATACGAGCAGAAGGTATATATTTTGACCGTATACCCCTCTTCGTTTGGTCAGTATTTATTACTGCGATTCTGTTATTATTATCGCTGCCTGTATTAGCAGGAGCAATCACTATACTCTTAACAGATCGAAATTTAAACACCTCATTTTTTGACCCATTAGGGGGAGGGGACCCAATTTTATACCAACATCTATTT
CYST_003053050	70	197562	Pancrustacea	clade	Eukaryota	Metazoa	Arthropoda	Noid	Noid	Noid	Noid	Noid	0	0	0	655	0	0	0	0	0	0	0	0	0	0	0	0	0	0	0	0	0	0	0	0	CCTTAGATTAAATATTTCCCACTCTGGTGCGAGAGTAGACTGTGCCATTTTTTCCCTGCACTTAGCGGGGGTCTCATCTATCTTAGGGGCGATAAATTTTATTAGGACAATAATTAACATACGCAGGGCTGGATTACAAATAGACTCCATATCCCTTTTTCCTTGGTCAGTTTTAGTAACTACGATTCTTCTTCTCCTAGCCCTGCCTGTTTTAGCGGGAGCAATTACAATGTTACTAACAGACCGAAACCTAAATACTTCATTTTATGATGTAAGAGGAGGAGGAGACCCTATCCTCTATCAGCACTTGTTT
CYST_003081163	70	6656	Arthropoda	phylum	Eukaryota	Metazoa	Arthropoda	Noid	Noid	Noid	Noid	Noid	0	0	0	213	412	0	0	0	0	0	0	0	0	0	0	0	0	0	0	0	0	0	0	0	TTAAGGTCTAGCCTTGGCCATTCAAGAAGAAGAGTTGACTTTGCTATCTTTAGTCTTCATTTAGCAGGAGCTTCATCAATTTTAGGGGGTGTCAACTTTTTATCCTCGTGCTACAATATACGAAACAATTTGATTTCCTTTGACCGATTAAGCCTTTTTGTGTGAAGGGTTGTAATTACTGTTTTTTTATTAGTTTTATCACTTCCTGTTCTTGCAGGAGCTATTACTATATTACTTACAGACCGAAATATCAACACTTCGTTTTTTGACCCATCAGGGGGAGGGGACCCTATTCTGTTTCAACACTTATTT
CYST_005272788	75	197562	Pancrustacea	clade	Eukaryota	Metazoa	Arthropoda	Noid	Noid	Noid	Noid	Noid	0	0	0	0	0	0	0	0	0	0	0	0	0	0	0	0	0	0	0	386	2023	2009	0	0	TTTGTCAAGTGTGGAAGCACACTCAGGCCCTTCAGTAGATTTGGCTATTTTTAGTTTGCACCTTGCGGGGGCTTCTTCAATTATGGGAGCAGTAAACTTTATTACCACTATCTTTAATATGCGGGCACCTGGTATGACAATGCACCGTCTGCCTTTGTTCGTTTGGGCTGTGCTTATTACAGCATTTTTGCTTTTGCTTTCACTTCCTGTGCTAGCAGGGGCTATTACAATGCTTCTAACAGACCGAAACTTTAATACTACCTTCTTCGACCCTGCAGGTGGAGGAGACCCTATTCTTTATCAACACCTTTTC
CYST_005357671	76	257019	Hygrobatoidea	superfamily	Eukaryota	Metazoa	Arthropoda	Arachnida	Trombidiformes				0	0	0	0	0	0	0	0	0	0	0	0	0	0	0	0	0	0	0	4651	0	829	0	0	TCTTTCAAATGAAATTTTTCATAGAAGAAATTCTATAGATTTTACTATTTTTTCTCTTCATCTTGCAGGAATTTCTTCAATTCTTGGAGCAGTAAATTTCCTCTCTTCAATTATTAGATCAAATAATTTTTTAAATAAAGAAAATTTACCCTTATTCATTTGAGCAACTTTTATTACCGCTCTTCTTCTTCTACTTTCTCTTCCTGTCTTAGCAGGTGCAATCACTATACTTTTAACTGACCGAAATTTTAATACTTCATTCTATGACCCAATTGGAGGAGGAGACCCTATTTTATTCCAACACTTATTT
CYST_005359115	75	6657	Crustacea	subphylum	Eukaryota	Metazoa	Arthropoda	Noid	Noid	Noid	Noid	Noid	0	0	0	0	0	0	0	0	0	0	0	0	0	0	0	0	0	0	0	214	0	0	0	0	CCTTAGTAGTAATATTGCCCATTCAGGAGGATCTGTGGATTTGGCTATTTTTTCTTTGCATTTAGCTGGAATTTCATCTCTATTAGGCGCTGTAAATTTTATTAGCACTATTGGAAATTTACGGGTATATGGGATATTCTTAGATCGAATACCTTTATTTGTTTGAGCCGTCCTAGTCACAGCGGTTCTGTTGTTGCTCTCCCTACCAGTTCTTGCTGGGGCTATCACTATACTTCTAACAGACCGTAACTTAAACACTACTTTCTATGATGTAGCAGGTGGGGGGGACCCTGTTCTTTATCAGCATTTGTTT
CYST_005359235	80	6657	Crustacea	subphylum	Eukaryota	Metazoa	Arthropoda	Noid	Noid	Noid	Noid	Noid	0	0	0	21492	0	0	0	0	0	0	0	0	0	0	0	0	0	0	0	7310	0	28516	0	0	CCTCTCTGCAAATTTAGCCCATGCAGGCCCATCAGTTGATATAGTTATTTTCTCTCTTCACCTAGCAGGCGTGTCCTCAATTTTAGGCGCTATTAACTTTATTACAACATTCATTAACATACGATGAACAGGCCTACGCTTAGAACGCGTTCCACTTTTTGTATGAGCTGTAGCCATTACAGCTCTCCTTCTTCTTCTATCACTACCAGTTTTAGCCGGAGCTATTACTATACTATTAACTGATCGTAACCTAAACACCGCCTTCTTTGACCCTGCCGGAGGTGGAGACCCCATTCTCTACCAACACTTATTT
CYST_005361849	83	768130	Rhombognathus	genus	Eukaryota	Metazoa	Arthropoda	Arachnida	Trombidiformes	Halacaridae	Rhombognathus		0	0	0	294	0	0	0	0	0	0	0	0	0	0	0	0	0	0	0	1771	0	1971	0	0	CTAGCTAACAATTTAGCGCACTCTGGAAGTTCTGTTGATTTAACTATTTTTTCTCTTCACCTTGCAGGGGTCAGCTCTATTTTAGGGGCAATTAATTTTATAACAACTACTATAAATATACGAACAAAAAATTTATCTTTTGAACGAATTCCTCTTTTTGTCTGAGCAACCTTTATTACAACAATTTTACTGCTTTTATCTCTGCCTGTTTTAGCAGGAGCTATTACTATACTATTAACAGATCGAAATTTTAATACTTCTTTTTTTGACCCTGCAGGGGGAGGAGACCCAATCTTATACCAACACCTATTT
CYST_005476159	75	2172821	Multicrustacea	superclass	Eukaryota	Metazoa	Arthropoda	Noid	Noid	Noid	Noid	Noid	0	0	0	1753	0	0	0	0	0	0	0	0	0	0	0	0	0	0	0	0	0	0	0	0	TTGAGAAGAAATTTAGCTCACGCAGGCTCTTCCGTTGATTTTGCAATTTTTTCTCTTCATCTAGCAGGGATTTCTTCTCTTTTAGGCGCGGTCAACTTTATTAGCACTTTGGGAAACTTGCGGTCTCTCGGGATAAGCTTAGATAAAATGCCGTTATTTGCTTGGGCGGTGTTAATTACAGCAGTTTTATTATTATTATCACTTCCTGTGTTGGCTGGGGCTATTACTATATTACTGACAGATCGAAATCTTAATACTTCTTTCTATGATGTTGCAGGCGGCGGTGACCCAGTTCTTTATCAACATTTGTTC
CYST_005478598	75	197562	Pancrustacea	clade	Eukaryota	Metazoa	Arthropoda	Noid	Noid	Noid	Noid	Noid	0	36	0	1443	0	0	0	0	0	0	0	0	0	0	0	0	0	0	0	0	0	0	0	0	ATTAAGAAGGAACGTTGGGCATTCTGGAATTTCTGTAGACTTAACTATTTTTTCTTTGCACTTAGCAGGTATTTCCTCTTTACTAGGAGCTGTAAATTTTATTAGAACTTTAGCTAATTTACGTTGTTTAAATATAAAATTAGACCGTATACCTCTATTTCCTTGATCTGTTTTAATCACAGCTATTCTTCTTCTTCTTTCTTTACCAGTACTAGCTGGAGCTATTACCATACTTTTAACAGACCGTAATTTAAACACTTCTTTTTATGACCCTAGAGGGGGGGGAGATCCTATTCTTTACCAACATTTGTTT
CYST_005478912	75	197562	Pancrustacea	clade	Eukaryota	Metazoa	Arthropoda	Noid	Noid	Noid	Noid	Noid	0	0	0	444	0	0	0	0	0	0	0	0	0	0	0	0	0	0	0	0	0	0	0	0	TTTATCACTAAAAGACTATCATAGGGGTAAATCTGTTGATTTTTGTATTTTTTCTTTACACCTGGCTGGAATTTCTTCAATTTTAGGGGCAGTTAATTTTATTACTACTATTATAAATATGCGTGCTAAAAAATTCAGTCTTTCTAAAACAACCATGTTTCCTTGGTCTGTTCTTATTACAGCTATTTTATTACTATTGTCATTGCCCGTGCTAGCAGGCGCTATTACTATGCTGTTTACAGATCGTAATTTAAATACAACTTTCTATAATATTTATGGAGGAGGAGACCCTGTCCTTTATCAGCATCTATTT
CYST_005609003	80	6656	Arthropoda	phylum	Eukaryota	Metazoa	Arthropoda	Noid	Noid	Noid	Noid	Noid	0	0	0	0	0	0	0	0	0	0	0	0	0	0	0	0	0	0	0	0	0	373	0	0	CTCTCAAGCTCAATTGGCCACGCAGGATCTTCTGTAGATTTTGTAATTTTTTCTCTCCACTTAGCAGGCGCATCTTCCATTATAGGGTCCATTAATTTTATTTCTACTATTATAAATATACGATCCCCAGGAGTAAAACTTGAAAATATGCCATTGTTCGTGTGAAGAGTTTTAATTACTGCTATTTTACTATTACTATCTTTACCTGTTCTAGCTGGTGCCATTACTATGTTACTTACCGACCGAAACTTCAATACTTCTTTCTTTGACCCTTCTGGAGGAGGAGACCCTATTTTATACCAACATTTATTC
CYST_000000498	80	136199	Austropallene	genus	Eukaryota	Metazoa	Arthropoda	Pycnogonida	Pantopoda	Callipallenidae	Austropallene	Noid	1	0	0	0	0	0	0	0	0	0	0	5	0	0	0	0	0	0	0	0	0	0	0	0	TTATCTAGAAACATTGCTCACTCAGGGGTATCAGTAGACCTTGCCATTTTCTCTCTTCATATTGCAGGAGTATCTTCCATTTTAGGATCACTAAATTTTATAGCAACAATAAAAAATATACGAGCCAATTATATAAAAATAGAAAACATACCTTTATTTACATGAAGAGTATTTATTACAGCATTTTTATTAGTAGCATCTCTACCGGTATTAGCAGGAGCTATTACAATATTATTACTAGACCGAAATTTTAACACTTCATTCTTCGACCCAGCTGGAGGAGGAGACCCTATCTTATATCAACACTTATTT
CYST_001162608	80	61896	Callipallenidae	family	Eukaryota	Metazoa	Arthropoda	Pycnogonida	Pantopoda	Callipallenidae	Noid	Noid	850	0	0	44712	0	0	0	19623	0	3902	0	0	0	0	0	0	1045	2528	0	4263	0	5897	30	0	ATTATCAAGAAATATTGCACATTCAGGAGTATCTGTAGATTTAGCTATTTTCTCCTTACATATTGCTGGAGTATCATCAATTCTCGGATCACTTAATTTTATAGCAACATTAAAAAATATACGACCTAATTACATAAAAATAGAAAATATACCATTGTTTACATGAAGAGTATTAATTACTGCCTTCTTATTAGTAGCTTCACTACCAGTGCTTGCAGGAGCAATTACTATACTATTATTAGATCGTAACTTCAATACATCATTTTTTGACCCGGCTGGGGGAGGAGACCCTATCTTATATCAACATTTATTT
CYST_005270982	97	136194	Endeis spinosa	species	Eukaryota	Metazoa	Arthropoda	Pycnogonida	Pantopoda	Endeidae	Endeis	Endeis spinosa	0	0	0	0	0	0	0	0	0	0	0	0	2	0	0	0	0	0	0	0	41546	30731	0	0	ACTATCAAGAAATATTGCCCACTCTGGAGCATCTGTAGATCTAACTATTTTTTCCTTACACCTGGCTGGAGTTTCCTCAATCTTAGGGGCCATTAATTTTATTTCTACTATTATAAATATACGATCCCCAGGAGTAAAACTTGAAAATATGCCATTGTTCGTGTGAAGAGTTTTAATTACTGCTATTTTACTATTACTATCTTTACCTGTTCTAGCTGGTGCCATTACTATGTTACTTACCGACCGAAACTTCAATACTTCTTTCTTTGACCCTTCTGGAGGAGGAGACCCTATTTTATACCAACATTTATTC
CYST_000022190	97	37806	Balanidae	family	Eukaryota	Metazoa	Arthropoda	Thecostraca	Balanomorpha	Balanidae	Noid	Noid	0	0	0	0	0	0	0	0	0	0	0	0	0	0	0	0	0	0	0	0	0	0	51	0	TTTATCAAGTAATATTGCACACTCTGGTGCATCAGTAGACTTATCAATTTTTTCTTTACATTTAGCGGGGGCTTCTTCAATTTTAGGAGCCATTAATTTTATATCAACAGTTATTAATATACGCGCAGAAACTTTAACATTTGATCGTCTTCCTCTTTTTGTATGAAGTGTATTTATTACAGTAATTTTACTTTTATTATCACTTCCAGTTTTAGCTGGAGCTATTACTATACTACTAACGGATCGAAATTTAAATACTTCATTTTTTGATCCTACAGGTGGAGGAGACCCAATTTTATACCAACATTTGTTT
CYST_000302321	80	6946	Acariformes	superorder	Eukaryota	Metazoa	Arthropoda	Arachnida					0	0	394	400	0	0	0	0	0	0	0	0	0	0	0	0	0	0	0	0	0	0	0	0	TCTTTCTAATAACATTGCTCACGCGGGAAGATCAGTAGACCTAACTATTTTTTCCCTGCACTTAGCAGGCGTAAGCTCTATCTTAGGATCAATTAACTTTATATGCACTATTATAAATATACGAACAAAATTTTTATCATTCGAAATAATTCCTCTATTTGTTTGAGCAACATTTATCACAACAATTTTACTTTTACTATCTCTTCCTGTTTTAGCAGGAGCTATTACAATACTTCTAACTGATCGAAATTTTAATACAACTTTTTTTGACCCCGCTGGAGGAGGGGATCCTATTTTATACCAACATTTATTT
CYST_001145378	97	1562161	Perforatus perforatus	species	Eukaryota	Metazoa	Arthropoda	Thecostraca	Balanomorpha	Balanidae	Perforatus	Perforatus perforatus	1	6	29	0	0	0	0	33696	0	0	0	0	0	0	0	99	0	0	14	0	0	0	320	0	TCTTTCTAGAAATATCGCTCACTCAGGTGCTTCAGTTGATTTATCTATTTTCTCTTTACATTTAGCTGGAGCTTCCTCAATTTTAGGAGCCATTAATTTTATATCAACGGTTATTAATATACGAGCTGAAACTCTTACATTCGATCGACTCCCTCTTTTCGTGTGAAGCGTATTTATTACAGTTATTCTTTTACTCCTTTCATTACCTGTGTTGGCCGGAGCAATTACAATATTACTTACAGATCGAAATTTAAATACCTCATTTTTTGACCCTACAGGTGGAGGAGATCCAATTCTTTACCAACATTTATTT
CYST_003018405	100	756461	Balanus trigonus	species	Eukaryota	Metazoa	Arthropoda	Thecostraca	Balanomorpha	Balanidae	Balanus	Balanus trigonus	0	0	0	0	0	0	0	0	0	0	0	0	0	0	0	0	0	0	0	0	0	0	1178	0	TCTCTCTAGAAATATTGCTCATTCAGGAGCTTCCGTAGATTTATCGATTTTTTCTTTACACTTAGCGGGAGCTTCATCAATTTTAGGAGCTATTAATTTTATATCAACTGTTATTAATATGCGAGCTGAAACATTAACATTTGACCGTCTTCCATTATTTGTGTGAAGAGTATTTATTACTGTAATTCTTCTATTACTTTCACTACCAGTATTAGCTGGAGCAATTACAATGTTATTAACTGACCGAAACCTAAATACTTCATTTTTTGACCCAACTGGAGGAGGTGACCCTATTTTATACCAACATTTATTT
CYST_003088017	100	164414	Verruca stroemia	species	Eukaryota	Metazoa	Arthropoda	Thecostraca	Verrucomorpha	Verrucidae	Verruca	Verruca stroemia	0	0	0	0	509	0	0	0	0	0	0	0	0	0	0	0	0	0	0	0	0	0	18	0	TCTTTCTAGAAATATTGCTCACTCAGGAGCTTCTGTTGATTTATCTATTTTTTCTCTTCACCTTGCAGGGGCCTCTTCTATTTTAGGAGCTATTAACTTTATATCCACAGTTATTAATATGCGAAGAGAAACTTTAACTTTTGATCGTCTTCCCTTATTTGTTTGAAGAGTATTTGTAACTGTTATTTTACTTCTTCTATCTCTTCCAGTATTAGCGGGGGCTATTACTATATTATTAACTGACCGGAACTTAAACACTTCTTTTTTTGACCCAACAGGTGGAGGGGATCCTATTCTTTATCAGCATTTATTC
CYST_005362671	75	37897	Chthamalidae	family	Eukaryota	Metazoa	Arthropoda	Thecostraca	Balanomorpha	Chthamalidae	Noid	Noid	0	0	0	0	0	0	0	0	0	0	0	0	0	0	0	0	0	0	0	398	0	0	0	0	ACTATCAAATATTAAAGGACATTCTGGTAGTTCTATAGATCTAGCTATCTTTAGTCTTCATGTTTCTGGAGCAGCTTCAATTTTAGGTGCCATTAATTTTATTTGTACAGTTACTAATATGAGAGCCAAAAGCTTATTATTTTATAGAATACCATTGTTTGTTTGGTCTATTTATCTAACAGCTTTTTTATTAATTCTTTCTTTACCAGTTTTTGCTGGAGCTTTGACTATGTTAATAACAGATCGAAATTTTAATACAACATTTTTTGACCCGGCTGGAGGAGGCGATCCTATTTTATTTCAACATATTTTT
CYST_000000112	100	991037	Celleporaria brunnea	species	Eukaryota	Metazoa	Bryozoa	Gymnolaemata	Cheilostomatida	Lepraliellidae	Celleporaria	Celleporaria brunnea	9	31	13	0	0	0	0	0	0	65	8	46	0	0	0	0	0	0	7	0	0	0	11	39	TCTATCTTCAAACATCTCACATAGAGGACCTTCCGTCGATTTAGCAATTTTTTCATTACACTTAGCAGGAATTTCATCTATTTTAGGGGCAATTAATTTTATAACTACAGTAATTAATATGCGTAGAAAAAATATAACATTTATACGATTAACATTACTAGTGTGAGCAGTATTTATTACAGCAATCTTACTTCTTTTATCACTTCCTGTTCTTGCTGGAGCAATTACTATATTACTAACAGATCGAAATTTAAATACTTCTTTTTTTGACCCAGCTGGAGGGGGAGACCCGATCTTATATCAACATTTATTT
CYST_000001379	100	10210	Bugulidae	family	Eukaryota	Metazoa	Bryozoa	Gymnolaemata	Cheilostomatida	Bugulidae	Noid	Noid	4	7	4	0	0	0	19	17	0	22	13	0	6	0	0	0	0	0	3	0	0	0	1	2	TTTATCATCTAGTCTCGGTCATAGTGGACCATCAGTTGATTTAGCAATTTTCTCCTTACACTTAGCTGGTGTCTCATCAATTTTAGGAGCAATTAATTTTATAACATCAACAATGAATATACGAAGAGGATCAATAACTATAATACATATCCCTCTATTAGTTTGAGCAGTTTTCATTACTGCTGTGTTACTACTACTATCTCTTCCAGTTCTAGCAGGCGCAATTACTATGCTGTTAACAGATCGAAATCTTAACACATCTTTTTTTGATCCTGCAGGAGGAGGAGATCCCATTTTATATCAACATCTCTTC
CYST_000002850	100	97284	Schizoporella	genus	Eukaryota	Metazoa	Bryozoa	Gymnolaemata	Cheilostomatida	Schizoporellidae	Schizoporella	Noid	1	0	0	0	0	0	0	0	0	0	7	10	0	0	0	0	0	0	5	0	0	0	3	4	ACTGTCATCTAACATTTCACATAGAGGACCATCAGTAGATCTGGCAATTTTTTCACTCCATCTAGCAGGAATTTCATCAATCTTAGGTTCAATTAATTTTATAACAACAATTATTAACATACGAAGAGAGAAAATAGTTATGATACGAACACCTCTATTAGCCTGAGCCATTTTTATCACAGCACTTCTCCTACTTCTTTCATTACCAGTGCTTGCAGGGGCCATTACTATACTTCTAACAGACCGGAATCTTAACACTTCTTTCTTTGACCCAGCCGGAGGTGGAGACCCTATTCTATTCCAACACCTATTT
CYST_000002961	100	10212	Bugula neritina	species	Eukaryota	Metazoa	Bryozoa	Gymnolaemata	Cheilostomatida	Bugulidae	Bugula	Bugula neritina	14	14	0	0	0	45	135	2281	58	127	33	16	0	0	0	0	0	0	6	0	0	0	9	15	CTTATCATCGGGCTTAGGTCACAGAGGAGCAGCTGTGGATTTAGCCATTTTCTCTTTACACCTTGCCGGTGTATCCTCAATTTTAGGAGCAATTAACTTTATTACTACAACAATTAATATACGAAGAAACTCTATAAAAATAATTCAAATCCCTTTATTTATTTGGGCAGTTTTTATTACAGCCATTTTGTTACTTTTATCTTTACCAGTGCTAGCTGGAGCTATTACTATACTACTAACCGATCGTAATGTTAATACATCTTTTTTTGACCCTGCTGGAGGGGGGGATCCTATTTTATACCAACACTTATTT
CYST_000229900	100	193289	Watersipora	genus	Eukaryota	Metazoa	Bryozoa	Gymnolaemata	Cheilostomatida	Watersiporidae	Watersipora	Noid	24	29	22	0	0	0	88	104	108	123	31	46	0	0	0	0	0	0	0	0	0	0	10	24	TTTATCATCTAATATCTCCCATAGAGGATCATCTGTAGACATAGCAATTTTTGCTCTCCACTTAGCCGGTGTATCTTCAATTCTAGGAGCTATTAACTTTATAGTAACTATCATTAATATACGAGGTAGAAAAATGTCATTCATAAATCTACCTTTATTTGTATGAGCAGTATTTATTACCGCCTTACTACTTCTTCTATCTCTCCCAGTATTAGCCGGAGCTATTACTATATTACTAACAGACCGTAATTTCAACTCCTCATTCTTTGACCCAGCAGGTGGAGGAGATCCAATTCTATACCAACACTTATTT
CYST_001534121	100	193294	Watersipora subtorquata	species	Eukaryota	Metazoa	Bryozoa	Gymnolaemata	Cheilostomatida	Watersiporidae	Watersipora	Watersipora subtorquata	0	0	0	0	0	0	0	3622	0	0	0	0	0	0	0	0	0	0	0	0	0	0	0	0	CCTATCCTCTAATATCTCTCATAGAGGATCTTCAGTAGATATAGCAATCTTTGCGCTACACTTAGCTGGAGTATCCTCTATTTTAGGAGCAATTAATTTTATAGTAACAATTATCAATATACGAGGGAAAAGAATATCTTTTATAAACCTACCATTATTTGTTTGAGCCGTATTTATTACTGCACTATTGTTACTTTTATCATTACCAGTACTAGCAGGGGCTATTACTATACTTTTAACCGACCGGAACTTTAACTCTTCCTTCTTTGACCCAGCAGGAGGAGGGGACCCTATTTTATACCAACATTTATTT
CYST_000000154	100	1440456	Ascidia virginea	species	Eukaryota	Metazoa	Chordata	Ascidiacea	Phlebobranchia	Ascidiidae	Ascidia	Ascidia virginea	27	20	16	0	0	60	101	161	161	193	66	66	0	0	0	0	0	0	2	0	0	0	16	46	TTTGGCTGGTAACTTAGCTCACGCAGGACCTTCTGTAGACTGTGCGATCTTTTCTTTACATTTGGCCGGTGTTTCTAGCATCTTAAGGTCTATTAATTTTCTAGTGACTATAATGAATATAAAGGCTAAGGGATTTGGTAGGTATAACATCAGCCTCTTTTGTTGATCAGTTATTTTTACTACAGTTTTGTTAGTTCTTTCATTACCTGTTTTGGCTGCTGCTATTACAATATTATTATTTGATCGTAATTTAAACAGTAGTTTTTTTGACCCTGGGGGTGGGGGAGATCCAATTCTTTATCAACATTTGTTT
CYST_000000338	100	284476	Ecteinascidia turbinata	species	Eukaryota	Metazoa	Chordata	Ascidiacea	Phlebobranchia	Perophoridae	Ecteinascidia	Ecteinascidia turbinata	0	0	12	356	3785	50	1843	0	5005	13343	0	2	15	0	1482	0	192480	22636	2281	122478	0	0	0	0	TCTTTCGAGTGATCTGAGACACCCAGGTATAGCTATGGATATGGCTATTTTTTCATTACATTTAGCAGGTGTCTCAAGTATTTTAAGGTCAATCAACTTTTTAGTTACTATAAGTAATATAAAAGTAAAGGGTTTTAACCTAAGTAATTTGACTCTTTTTTGTTGATCTATTGTTTTTACAACTATTCTTTTAGTACTGTCTTTACCCGTTTTGGCTGCTGCTATTACAATACTCTTATTGGATCGCCGTTTGAATACCTCTTTTTTTGATCCAGCTGGTGGGGGTGATCCTATCTTGTTTCAGCATTTGTTT
CYST_000000612	100	168635	Diplosoma listerianum	species	Eukaryota	Metazoa	Chordata	Ascidiacea	Aplousobranchia	Didemnidae	Diplosoma	Diplosoma listerianum	131	39	10	0	0	0	117	36	41	139	28	7	5	0	0	0	0	0	14	0	0	0	102	91	ATTATCTGCTTTTGGTGCTCACCCTTCTAGTGCTGTTGACATAAGAATTTTTTCATTACATTTAGCAAGAGTATCTAGCATTTTAAGATCTATAAATTTTTTAGTGACTTTGAGAAATATAAAAACAAAAAGAATAAGATTTTTTTCTTATCCTCTTTTTTGTTGAGCTGTTTTAGTTACTACAGTATTATTAGTATTATCTTTACCTGTTTTAGCAGCAGCAATTACTATATTACTTTTCGATCGTAATTTAAATACAAGTTTTTTTGATCCATCTAGAAGAAGAGATCCTGTTCTTTTTCAACATCTTTTT
CYST_000000712	80	32436	Aplousobranchia	order	Eukaryota	Metazoa	Chordata	Ascidiacea	Aplousobranchia	Noid	Noid	Noid	8	4	5	0	0	0	70	74	54	65	29	28	0	0	108	0	0	0	37	0	0	0	12	9	ACTTTCCTCTTACTTAGCACACCCTACAGCGTCTGTTGATATAGGTATTTTTTCTTTACATTTAGCAGGTGTTTCTAGTATTTTAAGATCTATAAATTTTTTAGTAACAATAAATAATATAAGCACAAAGAGAGCTAGGTTTTTTTCATATAGTTTATTTGTTTGGGCTGTTATAGTAACTACTATTTTATTAGTTTTATCATTACCTGTATTAGCAGCTGCTATTACTATACTATTATTTGATCGTAATTTAAATACTAGTTTTTTCGATCCTTCTAGGGGAGGGGATCCCATTCTTTTTCAACATCTTTTC
CYST_000000770	100	62806	Botrylloides	genus	Eukaryota	Metazoa	Chordata	Ascidiacea	Stolidobranchia	Styelidae	Botrylloides	Noid	5	3	0	0	0	0	0	0	0	0	3	3	0	0	0	0	0	0	4	0	0	0	0	7	ATTGTCAAGAAATTTAGCTCATTCTGGGGCTGCATTAGATTGTGCTATTTTTTCACTTCATTTGGCTAGGGTTTCTAGTATTTTAAGGTCTTTAAATTTTATAACTACTTTGTTTAATATAAAAGTTAAGAGGTGAGGGATGTTCTCCATATCTCTGTTTTGTTGAACTGTATTAGTTACTACTATTTTGTTATTATTATCTTTACCTGTTTTAGCTGCAGCTATTACAATATTACTTTTCGATCGAAATTTTAATACTTCTTTTTTTGATCCCTCTGGGAGAAGAGATCCGGTTTTGTATCAGCACTTGTTT
CYST_000001416	100	7726	Styela plicata	species	Eukaryota	Metazoa	Chordata	Ascidiacea	Stolidobranchia	Styelidae	Styela	Styela plicata	11	6	0	0	0	0	0	0	0	62	46	16	0	0	0	0	0	0	8	0	0	0	3	25	ACTAGCTGGAAACCTAGCCCACTCTGGGGGAGCACTAGATTGTGCCATTTTTTCCTTACATCTAGCTAGAATTTCTAGTATTTTAGGTTCTCTTAATTTTATGACTACGATGTTCAACATAAAAACTAAGGGTTGGGTTATATTTTCAATACCTTTATTTTGTTGGACAGTCTTAGTTACTACGTTACTTTTATTGTTAAGTTTACCAGTTTTGGCGGCTGCCATTACTATATTGTTGTTTGATCGTAATATTAATACTTCCTTTTTTGATCCTGTTGGAGGTAGGGATCCTGTTTTATATCAGCACTTATTC
CYST_000027889	75	32436	Aplousobranchia	order	Eukaryota	Metazoa	Chordata	Ascidiacea	Aplousobranchia	Noid	Noid	Noid	0	0	0	0	0	0	0	0	0	0	0	2	0	13376	0	0	0	0	0	0	0	0	0	0	TTTGTCTAGTGGTCTTGCTCATTCGGGTCCAGCTGTGGATTGTGTTATTTTTTCTTTACATTTAGCTAGGGTTTCTAGTATTTTAGGTTCTATAAATTTCTTAGTTACTATGATAAACATAAAGGTAAAGGGGTTTGGAATGATGGATTTGACTTTGTTTTGTTGGTCTATTGTGTTTACAACTATTTTGTTGGTTTTATCACTTCCAGTTTTGGCTGCTGCTATTACCATACTTTTGTTAGATCGTAACATTAATACTAGTTTCTTTGATCCTGGTGGGGGTGGTGATCCTATTTTGTTTCAGCACTTGTTT
CYST_000027931	85	168634	Diplosoma	genus	Eukaryota	Metazoa	Chordata	Ascidiacea	Aplousobranchia	Didemnidae	Diplosoma	Noid	0	0	0	0	0	0	0	0	0	0	0	0	0	3543	1419	8619	0	0	0	0	0	0	0	0	ATTATCTGCATTTGGTGCACATCCATCTAGTGCTGTAGATATAGGTATTTTTTCATTACATTTAGCAAGAGTTTCTAGTATTTTAAGGTCTATAAATTTTTTAGTGACTTTAAGAAATATGAAAACAAAAAGAATAAGATTTTTTTCTTATCCTCTTTTTTGTTGAGCTGTTTTAGTTACTACAGTTTTATTAGTATTATCTTTACCTGTTTTAGCAGCGGCAATTACTATATTACTTTTTGATCGTAACTTAAATACATCTTTTTTTGATCCTTCTAGAAGAAGGGATCCTGTTCTTTTTCAACATCTTTTT
CYST_000068098	100	1440457	Styela canopus	species	Eukaryota	Metazoa	Chordata	Ascidiacea	Stolidobranchia	Styelidae	Styela	Styela canopus	0	6	0	0	0	0	0	0	0	0	8	7	0	0	0	0	0	0	0	0	0	0	6	10	TTTAGCAGGTAATTTAGCTCACTCTGGCGGGGCTTTGGACTGTGCTATTTTTTCCTTGCACCTTGCGAGGATTTCAAGTATTTTAAGGTCATTGAATTTTATGACGACTATATTTAATATGAAAACTAAGGGATGGGTTATATTTTCAATGCCTTTGTTTTGTTGGACTGTATTGGTTACGACGTTGTTATTGTTGCTTAGTCTTCCAGTATTGGCGGCAGCTATTACAATGCTTTTGTTTGACCGAAACTTAAATACATCTTTTTTTGATCCTGTTAGAGGGGGAGATCCTGTGTTGTATCAGCATTTATTT
CYST_000069983	90	107394	Didemnum	genus	Eukaryota	Metazoa	Chordata	Ascidiacea	Aplousobranchia	Didemnidae	Didemnum	Noid	0	0	0	0	0	0	0	0	0	0	0	0	0	0	0	122	0	0	0	0	0	0	0	0	ATTATCTTCTTGACTAGCTCATTCTAATAGGTCTGTTGATTTAGTTATTTTTTCTTTACATTTGGCTAGAATATCTAGTATTATAAGATCTATTAATTTTATAGTAACTTTAATAAATATAAATTATAAATCTTCTTCAATATTTAATTTACCTTTATTTTGTTGAGCTATTTTTATTACAGTTATTTTATTATTACTATCTTTACCTGTTTTAGCTGCTGCTATTACTATATTATTATTAGATCGAAATTTAAATACTAGTTTTTTTGATCCTATAGGTAGAAGGGATCCTATTTTATTTCAGCATCTTTTT
CYST_000210402	85	168634	Diplosoma	genus	Eukaryota	Metazoa	Chordata	Ascidiacea	Aplousobranchia	Didemnidae	Diplosoma	Noid	5	7	0	0	0	0	16	19	0	14	15	4	0	0	0	0	0	0	5	0	0	0	0	0	ATTATCTGCTTTTGGTGCTCATCCATCTAGCGCAGTTGATATAAGAATTTTTTCTTTACATCTAGCAAGAGTTTCTAGTATTTTAAGATCTATAAATTTTTTAGTAACTTTAAGAAATATAAAAACAAAAAGAATAGGTTATTTTTCTTATCCTCTTTTTTGTTGAGCTGTTTTAGTTACTACAGTGTTATTGGTACTATCTTTACCTGTTTTAGCAGCAGCGATTACAATATTACTTTTTGATCGTAATTTGAATACATCTTTTTTTGATCCTTCTAGAAGAAGAGATCCCGTTCTTTTCCAACATCTTTTT
CYST_000272205	97	201961	Ascidiella aspersa	species	Eukaryota	Metazoa	Chordata	Ascidiacea	Phlebobranchia	Ascidiidae	Ascidiella	Ascidiella aspersa	18	26	8	0	0	1554	323	253	269	294	144	30	7	0	0	0	0	0	21	0	0	0	25	21	TCTCTCAGGTAACTTAGCTCATGCGAGCCCGGCTGTTGGTTGTGCAATTTTTTCTCTACACCTGGCTGGTGTTTCTAATATTCTCGGTTCTATTAATTTCTTAGTGACAATGATAGGTATGAAGGCGGGGGGGTTTAGTTATTTAAACTTAAGTTTATTTTGCTGGTCTGTAATTTTTACTACTATTTTGTTGGTGCTTTCTCTTCCGGTGTTGGCTGTAGCTATTACTATGCTTCTTTTTGATCGTAATTTTAACACAAGTTTCTTTGATCCCGGTGGGAGGGGGGATCCAATCCTATACCAGCATTTGTTT
CYST_000425936	100	159417	Clavelina lepadiformis	species	Eukaryota	Metazoa	Chordata	Ascidiacea	Aplousobranchia	Clavelinidae	Clavelina	Clavelina lepadiformis	1	8	8	0	0	0	22	121	27	15	15	0	0	0	0	0	0	0	12	0	0	0	9	6	ATTATCTGGCATTTTAGCTCATAGTAGTGGGGCTGTAGATATAGGTATTTTTTCTTTACATTTAGCTAGGGTTTCTAGTATTTTAAGGTCTATAAATTTTTTAGTTACAATAAGTAATATGAAATTAAAAGGTTTTGATTATAATAATTTAAGTTTATTTTGTTGATCTGTTGTTGTAACCACTGTTTTACTGGTGCTATCTCTACCTGTTTTAGCTGCTGCTATTACCATACTGCTTTTTGATCGTAATTTAAATACTAGTTTTTTTGATCCTATAGGAAGGAGAGATCCTATTCTTTTTCAACATTTATTT
CYST_000563068	100	2057147	Botrylloides israeliense	species	Eukaryota	Metazoa	Chordata	Ascidiacea	Stolidobranchia	Styelidae	Botrylloides	Botrylloides israeliense	15	10	34	0	0	0	150	107	49	148	54	9	0	0	0	0	0	0	18	0	0	0	6	6	GTTGTCAGGTAATTTGGCCCATTCAGGTGCTGCCTTGGATTGCGCAATTTTTTCTCTCCATTTGGCGGGAGTCTCTAGTATTTTGAGGTCTTTGAATTTTATAACTACTTTGTTTAATATGAAAGTAAAGGGGTGGGGGATATTCTCAATATCTTTGTTTTGTTGGACTGTTTTAGTTACTACTATTTTGTTACTTTTATCTTTGCCAGTTTTGGCGGCTGCCATTACTATGCTACTATTTGATCGTAATTTTAATACTTCTTTTTTTGATCCGTCTGGCAGAAGAGATCCTGTTTTGTACCAGCATTTGTTT
CYST_000814457	80	7721	Styelidae	family	Eukaryota	Metazoa	Chordata	Ascidiacea	Stolidobranchia	Styelidae	Noid	Noid	0	0	0	0	0	0	951	14689	0	5094	0	0	0	0	0	0	0	0	0	0	0	0	0	0	ACTATCTAGAAACTTAGCTCATTCTAGAGCTTCGGTTGATTGTGCTATTTTTTCTTTACATTTAGCTAGAGTTTCTAGTATTTTAGGTTCTTTAAACTTTCTAACAACTATGTTTAATATGAAAACTAAGGGATGGAATATGTTTTCTTTACCTCTTTTTTGTTGAACAGTTTTAATTACAACAGTTTTATTATTATTATCACTTCCTGTATTAGCTGCTGCTATTACAATGTTGTTGTTCGATCGTAATTTTAATTCATCTTTTTTTGATCCCATGGGAAGGAGAGATCCTGTATTATTTCAGCATTTATTT
CYST_001161156	80	32436	Aplousobranchia	order	Eukaryota	Metazoa	Chordata	Ascidiacea	Aplousobranchia	Noid	Noid	Noid	38	0	0	0	0	0	0	14759	0	893	0	0	0	0	0	0	0	0	0	0	0	0	0	0	ATTATCTTCTAGACTAGCCCATAGTAGTAGAGCTGTAGATTTAGGTATTTTTTCTTTACACTTAGCTAGAGTTTCAAGTATTCTAAGATCTATAAATTTTTTAGTTACTTTAAGAAACATAAAAATAAAAGGTTTAAAGTATACTTCTTATTCTCTATTTGTTTGATCAGTTATTGTAACTACTGTTTTATTAGTACTTTCTTTACCAGTTTTAGCTGCTGCTATTACGATACTTTTATTTGATCGTAACTTAAATACTAGTTTTTTTGATCCTTCTAGAGGAAGAGACCCTATTTTATTTCAACATTTATTT
CYST_001181727	97	1440460	Morchellium argus	species	Eukaryota	Metazoa	Chordata	Ascidiacea	Aplousobranchia	Polyclinidae	Morchellium	Morchellium argus	0	0	13	0	0	45	0	745	232	0	0	0	0	0	0	0	0	0	0	0	0	0	0	0	TTTATCTTCTGGGTTAGCCCATTCTAGTAGGGCTGTTGATTTAGGTATTTTTTCTTTGCATTTAGCTGGTATTTCAAGTATTTTAAGATCTATAAATTTTTTAGTTACACTTAGTAATATAAAGACTAAGGGCTTAGGCTATGGTAATTTTTCTTTGTTTTGTTGGTCAGTAGTTGTTACTACTATTTTATTAATTTTATCTTTACCTGTTTTAGCTGCAGCTATTACTATATTATTATTTGATCGTAACTTGAATACAAGTTTTTTTGATCCTTCTGGAGGTAGGGATCCTATCCTTTTTCAACATTTATTT
CYST_001721996	80	7716	Phlebobranchia	order	Eukaryota	Metazoa	Chordata	Ascidiacea	Phlebobranchia	Noid	Noid	Noid	0	0	0	0	0	0	0	0	0	0	0	0	0	0	0	0	843	0	0	0	0	0	0	0	TTTAGCGGGTAACTTAGCTCATGCTGGTGCCTCCGTGGATTGTGCTATTTTTTCCCTTCACTTAGCGGGGGTCTCTAGTATTCTCAGGTCAATTAATTTTCTTGTAACGATGATGAACATAAAAGTAAAGGGTTTTAACCTAAGTAATTTGACTCTTTTTTGTTGATCTATTGTTTTTACAACTATTCTTTTAGTACTGTCTTTACCCGTTTTGGCTGCTGCTATTACAATACTCTTATTGGATCGCCGTTTGAATACCTCTTTTTTTGATCCAGCTGGTGGGGGTGATCCTATCTTGTTTCAGCATTTGTTT
CYST_001742705	97	2923269	Ascidia colleta	species	Eukaryota	Metazoa	Chordata	Ascidiacea	Phlebobranchia	Ascidiidae	Ascidia	Ascidia colleta	0	0	0	0	0	0	0	0	14349	47778	0	0	0	0	0	0	0	0	0	0	0	0	0	0	TCTGGCTAGGAATCTGGCTCACGCTAGGGCCTCTGTTGACTGTGCCATCTTTTCACTCCACTTAGCGAGGGTTTCTAGTATTTTGGGCTCGATTAATTTCTTAGTAACAATAATAAATATAAAGGCCAAGGGTTTTGGTGCCTATAATATTAGCCTTTTTTGTTGGTCAGTCATCTTTACTACAATTTTGTTAGTTTTATCTCTTCCTGTTCTTGCTGCTGCTATTACAATATTGCTATTTGATCGTAATGTAAATAGTAGTTTCTTTGACCCTGGTGGCGGTGGTGACCCAATTCTTTATCAGCATTTATTT
CYST_001834203	75	7721	Styelidae	family	Eukaryota	Metazoa	Chordata	Ascidiacea	Stolidobranchia	Styelidae	Noid	Noid	0	0	0	0	0	0	0	0	14537	0	0	0	0	0	0	0	0	0	0	0	0	0	0	0	CTTGTCAAGGAATTTAGCTCACTCGGGGCCGAGCCTTGACTTCGCTATCTTCTCGCTACATTTAGCGAGAGTGTCGAGTATTCTGAGATCTTTGAATTTTATGACTACTTTGTTTAACATGAAGAGGAATAGGTGAGGTATATTTCATATACCTTTATTTTGTTGGACGGTGTTAGTCACTACTGTACTGTTGTTGTTATCACTCCCAGTTTTGGCTGCAGCTATTACTATACTTTTGTTCGACCGTAATTTTAATACATCGTTTTTTGATCCTGCGGGGGGGAGGGATCCTGTTCTGTATCAGCATTTATTC
CYST_002846204	97	30301	Botryllus schlosseri	species	Eukaryota	Metazoa	Chordata	Ascidiacea	Stolidobranchia	Styelidae	Botryllus	Botryllus schlosseri	13	12	1	0	0	0	44	36	56	45	29	7	0	0	0	0	19	0	2	447	13422	7487	8	13	CTTTCTAGGAATCTAGCTCATTCTAGAGCTGCTTTGGATTGTGCTATTTTTTCTTTACATCTGGCTAGAGTGTCTAGTATTCTAAGATCTCTTAACTTTATGACTACTTTGTTTAATATAAAGGTAAAAGGTTGGGGACTCTTTTCTATATCTTTGTTTTGTTGAACTGTATTGGTTACTACTATTTTGTTATTATTATCTTTACCTGTTTTGGCAGCTGCTATTACTATGCTATTGTTTGATCGAAATTTTAATACTTCCTTTTTTGATCCGTCTAGAGGGGGGGATCCTGTTTTATACCAACATTTGTTT
CYST_002882757	97	168635	Diplosoma listerianum	species	Eukaryota	Metazoa	Chordata	Ascidiacea	Aplousobranchia	Didemnidae	Diplosoma	Diplosoma listerianum	59	5	7	0	0	0	28	23	0	27	19	3	0	0	0	0	0	0	7	4604	0	3571	157	24	ATTATCTTCTTTTGGTGCTCATCCGTCTAGCGCTGTAGATATAAGAATTTTTTCTTTACATCTAGCAAGAGTTTCTAGTATTTTAAGATCTATAAATTTTTTAGTAACTTTAAGGAATATAAAAACAAAAAGAATAAGATATTTTTCTTATCCTCTTTTCTGTTGAGCTGTTTTAGTAACTACTGTACTTTTAGTACTATCTTTACCTGTTTTAGCAGCAGCAATTACTATATTACTTTTTGATCGTAATTTGAATACAAGTTTTTTTGATCCTTCTAGAAGAAGAGATCCTGTCCTTTTTCAACATCTTTTC
CYST_003018445	80	32436	Aplousobranchia	order	Eukaryota	Metazoa	Chordata	Ascidiacea	Aplousobranchia	Noid	Noid	Noid	0	0	0	0	0	0	0	0	0	0	0	0	0	0	0	0	0	0	0	0	0	0	16	0	TTTAGCTTCAAGGTTAGCACATTCTAGTAGGGCTGTTGATTTAGGAATTTTTTCACTACACTTAGCAGGTATTTCAAGTATTTTAAGATCTATAAATTTTTTAGTTACTTTAAGAAATATAAAGGCAAAAGGATTAAGTTATGGAAATTTTTCTTTATTTTGCTGAGCAGTAGTTGTAACTACAGTTTTATTAATTTTATCTTTACCTGTCTTAGCTGCAGCTATTACTATATTGTTGTTTGACCGTAATTTAAATACAAGTTTTTTTGATCCTTCAGGAGGTAGAGATCCCATTTTATTTCAGCATTTGTTT
CYST_003019719	75	7721	Styelidae	family	Eukaryota	Metazoa	Chordata	Ascidiacea	Stolidobranchia	Styelidae	Noid	Noid	0	0	0	0	0	0	0	0	0	0	0	0	0	0	0	0	0	0	0	0	0	0	8	0	TTATCTAGAAATTTAGCACACTCTAGAGCTTCTGTTGATTGTGCTATTTTTTCTTTACACTTGGCTAGGGTTTCTAGTATTTTAAGGTCTCTTAATTTTTTAACTACTATGTTCAATATAAAAACCAAGAGATGGAATATATTTTCGTTACCTCTTTTTTGTTGGACGGTTCTAATTACCACAGTTCTTTTGTTACTTTCTCTTCCGGTGTTGGCAGCTGCTATTACTATGTTGTTATTTGACCGAAATTTTAATTCGTCTTTCTTTGATCCTATGGGAGGAAGAGACCCGGTGTTATTCCAACACTTGTTT
CYST_000000816	75	117571	Euteleostomi	clade	Eukaryota	Metazoa	Chordata	Noid	Noid	Noid	Noid	Noid	65	81	33	0	0	398	953	826	981	675	227	78	0	0	0	0	0	0	3	0	0	0	63	38	TTTATCATCAAACATTGCCCATAGAGGAGCATCAGTAGATATAGTAATTTTCTCGCTTCATCTTGCAGGGGTATCATCAATCCTAGGAGCAATCAACTTTATAACAACAGTAATAAACATACGAAGGAACTCCATAAATTTCGTACGAGTATCATTATTTGTATGATCAGTATTCATTACAGCCCTACTACTTCTATTATCTTTACCAGTTCTAGCTGGAGCCATTACAATACTTCTAACAGACCGAAATCTAAACACTAGATTCTTTGACCCAGCAGGAGGGGGAGACCCAATCTTATTCGAAAGAATCTTC
CYST_000028492	75	117571	Euteleostomi	clade	Eukaryota	Metazoa	Chordata	Noid	Noid	Noid	Noid	Noid	0	0	34	207	1748	0	0	0	0	0	0	0	5	1116	0	0	0	0	1	0	0	0	0	0	ACTATCAGGAGTTGGTGCTCACTCAGGTCCTTCTGTTGATCTAGCAATTTTTAGCCTACACTTGGCTGGTGCTTCATCAATTTTGGGTGCGATTAACTTTATTACAACAATTCTAAACATGCGCTGTCCAGGAATGACAATGCATCGTCTACCACTATTCTGTTGGGCTGTTTTGATTACAGCGGTTCTGCTATTGCTATCTCTACCAGTTCTAGCGGGTGCAATTACAATGCTTTTGACAGATCGTAACTTTAACACAACATTCTTTGACCCTGCAGGAGGAGGTGATCCGGTACTTTACCAACACCTATTC
CYST_000093669	75	117571	Euteleostomi	clade	Eukaryota	Metazoa	Chordata	Noid	Noid	Noid	Noid	Noid	407	0	157	0	0	12028	0	11617	0	0	8260	0	0	0	0	0	0	0	28	0	0	0	0	0	TTTAGCAGGAAACCTAGCAGGAGCCTCTGTGGATCTAACCATCTTCTCACTCCACTTGGCAGGTGTTTCTTCTATTTTAGCGGCCATTAACTTTATTACAGTTATTAACATAAAACCCCCAGCCTTATCCCAATATCAACCACCCCTTTTCATCTGATCAGTCCTCATTCTGGCAGTCCTTCTCCTCCTTTCTCTCCCAGTCCTAGCCGCTGGCATTGCCATATTATTAACTGACCGTAACCTCAATACTACTTTTTTTGACCCTGCTGGCAGGGGTAACCCTATTTTGTATCAACATTTATTC
CYST_000095948	80	117571	Euteleostomi	clade	Eukaryota	Metazoa	Chordata	Noid	Noid	Noid	Noid	Noid	325	0	0	0	0	10131	0	0	0	1224	0	0	0	0	0	0	0	0	0	0	0	0	0	0	TTTAGCAGGAAACCTAGCACATTTAGGAGCCTCTGTGTATCTGACCATCTTCTCCCTCCACTTGGCAGGTGTTTCGTCTATTTTAGGGGCCATTAACTTCATTACCACAATTATTAACATAAAACCCCCAGCCTTATCTCAGTATCACACACCCCTTTTCGTCTGATCAGTCCATTATGGCAGTCCTTCTACTCTTTCCCTCCCAGACCCAGCCGCCGGCATTACTATACTGTTAACTGACGGTAACCTCAACACTACTTTTTTTGACCCCGCTGGCGGGTGTGACCCTATCTTGTACCAACATTTATTC
CYST_000139956	75	117571	Euteleostomi	clade	Eukaryota	Metazoa	Chordata	Noid	Noid	Noid	Noid	Noid	0	0	0	0	0	6187	0	0	0	0	0	0	0	0	0	0	0	0	0	0	0	0	0	0	TTAGCAGAGAACCTGGAACATGCAGGAGCCTCTGTTGACTTGAGCATTTTTTCACTCCACTTAGCAGGTGTATCCTCTATTCTAGGCACTATTAATTTCATTACCACAATTGTTAACATAAAACCCCCAGGTATATCTCAACATCAAACACCCCTCTTCATTTGATCAATCCTTATCACAGCAGCCCTATTACTTTTATCTCTTCCAGTTCTAGCTGCTGGCATCACCATGCTATTAACTGACCACAACCTCCACTTTCTTTGACCCTGCTGATGGAGGTGACACTCTCTTATATCAATACTTGTTC
CYST_000183804	75	117571	Euteleostomi	clade	Eukaryota	Metazoa	Chordata	Noid	Noid	Noid	Noid	Noid	0	0	0	0	0	8252	156	12156	2500	0	4790	0	0	0	0	0	1295	0	8	0	0	0	0	0	TTTAGCAGGAAACCTAGCACCTGCAGGAGCCTCTGTGGATCTGAGCATCTTCTTGCTCCACTTGGCAGGTTTCTCTTCCATTTTAGGGGCCCTTAACTTTATTACCACAACTGTTATCATAAAACCCCCAGTTATATCCCGGTATCAAACACCGCTTTTCGTCTGACCAGTCCTCATTACAGCAGTCCTTCTACTCCTTTCCCTCCCAGTCCTAGCCGCCGGCATTACTATACTATTAGCGACTGTAACGTCAACGCTACTTTTTTTGACCCTGCTGGCAGGGGTGACCCCATCTTGTACCAACATTTATTC
CYST_000253366	75	117571	Euteleostomi	clade	Eukaryota	Metazoa	Chordata	Noid	Noid	Noid	Noid	Noid	0	0	0	0	0	5293	0	0	4217	0	0	35	0	0	0	0	1896	0	0	0	0	0	1	0	TTAACAGGAATCTTAACATGCAGGATCCTCTGTGGACCTGACCATCTTCTCACTTAATTTAGCAGGCATCTTTTCTATTCTAGAAGCTATTAATTTTACTACCACAATCATTAACATGAATCCCCTGGCCATATCCCTACATCACACACCCCTCTTCGTCTGATCAGCCCCAGTTACAGCAGTTCTTCTACTTCTTTCTCTTCCAGACCTAGCCGCCGGCATTACTATGCTATTAACTGACTGTAATCTCAACACTACATTGTCTGACCCAGCTGTCAGAGGTGACCCTGTCCTGCATTAACACTTATC
CYST_000719171	75	7776	Gnathostomata	clade	Eukaryota	Metazoa	Chordata	Noid	Noid	Noid	Noid	Noid	0	0	0	0	0	0	0	0	0	0	0	0	0	0	7141	0	4683	1373	0	0	0	0	0	0	TCTAGCAGGAATCACAGCCCACAGAGGCCCCTCAGTAGATCTAGCAATCTTCTCCCTACATTTAGCAGGAGTCTCATCGATTCTGGGCTCTATTAATTTTATTACAACGTCCCGAAACATACGACCCAAGGGTTGTTCAGCCGAACGAATCCCCCTATTCGTTTGATCTCTTATTGTAACAACCATTCTTCTTCTCCTCTCACTTCCAGTTCTAGCAGGCGCCATCACAATACTGCTCACTGACCGAAACCTCAACACTTCCTTCTTTGACCCCGCTGGAGGAGGTGACCCAATTCTATACCAACACTTATTC
CYST_001682941	80	117571	Euteleostomi	clade	Eukaryota	Metazoa	Chordata	Noid	Noid	Noid	Noid	Noid	0	0	0	0	0	50	0	0	0	0	0	0	0	0	0	0	0	0	0	0	0	0	0	0	TTAGTAGGAAACCTAACACATGCGGGAGCCTCTGTAGATTTACCCATCTTCTCACTCCATTTGGCAGGTGTCTCTTCTATTTTAGGGGCCATTAACTTTATCACCACAATTATTAACATAAAACTTCCAGCTACGTGCCAATGTCACACACCCCTTTTCGTCTGATTAGTCCTAATTACAGCAGTTCTCCTACTCCTTTCTCTCCCAGTCCTAGCTGCCGGCATTATAATACTGTTAACTGACCACAATCTTAATACTACTTTTATCGACCCAGCTGGTGGAGGTGAATCCTATCGTATATCAGCACTTATTC
CYST_002234854	75	117571	Euteleostomi	clade	Eukaryota	Metazoa	Chordata	Noid	Noid	Noid	Noid	Noid	0	0	0	0	0	0	0	0	0	176	0	0	0	0	0	0	0	0	0	0	0	0	0	0	TTTAGCAGGGAACTTAATTCATGCAGGAAACTCTGTAGGTATAACCATCTTCTCATTCCACTTGGCAGGTGTTTCTTCTATTTTAGGAGCCATTAACTTTATTACCACAATTTAATATAAAACCCTCTTCCCAATATCAAACATCCCTTTTTGTCTGATCAGCCCTCATTACAGCAGTCCTTCTCCTCCTTTCTCTCCCAGTTCTAGCCCCCGGCATTACCATACTATTAACTGACCGTAACCTCAATACTACTTTTTTTGACCCTGCTAGGGGAGGCAACCCTATCTTGTATCAACATTTATTC
CYST_002867741	75	117571	Euteleostomi	clade	Eukaryota	Metazoa	Chordata	Noid	Noid	Noid	Noid	Noid	0	0	109	571	0	0	0	0	0	0	0	0	0	0	0	0	0	0	0	0	0	0	0	0	TTTATCGTCAAATATCGCCCACAGAGGTGGATCCGTAGATTTGGCCATTTTCTCATTGCACCTAGCAGGTGTCTCATCAATTCTAGGGGCAATTAATTTCATAACTACTATTATTAACATACGAAGGGCATCTATAAACATGAGACGAATTCCTCTATTCGTTTGATCTGTATTCATTACAGCCCTTCTACTCCTATTATCTCTTCCCGTACTAGCCGGAGCGATTACCATGCTATTAACAGACCGAAACTTAAACACCACCTTCTTCGACCCAGCAGGAGGAGGTGACCCAATTCTATACCAACACTTATTC
CYST_005360854	75	7776	Gnathostomata	clade	Eukaryota	Metazoa	Chordata	Noid	Noid	Noid	Noid	Noid	0	0	0	0	0	0	0	0	0	0	0	0	0	0	0	0	0	0	0	1118	0	0	0	0	TTAGCTGCCAATATCGCTCATGCAGGAACCAGGATTGACCTATCTATCTTCTCACTTCATTTAGCAGGTGCCTCGTCTATCCTGGGGGCAATTAATTTTATTACAACTATTCTTAATATACGAACCCCCGGGATATCCTTCGAACGCATCCCACTTTTCGTCTGATCTGTAGGAATCACAGCTCTTCTTCTCTTACTAGCTCTCCCTGTTCTAGCTGGGGCAATCACTATACTTCTCACAGACCGTAACTTAAACACAACCTTCTTTGACCCTGCAGGAGGGGGAGACCCTATCCTCTTCCAACACTTATTC
CYST_005477425	75	117571	Euteleostomi	clade	Eukaryota	Metazoa	Chordata	Noid	Noid	Noid	Noid	Noid	0	0	0	1185	0	0	0	0	0	0	0	0	0	0	0	0	0	0	0	0	0	0	0	0	CCTCTCCAGCAACCTAGCCCACGCAGGGCCCTCTGTAGATATAGCAATCTTCTCCCTCCACTTAGCAGGTATCTCATCAATCCTGGGCTCTATTAACTTCATTTCTACCGCCTTTAATATACGAGTAAAAGACTTCCACCCCGAAAAAATACCTCTCTTTGTTTGAGCCGCCACCATCACCACTATCCTCCTCCTCCTCTCCCTTCCCGTCTTAGCCGGCGCTATCACTATACTTCTCACCGACCGGAACCTCAATACCTCCTTCTTCGACCCATCCGGAGGAGGGGACCCCATCCTCTTCCAACACCTCTTC
CYST_007635153	70	32524	Amniota	clade	Eukaryota	Metazoa	Chordata	Noid	Noid	Noid	Noid	Noid	0	0	0	0	0	0	0	279	0	0	0	0	0	0	0	0	0	0	0	0	0	0	0	0	ACTTGCTGGTATCCAATCTCACTCAGGTGGATCAGTTGATCTTGCTATTTTCTCTCTTCACCTTTCAGGTGTGTCTTCAATGCTAGGAGGAATTAACATTATCACAACTATCATGAACATGCGAGCTCCAGGTATGACACTACACAAAATGCCTCTATTTGTATGGTCTATGCTATTCCAATCAATTATTATTGTTCTAGCTATGCCTGTACTTGCTGGTGCTATCACAATGATTCTTACAGATCGAAACTTCAACACTTCATTCTACGACCCAGCAGGAGGAGGTGACCCAGTACTATACCAACACCTATTC
CYST_000002902	75	123763	Caryophylliina	suborder	Eukaryota	Metazoa	Cnidaria	Anthozoa	Scleractinia	Noid	Noid	Noid	0	0	1	0	0	0	0	0	0	0	2	5	0	0	0	0	0	0	7	0	0	0	0	0	TCTTAGTGACGGTGTATTCCATTCTGGCATGGCTGTTGATATGGCAATATTTAGTCTGCATTTGGCAGGAGCGTCATCAATACTTGGTGCAATCAACATGATTGTGACTATCCTTAATATGAGAGCGCCAGGCATGACAATTCATAAAATGCCTCTTTTTGTTTGGTCTATCTTACTTACAGCATTCTTACTTGTACTGGCAATTCCTGTGCTAGGTGGTGCTATTACAATGCTTTTAACAGATCGTAACTTCGGCACAGCTTTCTTTGACCCAGCTGGTGGCGGGGATCCTGTTCTTTACCAGCATTTATTC
CYST_000003366	100	2608287	Clavularia crassa	species	Eukaryota	Metazoa	Cnidaria	Anthozoa	Malacalcyonacea	Clavulariidae	Clavularia	Clavularia crassa	0	0	0	0	0	0	0	0	0	0	0	0	134	0	0	0	0	0	0	0	0	0	0	0	ATTATCAAGCATTCAAGCTCATTCAGGAGGAGCAGTAGATATGGCTATATTTAGTTTACATCTAGCTGGTATATCTTCCATCTTAAGTTCTATCAACTTTATAACTACTATAATTAATATGAGGGTTCCTGGTATGAGTATGCATAGATTACCCCTGTTCGTATGGTCTGTATTAATTACTACAATATTGTTATTACTATCTTTACCAGTGTTAGCTGGTGCAATTACAATGTTATTGACAGATAGAAATTTTAATACAACATTTTTTGATCCTGCGGGAGGAGGAGATCCCATTTTATTCCAACATTTATTT
CYST_000008537	97	6132	Octocorallia	subclass	Eukaryota	Metazoa	Cnidaria	Anthozoa	Noid	Noid	Noid	Noid	0	0	0	0	293	0	0	194	0	0	0	0	6	0	0	221	0	0	0	0	0	0	17	123	ACTAGCAAGCGTTCAAGCCCACTCGGGGGGAGCAGTGGACATGGCCATATTCAGTTTACATCTAGCTGGTATATCTTCCATTTTAAGTTCTATTAACTTTATAACTACTATAATTAACATGAGGGTTCCTGGTATGAGTATGCATAGATTACCTCTATTCGTATGGTCTGTATTAGTTACTACTATATTGTTATTATTATCTTTACCAGTATTAGCGGGTGCAATTACAATGTTATTGACAGATAGAAATTTTAATACAACATTCTTTGACCCTGCGGGAGGGGGAGATCCTATTTTATTCCAGCATTTATTC
CYST_000029724	97	518608	Isozoanthus	genus	Eukaryota	Metazoa	Cnidaria	Anthozoa	Zoantharia	Parazoanthidae	Isozoanthus	Noid	63	0	1107	650	0	0	0	0	9539	26	0	0	0	8049	11735	0	60235	71633	0	0	0	0	0	0	TTTATCTGGTATACAAGCCCACTCAGGAGGTGCTGTCGACATGGCCATCTTTAGCCTTCATCTAGCTGGTGTCTCTTCAATATTAGGTGCGATGAATTTTATTACGACTATATTAAATATGAGGGCGCCAGGGATAACCATGGACCGATTGCCCCTATTTGTGTGGTCCATATTAATTACAGCCTTTTTATTGTTACTAAGTTTACCCGTATTAGCGGGTGGCATTACAATGCTGCTCACGGATAGAAACTTCAATACTACTTTCTTTGACCCGGCAGGGGGTGGGGACCCGATCTTATTCCAACATTTGTTT
CYST_000033601	75	46736	Merulinidae	family	Eukaryota	Metazoa	Cnidaria	Anthozoa	Scleractinia	Merulinidae	Noid	Noid	0	0	0	0	0	0	0	0	0	0	0	0	0	3636	178	0	13891	265	0	0	1618	448	0	3	ACTCAGTGCTATTAGCTCACACTCAGGAGGTGCGGTGGATTGCGCAATCTTTAGTTTACATTTGTCTGGTATCAGCTCTATCTTAGGTGCTATAAACTTCATCACTACAATCTTCAACATGAGGGCCCCCGGCATGGGGTTTCACAGAATGCCTCTTTTCGTGTGGTCTGTTCTCATTACTGCATTTTTATTATTATTGTCTCTTCCAGTGCTTGCTGGGGGTATCACTATGTTATTAACAGACCGAAATTTTAATACAAGTTTTTTTGATCCCGCAGGAGGCGGTGACCCAATATTATTCCAACATTTGTTC
CYST_000068349	75	44164	Primnoidae	family	Eukaryota	Metazoa	Cnidaria	Anthozoa	Scleralcyonacea	Primnoidae	Noid	Noid	0	0	0	0	0	0	0	0	0	0	0	0	0	0	0	0	182	0	0	0	0	0	3	0	CCTTTCTGGGCTACTGTCCCATGGGGGGGGGTCGGTCGACCTGGTCATTTTTAGCCTGCATTTGGCGGGTATCTCCTCTATACTTGGCGCTATGAATTTTCTTACGACTATAATTAACATGAGGGTTGTAGGTATGTCATTTGACAGAATGCCCCTTTTCGTTTGGTCGATTTTGGTTACAGCTGTGCTGCTGTTGCTCTCATTACCCGTTTTAGCGGGGGCTATAACAATGTTATTGACAGACAGGAATTTTAATACATCTTTTTTTGACCCGGGGGGGGGTGGCGACCCTATTTTATACCAACATTTATTT
CYST_000119199	100	1143167	Sagartia ornata	species	Eukaryota	Metazoa	Cnidaria	Anthozoa	Actiniaria	Sagartiidae	Sagartia	Sagartia ornata	0	0	0	0	0	5286	0	0	0	0	0	0	0	0	0	0	0	0	0	0	0	0	1	0	TTTATCCAGTATTCAAACACACTCGGGAGGAGCGGTTGACATGGCCATTTTTAGCCTTCATCTAGCGGGTGCTTCTTCTATTTTAGGGGCAATGAATTTTATAACGACTATATTTAATATGAGAGCTCCAGGAATGACAATGGACAGACTTCCATTATTTGTATGGTCTATTTTAATCACTGCCTTTTTATTGTTGCTTTCCTTACCTGTTTTAGCAGGAGCTATTACTATGCTTTTAACAGATAGGAATTTTAATACAACTTTCTTTGATCCGGCCGGGGGAGGAGACCCTATTTTATTCCAACATTTATTT
CYST_000252658	80	123760	Faviina	suborder	Eukaryota	Metazoa	Cnidaria	Anthozoa	Scleractinia	Noid	Noid	Noid	0	0	0	1100	0	0	0	0	0	0	0	0	0	0	0	0	0	0	0	1382	0	485	0	0	ATTAAGCGGAATTCAGGCACATTCTGGAGCTGCTGTAGATTTAGCTATATTTTCTTTACATTTATCCGGCGCTTCTTCAATTCTTGGTGCAATTAACTTTATAACAACTATTTTTAATATGCGAGCACCTGGTTTAACGATGGACCGCCTACCATTATTAGTCTGGTCTGTTTTAATAACAGCCTTTCTTTTACTTTTATCTTTGCCAGTACTTGCTGGTGCAATTACTATGTTATTAACAGATCGGAATTTTAATACCACATTTTTTGATCCTGCTGGTGGTGGGGATCCTATTTTATTTCAGCATTTGTTC
CYST_000537425	80	3037730	Cladiellidae	family	Eukaryota	Metazoa	Cnidaria	Anthozoa	Malacalcyonacea	Cladiellidae	Noid	Noid	0	0	0	0	0	0	0	0	0	0	0	0	2	0	0	0	0	2632	0	0	0	0	0	0	TTTATCTGGTATACAAAGCCATTCTGGTGGTTCAGTGGACTTAGCAATATTTAGTTTACACCTTGCAGGTATATCTTCACTATTAGGTGCAATGAATTTTATTACAACAATATTTAACATGCGTGCTCCTGGAATGTATATGCACAGATTACCTTTATTTGTGTGGGCAGTGTTGATTACGGCTTTCTTATTACTTTTGTCTCTACCTGTTTTAGCTGGGGCAATTACAATGTTATTGACAGACCGTAACTTTAACACAACATTCTTTGATCCTGCAGGTGGAGGGGATCCGATACTATATCAACATCTATTC
CYST_001162884	100	44298	Corynactis californica	species	Eukaryota	Metazoa	Cnidaria	Anthozoa	Corallimorpharia	Corallimorphidae	Corynactis	Corynactis californica	0	0	0	0	0	0	0	5815	0	0	0	0	0	0	0	0	0	0	0	0	0	0	11	0	TTTGTCCAATATTCAAGCACATTCCGGGGGAGCGGTGGATATGGCTATTTTTAGCCTCCATTTAGCTGGGGCGTCTTCAATATTGGGGGCGATAAATTTTATAACAACTATATTTAATATGAGGGCCCCAGGAGTGACGTTGGATAGAATGCCGCTATTTGTGTGGTCTATATTAATCACTGCTATTTTATTATTATTGTCTTTACCAGTATTAGCTGGGGGTATAACGATGCTTTTGACGGATAGGAATTTTAATACGACTTTTTTTGATCCTGCAGGAGGGGGGGACCCTATTTTATTTCAGCATTTGTTT
CYST_001291133	97	3028843	Malacalcyonacea	order	Eukaryota	Metazoa	Cnidaria	Anthozoa	Malacalcyonacea	Noid	Noid	Noid	0	0	0	0	0	0	0	0	0	0	0	0	0	0	0	0	0	0	0	0	0	0	1	6	ACTATCAAGCATTCAAGCCCATTCAGGAGGAGCAGTGGATATGGCCATATTTAGTCTACATCTAGCTGGTATATCTTCCATTTTAAGTTCTATCAACTTTATAACTACTATAATTAATATGAGGGTTCCTGGTATGAGTATGCATAGACTACCTCTATTCGTATGGTCTGTATTAGTTACAACTATATTGTTATTACTATCTTTACCAGTATTAGCTGGTGCAATTACAATGTTATTGACAGATAGAAATTTTAATACAACATTCTTTGACCCTGCGGGAGGAGGAGATCCTATTTTATTCCAGCATTTATTC
CYST_001291568	75	46729	Pocilloporidae	family	Eukaryota	Metazoa	Cnidaria	Anthozoa	Scleractinia	Pocilloporidae	Noid	Noid	0	0	0	0	0	0	0	324	0	0	0	0	0	0	0	0	0	0	0	0	0	0	0	0	TTTATCCGGTGTGACCGCACATTCAGGAGGTGCCGTAGATCTGGCAATTTTTAGTTTACACGTCTCGGGAGCGTCTTCCATCTTAGGAGCCATAAACTTCATTTGTACCATTTTCAATATGAGAGTGAAAAGCTTATCTTTCCATAAGTTACCTTTATTCGTTTGGTCAATATTAATAACAGCTTTCTTGCTTCTATTATCATTACCTGTGTTGGCAGGAGCTCTTACTATGTTGTTAACAGATAGAAACTTCAACACGACTTTCTTCGATCCTACCGGAGGAGGTGACCCGGTGCTTTACCAACACTTGTTT
CYST_002285118	75	123760	Faviina	suborder	Eukaryota	Metazoa	Cnidaria	Anthozoa	Scleractinia	Noid	Noid	Noid	0	0	0	0	0	0	0	0	0	0	0	0	0	0	0	0	0	0	0	374	234	284	0	0	TTTGAGCGCAATTCAAGCACATTCAGGGCCTTCAGTTGACTTAGCCATTTTTAGCCTTCACATTTCAGGAATTTCTTCCATTTTAGGTGCAATAAATTTTATAACAACAATTTTCAATATGAGAGCTCCTGGAATGAGTATGCACAGACTGCCTCTTATGGTATGGGCAGTACTTATTACAGCGTTTTTGTTACTATTGTCATTGCCTGTTTTAGCAGGAGGCATTACTATGTTATTAACAGATCGAAATTTCAATACAAGTTTTTTCGATCCTGCTGGTGGAGGTGATCCCATTTTGTACCAGCACTTGTTC
CYST_002797391	100	3023905	Aiptasiogeton eruptaurantia	species	Eukaryota	Metazoa	Cnidaria	Anthozoa	Actiniaria	Aiptasiidae	Aiptasiogeton	Aiptasiogeton eruptaurantia	24	0	0	0	0	0	0	0	0	0	0	0	0	0	0	0	0	0	0	0	0	0	0	0	TTTATCCAGCATCCAAACGCATTCAGGAGGGGCAGTTGACATGGCCATTTTTAGTCTTCATTTAGCAGGTGCTTCTTCTATTTTAGGGGCAATGAATTTTATAACAACTATATTTAATATGCGGGCTCCAGGAATGACAATGGACAGACTCCCATTATTTGTATGGTCTATTTTAATCACTGCCTTTTTATTGTTGCTCTCCTTACCTGTATTAGCTGGTGCTATTACTATGCTTTTAACAGATAGAAATTTTAATACAACTTTCTTTGATCCAGCTGGGGGTGGAGACCCTATTTTATTCCAACATTTATTT
CYST_003017599	100	2652724	Exaiptasia diaphana	species	Eukaryota	Metazoa	Cnidaria	Anthozoa	Actiniaria	Aiptasiidae	Exaiptasia	Exaiptasia diaphana	4	4	1	0	0	0	0	0	0	0	0	1	0	0	0	0	0	0	0	0	0	0	2	0	TTTATCCAGTATTCAAACGCATTCAGGAGGGGCGGTTGACATGGCCATTTTTAGTCTCCATCTAGCGGGTGCTTCTTCTATTTTAGGGGCAATGAATTTCATAACAACTATATTTAATATGAGAGCCCCAGGAATGACAATGGACAGGCTCCCATTATTTGTATGGTCTATTTTAATCACTGCCTTTTTATTGTTGCTCTCCTTACCTGTTTTAGCTGGTGCTATTACTATGCTTTTAACAGATAGAAATTTTAATACAACTTTCTTTGATCCAGCTGGAGGTGGGGACCCTATTTTATTCCAACATTTATTT
CYST_003018377	100	37507	Leptogorgia	genus	Eukaryota	Metazoa	Cnidaria	Anthozoa	Malacalcyonacea	Gorgoniidae	Leptogorgia	Noid	375	0	0	0	0	0	0	17	0	0	0	0	0	0	0	0	0	0	0	0	0	0	462	15	ACTAGCAAGCATTCAAGCCCATTCAGGGGGAGCAGTGGATATGGCTATATTTAGTTTACATCTAGCTGGTATATCTTCCATTTTAAGTTCTATTAACTTTATAACTACTATAATTAACATGAGGGTTCCTGGTATGAGTATGCATAGATTACCTCTATTTGTATGGTCTATATTAATTACTACAATATTGTTATTATTATCTTTACCAGTATTAGCTGGTGCAATTACAATGTTGTTGACAGATAGAAATTTTAATACAACATTCTTTGACCCTGCGGGAGGAGGAGATCCTATTTTATTCCAGCACTTATTT
CYST_005479970	75	6125	Scleractinia	order	Eukaryota	Metazoa	Cnidaria	Anthozoa	Scleractinia	Noid	Noid	Noid	0	0	0	608	0	0	0	0	0	0	0	0	0	0	0	0	0	0	0	0	0	0	0	0	TTTAGCTTCAGCTAAAGCTCATCCGACATCAGCTGTAGATTTGGGTATTTTTGCTTTACACGCTGCTGGTGTTTCTTCTATTTTGGGTTCGATGAATTTTATTACGACTATTTTGAATATGAATGTTGAGAAGCGGAATTATGAAATGATACCTTTGTTTATTTGATCTGTTTTGATTACTACTGTTTTGTTACTTTTATCATTACCGGTTTTAGCGGGTGCCATCACTATATTGTTACTTGATCGTAATATTAACACTTCATTTTTTGATCCTGCCGGTGGAGGAGATCCCATTTTATTCCAACATTTATTT
CYST_000000035	97	308567	Bougainvillia muscus	species	Eukaryota	Metazoa	Cnidaria	Hydrozoa	Anthoathecata	Bougainvilliidae	Bougainvillia	Bougainvillia muscus	0	21	3	0	0	0	0	0	0	0	0	3	6	0	41	28	30	0	10	0	0	0	108	9	TCTTTCAGCAGCTCAAGCTCATTCGGGCCCTTCAGTTGATATGGCAATATTTAGTTTACACTGCGCAGGAGCATCATCCATTATGGGGGCAATTAATTTTATTACTACAATCATTAATATGAGAGCTCCTGGAATGTCTTTCGACAAACTACCTCTTTTCGTTTGATCTGTTTTTATTACAGCTTTCTTGTTATTATTATCTCTACCAGTACTAGCAGGAGCAATTACTATGCTTCTAACTGATAGAAACTTTAACACCACTTTCTTTGACCCAGCTGGTGGGGGAGATCCAGTTTTATATCAACACTTATTT
CYST_000000155	97	252667	Clytia linearis	species	Eukaryota	Metazoa	Cnidaria	Hydrozoa	Leptothecata	Clytiidae	Clytia	Clytia linearis	1	0	1	0	0	0	0	17	0	0	2	3	0	0	0	0	0	0	22	0	0	0	1	0	TTTATCAGGACCTCAAACACATTCAGGGGGATCAGTTGATATGGCTATTTTTAGCTTACATTGTGCTGGAGCTTCTTCGATTATGGGAGCCATAAATTTTATTACTACAATATTTAATATGAGAGCCCCTGGATTAACTTTAGATAAATTACCATTGTTTGTATGATCTGTCCTAATAACGGCTTTTCTCTTGTTATTATCGTTACCTGTTTTAGCTGGTGCTATAACAATGCTCTTAACGGATAGAAATTTTAATACTACATTTTTCGACCCTGCAGGGGGAGGTGATCCAGTATTATATCAACATTTGTTC
CYST_000000965	80	37516	Hydroidolina	subclass	Eukaryota	Metazoa	Cnidaria	Hydrozoa	Noid	Noid	Noid	Noid	0	0	0	2033	0	0	0	0	0	0	0	0	7	0	0	0	0	0	0	0	0	321	0	0	ATTGTCAGGGCCACAAACTCATTCTGGGGGATCAGTAGATATGGCTATATTCAGTCTACATTGTGCAGGCGCTTCTTCCATAATGGGGGCAATAAATTTTATAACTACAATTTTGAATATGAGGGTTCCTGGGTTAACAATGGATAAATTACCTCTTTTTGTTTGATCAGTCTTAATTACAGCTTTCCTATTATTGCTATCTCTCCCAGTACTGGCCGGAGCTATAACGATGTTGCTAACTGATCGTAATTTCAATACAACATTCTTCGACCCCGCAGGGGGGGGGGATCCTGTTTTATACCAACACCTTTTT
CYST_000001501	97	37520	Obelia dichotoma	species	Eukaryota	Metazoa	Cnidaria	Hydrozoa	Leptothecata	Obeliidae	Obelia	Obelia dichotoma	0	0	0	0	0	0	0	0	0	0	0	0	0	0	0	0	0	0	2	0	0	0	3	0	TTTATCAGGACCTCAAACTCATTCAGGAGGATCTGTCGACATGGCTATATTTAGTTTACATTGTGCAGGTGCTTCATCCATTATGGGTGCAATTAATTTTATTACTACTATCTTTAATATGAGAGCACCTGGATTAACCTTAGATAAATTACCATTATTTGTCTGATCTGTTTTAATAACAGCATTTTTATTATTATTGTCTCTACCAGTCTTGGCTGGAGCAATAACTATGTTGCTTACAGATAGAAATTTCAATACAACATTTTTTGATCCTGCAGGAGGGGGTGATCCTGTCCTATATCAACATCTATTT
CYST_000001546	85	500008	Leptothecata	order	Eukaryota	Metazoa	Cnidaria	Hydrozoa	Leptothecata	Noid	Noid	Noid	0	0	0	0	0	0	0	0	0	0	0	0	2	0	0	0	0	0	0	0	0	0	19	1	TTTATCTGGGCCTCAAACTCATTCTGGAGGATCCGTAGACATGGCTATTTTTAGTTTGCATTGTGCTGGAGCTTCTTCAATAATGGGAGCAATAAACTTTATTACTACTATATTTAATATGAGAGCACCAGGACTAACATTCGATAAACTTCCACTATTTGTTTGATCAGTATTGATAACTGCTTTCTTATTGTTATTATCTCTACCTGTACTAGCAGGTGCTATAACAATGCTGTTAACAGATAGAAATTTCAATACTACGTTTTTCGACCCTGCAGGGGGAGGAGACCCTGTTTTATACCAACATCTTTTT
CYST_000003739	85	500008	Leptothecata	order	Eukaryota	Metazoa	Cnidaria	Hydrozoa	Leptothecata	Noid	Noid	Noid	0	0	0	195	2104	0	0	0	0	0	0	0	2	0	0	0	0	0	0	0	0	0	0	0	GTTAGCAGGACCTCAAACTCATTCAGGAGGTTCTGTTGATATGGCAATTTTTAGTTTACATTGTGCCGGTGCATCATCTATTATGGGTGCTATAAATTTTATTACTACTATATTTAACATGAGGGCTCCTGGTTTAACAATGGATAAACTACCTTTATTCGTATGATCAGTTTTAATCACTGCATTCTTGTTATTATTGTCATTACCAGTCTTAGCGGGGGCAATAACAATGCTACTTACGGATAGAAATTTTAACACCACCTTTTTCGATCCAGCAGGGGGAGGAGATCCTGTTTTATATCAACACTTATTT
CYST_000004745	100	308583	Aglaophenia	genus	Eukaryota	Metazoa	Cnidaria	Hydrozoa	Leptothecata	Aglaopheniidae	Aglaophenia	Noid	0	0	0	0	0	0	0	0	0	0	0	0	6	0	0	0	0	0	0	0	0	0	3	0	ATTATCAGGACCTATAGCTCATTCAGGAAGTTCTGTTGATTTAGCTATCTTTAGTTTACATTGCGCTGGTGCTTCTTCCATAATGGGAGCTATAAATTTCATTATTACTATTTTTAATATGAGAACTCCAGGGATGTCTATGGATAAAATTCCCTTATTTGTTTGATCTGTACTAATAACAGCTTTTTTACTACTACTATCTTTACCAGTTTTAGCTGGAGCTATAACTATGCTATTAACAGATCGTAATTTCAATACTACTTTTTTTGATCCTACAGGTGGAGGAGATCCTATTTTGTATCAACACTTATTC
CYST_000005733	100	308571	Eudendrium capillare	species	Eukaryota	Metazoa	Cnidaria	Hydrozoa	Anthoathecata	Eudendriidae	Eudendrium	Eudendrium capillare	0	9	0	0	0	0	0	0	0	0	0	0	0	0	0	0	0	0	8	0	0	0	15	0	TTTATCAGGAATTCAAACTCATTCTGGAGGTTCTGTTGATTTAGCTATTTTTAGTTTACACTGTGCTGGCGCTTCTTCTATTATGGGGGCTATAAATTTTATAACTACTATAATCAATATGAGAGCTCCGGGTATGACTATGGATAAATTACCCTTATTCGTATGATCAGTTTTAATAACTGCAATTTTACTATTATTATCTCTACCCGTTTTAGCTGGAGCTATAACCATGTTATTAACTGACCGTAATTTTAATACAACCTTTTTTGATCCTGCAGGTGGTGGAGATCCAGTCTTATATCAACATCTCTTC
CYST_000006317	85	500008	Leptothecata	order	Eukaryota	Metazoa	Cnidaria	Hydrozoa	Leptothecata	Noid	Noid	Noid	0	0	0	0	3526	0	0	0	0	0	0	0	11	1737	0	0	409	9908	0	4844	470	9611	0	0	TTTAGCTGGGCCCCAAACTCATTCTGGGGGTTCTGTTGATATGGCTATTTTTAGTTTACATTGTGCAGGGGCTTCATCTATTATGGGTGCAATAAATTTTATTACAACCATCTTTAATATGAGAGCACCAGGAATGACTTTTGATAAACTTCCTTTATTTGTATGATCTGTTTTAATTACAGCCTTTTTATTATTGTTATCTTTACCAGTATTAGCTGGAGCAATAACTATGCTATTAACCGATCGTAATTTTAATACTACTTTTTTTGATCCAGCAGGTGGTGGAGACCCGGTCCTATATCAACATTTGTTT
CYST_000006385	85	37516	Hydroidolina	subclass	Eukaryota	Metazoa	Cnidaria	Hydrozoa	Noid	Noid	Noid	Noid	0	0	0	0	0	0	0	0	0	0	0	0	32	0	0	0	0	0	0	0	0	0	1	4	TTTATCAGGACCCTTAACTCATTCAGGAGGATCAGTAGATATGGCTATATTTAGTTTACATTGTGCAGGAGCTTCATCAATAATGGGAGCAATAAATTTTATTACTACAATATTTAATATGAGAGCCCCAGGATTAACAATGGATAAATTACCATTATTTGTTTGATCAGTATTAATAACAGCTTTCTTATTATTATTATCATTACCAGTATTAGCTGGAGCAATAACAATGCTTTTAACAGACCGTAATTTCAATACTACCTTCTTTGATCCAGCAGGAGGAGGAGATCCAGTATTATATCAACATTTATTT
CYST_000008881	100	308581	Antennella ansini	species	Eukaryota	Metazoa	Cnidaria	Hydrozoa	Leptothecata	Halopterididae	Antennella	Antennella ansini	0	0	0	0	0	0	0	0	0	0	0	0	16	0	0	0	0	0	0	0	0	0	0	0	TTTATCAGGACCTCTAGCTCATAGCGGACCATCAGTAGATTTAGCTATATTTAGTTTACATTTAGCAGGAGCTTCATCAATAGGAGGAGCACTAAACTTTATAACAACCATAATAAATATGAGAAGCCCAGGAATAACTTTTGAAAATCTACCCTTATTCGTATGATCTATTTTAATAACAGCAATTCTTCTTGTATTAGCGCTTCCAGTATTAGCTGGAGCTATAACAATGTTATTAACAGACAGAAATTTTAACACAACATTTTTTGATCCAGCAGGAGGAGGAGATCCTATATTATATCAACATCTATTT
CYST_000011057	85	500008	Leptothecata	order	Eukaryota	Metazoa	Cnidaria	Hydrozoa	Leptothecata	Noid	Noid	Noid	0	0	0	172	0	0	0	0	0	0	0	0	4	0	0	0	0	0	0	0	0	0	1	0	TTTATCAGGACCTCAAACACATTCAGGAGGATCAGTAGATATGGCAATATTTAGTTTACACTGTGCAGGTGCTTCTTCAATAATGGGAGCAATAAACTTCATAACTACGATTTTCAATATGAGAGCTCCGGGAATGACAATGGATAAATTACCTTTATTTGTATGATCAGTATTAATAACAGCATTTTTGTTGTTATTATCATTACCAGTTTTAGCTGGAGCAATAACAATGTTATTAACAGATCGTAATTTTAATACAACTTTCTTCGATCCTGCAGGTGGTGGAGATCCCGTATTATATCAACATTTATTT
CYST_000013137	85	500008	Leptothecata	order	Eukaryota	Metazoa	Cnidaria	Hydrozoa	Leptothecata	Noid	Noid	Noid	0	0	0	0	0	0	0	0	0	0	0	0	0	0	6	0	0	0	0	0	0	0	0	0	CTTGGCTGGACCTCAAACGCATTCTGGGGGTTCTGTAGATATGGCAATATTTAGCTTACATTGTGCAGGCGCCTCGTCTATTATGGGTGCTATTAATTTTATAACTACCATTTTTAATATGAGAGCTCCAGGTCTTACTATGGATAAACTCCCATTATTTGTATGATCAGTATTAATAACTGCATTTTTATTATTATTATCTTTACCTGTATTAGCAGGAGCAATTACTATGCTTTTAACAGATAGAAATTTTAATACAACATTCTTTGATCCAGCAGGAGGAGGAGACCCCGTTCTTTATCAACATCTATTT
CYST_000013649	70	500008	Leptothecata	order	Eukaryota	Metazoa	Cnidaria	Hydrozoa	Leptothecata	Noid	Noid	Noid	0	0	0	0	0	0	0	0	99	31	0	0	0	6224	7217	0	235054	61467	0	0	0	0	0	0	GTTGTCAGGAATAGAGGGGCATAGTGGAGGATCAGTGGATTTGGCAATTTTTAGTTTGCATCTAGCAGGAGCGTCATCAATAATGGGAGCAATAAATTTCATAACAACGATATTGAATATGAGGAGTCCGGGTATGAGTATGAATAGGTTGCCATTGTTTGTATGGAGTGTATTGATAACAGCGGTATTGTTGTTGTTGTCCTTGCCGGTATTGGCAGGGGGTATAACGATGTTGTTGGTGGATAGGAATTTTAATGGAAGTTTCTTTGATCCAGCAGGTGGAGGAGATCCAGTGTTGTTTCAACATTTGTTT
CYST_000014478	80	168714	Bougainvillia	genus	Eukaryota	Metazoa	Cnidaria	Hydrozoa	Anthoathecata	Bougainvilliidae	Bougainvillia	Noid	0	0	0	0	1549	0	0	0	0	0	0	0	5	0	0	0	0	0	0	0	0	0	0	0	ACTATCTTCTATTGAGTTTCATTCTGGCCCGTCTGTAGATCTTGCAATTTTTAGTTTACATTTAGCAGGTATATCTTCTATTATGGGTTCTATTAATATTATTACCACGGTAATTAATATGCGTGCTCCTGGTATGCGTCTTATTGAAATGCCTTTGTTTCCCTGGTCTATATTTCTTACGGCGTTCTTATTATTATTGTCTTTACCTGTATTAGCTGGTGGTATTACTATGCTTTTAACAGATCGTAATTTTAATACAACTTTTTTTGACCCTGCGGGAGGTGGTGATCCTATTTTATTTCAACATTTATTC
CYST_000022117	70	6074	Hydrozoa	class	Eukaryota	Metazoa	Cnidaria	Hydrozoa	Noid	Noid	Noid	Noid	0	0	0	0	1091	0	0	0	0	0	0	0	7	0	0	0	0	0	0	0	0	0	0	0	ATTATCAGGTATTGAAGCACATTCTGGTGGTGCTGTAGACTTAGCGATATTTAGTTTGCATTTGGCTGGTATATCGTCAATGTTGGGTGCAATAAACTTTATATCGACGATAGTAAATATGCGAACAGCAGGGATGGAGTGGGAGTCATTGCCATTGTTTGTTTGGGCAGTGCTAATTACAGCAGTGTTGCTGTTGTTGTCGTTACCGGTGTTAGCAGGCGGTATTACAATGTTGTTGACGGACAGAAATTTTAATACAACATTTTTTGACAGTGCAGGAGGTGGTGATCCTATATTGTATCAACACTTATTT
CYST_000024463	80	406427	Anthoathecata	order	Eukaryota	Metazoa	Cnidaria	Hydrozoa	Anthoathecata	Noid	Noid	Noid	0	6	0	0	0	0	0	0	0	0	0	0	0	0	0	0	0	0	0	0	0	0	2	1	TTTGTCTTCTAAAGCAGGTCAACCAGGACCCGCAATGGATTTAGCAATATTAAGCTTACACTTAGCAGGTGCATCCTCAATTTTGGGAGCTGTTAACTTTATAACTACAATTTTAAATATGAGAACTCCTGGCATGACGCTCCACAAGATGCCGTTATTTGCTTGGTCAATATTAGTTACAGCTTTTTTATTATTATTATCTTTACCAGTTTTAGCAGGAGCAATAACAATGTTATTAACTGATAGAAATTTTGGAACTGCATTCTTTGATGCACAGACTGGAGGAGACCCAGTTCTATTTCAACATTTGTTT
CYST_000028028	85	37516	Hydroidolina	subclass	Eukaryota	Metazoa	Cnidaria	Hydrozoa	Noid	Noid	Noid	Noid	0	0	30	0	0	0	0	0	0	0	0	0	0	0	0	0	0	0	0	0	0	0	0	0	TCTTTCAGGAGTGCAAGCTCATTCTGGTCCTTCTGTGGATATGGCAATATTTAGTCTTCACGCAGCTGGAGCATCTTCTATAATGGGAGCTATGAATTTTATTACTACTATATTTAATATGAGAGCTCCTGGTATGACTATGGACAAATTACCTTTATTTGTTTGATCAGTTTTAATTACTGCTTTCTTATTACTTCTATCTTTACCTGTTTTAGCAGGAGCCATAACAATGCTACTTACAGATAGAAATTTTAATACTACATTTTTTGACCCTGCAGGAGGAGGAGATCCTATCTTATATCAACATTTGTTT
CYST_000037143	80	37516	Hydroidolina	subclass	Eukaryota	Metazoa	Cnidaria	Hydrozoa	Noid	Noid	Noid	Noid	0	0	0	0	0	0	0	0	0	18	0	0	0	2369	1179	6741	5574	33380	0	48745	2906	60356	0	0	TTTATCAGGTCCATTAAGTCATTCAGGCCCTGCAGTAGATATGGTTATTTTTAGTTTGCACTTAGCAGGTATATCTTCTATTATGGGTGCTATAAATTTTATCTCTACTATATTAAATATGAGAGCCCCAGGCCTCACTTTAGATAGATTACCTTTATTCGTTTGATCAGTCTTAATAACAGCAGTTTTATTATTATTATCTCTTCCTGTCTTAGCAGGGGCAATTACTATGTTGTTAACAGATAGAAATTTTAATACTACTTTTTTTGACCCTACAGGAGGAGGTGATCCTATTTTGTACCAACACTTATTT
CYST_000043868	85	37516	Hydroidolina	subclass	Eukaryota	Metazoa	Cnidaria	Hydrozoa	Noid	Noid	Noid	Noid	0	0	0	0	0	0	0	0	0	0	0	0	0	0	0	0	0	1604	0	10557	982	6310	0	0	ATTATCCGGTCCTCAAGCTCACTCAGGAGGATCAGTAGATATGGCTATTTTTAGTTTACATTGTGCAGGTGCTTCTTCTATTATGGGTGCCATTAATTTTATTACAACTATAATTAATATGAGAGCCCCAGGTATGACAATGGATAAAATGCCTTTATTTGTATGATCTGTCTTAATTACTGCTGTATTATTACTTCTATCTTTACCTGTCTTAGCTGGAGCTATAACAATGTTGTTAACAGATCGTAATTTCAATACTACTTTCTTTGACCCAGCGGGAGGGGGAGATCCTATTTTATATCAACATTTATTT
CYST_000049230	85	32569	Obelia	genus	Eukaryota	Metazoa	Cnidaria	Hydrozoa	Leptothecata	Obeliidae	Obelia	Noid	0	0	0	0	0	0	0	0	0	0	0	0	0	0	0	3302	0	0	0	0	0	0	0	0	TTTATCAGGACCACAAACTCATTCTGGGGGGTCAGTTGATATGGCAATATTCAGTTTACATTGTGCAGGTGCATCATCTATTATGGGAGCAATAAATTTTATTACTACAATTCTAAATATGAGAGCCCCTGGATTAACTATGGACAAGTTACCATTATTTGTATGATCTGTTCTTATTACAGCCTTTCTATTATTATTATCACTACCAGTACTAGCAGGAGCAATAACCATGTTGTTAACAGATCGTAATTTTAACACTACATTTTTCGACCCCGCCGGGGGTGGAGACCCAGTTCTATATCAACATCTATTT
CYST_000063991	70	42759	Siphonophorae	order	Eukaryota	Metazoa	Cnidaria	Hydrozoa	Siphonophorae	Noid	Noid	Noid	0	0	0	0	0	0	0	0	0	0	0	0	0	0	0	0	0	4011	0	0	0	0	0	0	TTTAGCTTCTAGGCTCGCCCACAGAGGCCCATCTGTAGATCTGGGGATTTTTTCTCTTCATTTAGCAGGTGCTTCTTCTATTATGGGAGCTATTAATTTTGTAACTACAATATTATATAATCGAGCTTCTGGAATGCAAATATATCAAATGTCTATGTTTTGTTGATCAGTATTAGTAACTGCTATTTTATTGGTTATATCTTTACCTATGCTAGCTGGAGCATTATTTATGGTACTAGCCGATAGGCACTTTAATGCTAGTTTTTTTGATTATGAAGGAGGAGGAGATCCTATACTTTACCAACATTTATTT
CYST_000082315	75	37516	Hydroidolina	subclass	Eukaryota	Metazoa	Cnidaria	Hydrozoa	Noid	Noid	Noid	Noid	0	0	0	0	0	0	0	0	0	0	0	0	0	0	0	0	0	2268	0	0	0	0	0	0	GCTGTCAGGGTTAACAGGTCATTATGGCATTGGGGTTGATATGGTAATTTTATCGTTACATATTGCTGGTGCTTCGTCAATAATGGGTGCAATTAATTTCATAGTAACAATAGTAAATATGAGGTGCATCGGAATGAATTGGTTGAGAGTACCTTTGTTTGTGTGGTCAGTGTTGATTACTGCTGTTTTATTGGTGTTAGCATTACCGGTTTTAGCTGGTGGTATTACAATGCTTTTAACGGATAGGAATTTCAATACAACATTTTTTGATCCAGCAGGAGGAGGTGATCCGGTGTTGTTTCAGCACTTGTTT
CYST_000101338	75	500008	Leptothecata	order	Eukaryota	Metazoa	Cnidaria	Hydrozoa	Leptothecata	Noid	Noid	Noid	0	0	0	253	0	0	0	0	0	0	0	0	0	0	0	0	0	0	0	0	0	0	0	0	GTTAAGTTCCGCAGAAGCACATTCTGGACCATCAGTTGATATGGTTATTTTTTCATTACACCTCTCTGGTGCTGCTTCTATTCTTGGAGCCATTAATTTTATTACAACAATATTTAATATGCGGGCTCCAGGGTTATCTTTAGATAGAATGCCTTTATTTGTTTGGGCCGTGTTAGTAACTGCCTTTTTGCTGGTATTATCTTTGCCTGTTCTTGCGGCTGCTATAACGATGTTGCTTACAGATCGTAATTTTAATACAACTTTTTTTGACCCTTCAGGAGGTGGTGACCCAGTACTTTATCAACACCTTTTT
CYST_000128944	80	37516	Hydroidolina	subclass	Eukaryota	Metazoa	Cnidaria	Hydrozoa	Noid	Noid	Noid	Noid	0	0	0	0	0	0	0	0	0	0	0	0	0	0	0	0	0	0	0	423	0	0	0	0	ATTAGCAGGTGTGCAAGCACATTCAGGTGGTTCAGTAGATTTAGCAATCTTTAGTTTACATATTGCAGGTGCGGCATCTATATTGGGTGCAGTAAATTTTATTACAACAATAATAAATATGAGAGCTCCTGGTTTAGAGTGGCATAGATTGCCTTTATTTGTATGGGCAGTATATATTACAGCATTTTTATTGGTATTATCATTACCAGTATTTGCTGCAGCAATTACAATGTTGTTAACAGATAGAAATTTTAACACAACATTTTTTGATCCAGCAGGAGGTGGTGATCCAATACTTTATCAACACTTATTT
CYST_000141819	85	32569	Obelia	genus	Eukaryota	Metazoa	Cnidaria	Hydrozoa	Leptothecata	Obeliidae	Obelia	Noid	2	7	37	15585	0	0	31	32	35	20	36	12	0	156	0	4093	0	0	16	0	1876	14943	21	14	TTTATCAGGACCACAAACTCATTCTGGAGGGTCTGTTGATATGGCAATATTCAGTTTACATTGTGCAGGTGCATCATCTATTATGGGAGCAATAAATTTTATTACTACAATATTAAATATGAGAGCTCCTGGATTAACTATGGACAAATTACCATTATTTGTATGATCTGTTCTTATTACAGCCTTTCTGTTATTATTATCGCTACCAGTATTAGCAGGAGCAATAACCATGCTATTAACAGACCGTAATTTTAACACTACATTTTTCGACCCCGCTGGAGGTGGAGACCCAGTTCTATATCAACATCTATTT
CYST_000205287	85	32569	Obelia	genus	Eukaryota	Metazoa	Cnidaria	Hydrozoa	Leptothecata	Obeliidae	Obelia	Noid	0	0	0	0	0	0	0	0	0	0	0	0	0	0	379	0	0	0	0	0	0	0	0	0	TTTAGCTGGCCCTCAAACTCATTCAGGAGGGTCTGTTGATATGGCCATTTTTAGTCTACATTGTGCAGGGGCTTCTTCTATTATGGGAGCAATAAATTTTATTACCACTATTTTTAATATGAGAGCACCTGGTATGACCTTCGATAAACTTCCTTTATTTGTATGGTCTGTTTTAATTACTGCCTTCTTATTATTATTATCCCTACCAGTTTTAGCTGGTGCAATTACTATGCTACTAACTGATCGTAATTTTAATACAACTTTTTTTGATCCAGCTGGGGGAGGAGATCCAGTGCTTTATCAACATTTATTT
CYST_000404848	85	308583	Aglaophenia	genus	Eukaryota	Metazoa	Cnidaria	Hydrozoa	Leptothecata	Aglaopheniidae	Aglaophenia	Noid	0	0	0	0	0	0	0	0	0	0	0	0	0	0	0	0	0	0	0	363	0	290	0	0	TTTAAGTAGTATTCAAGCACATTCAGGTGGTTCTGTTGATTTAGCTATTTTTAGTTTACATATTGCAGGTGCTTCATCAATATTAGGTGCTATTAATTTTATTACTACAATTTTAAATATGCGTACTCCAGGTATGAGTATGCACAAATTACCATTATTTGTTTGAACTGTTTTTATAACAGCTATTTTATTATTATTATCTTTACCTGTATTAGCAGCTGCTATTACTATGTTATTAACTGATCGTAATTTTAATACAACTTTTTTTGATCCTGCTGGTGGTGGAGATCCTATTTTATATCAACATTTATTT
CYST_000438993	85	500008	Leptothecata	order	Eukaryota	Metazoa	Cnidaria	Hydrozoa	Leptothecata	Noid	Noid	Noid	0	0	0	0	0	0	0	0	0	0	0	3	0	0	0	0	12	0	3	0	0	0	2	0	CCTTTCCGGGGCTCAGACTCATTCAGGTGGATCAGTGGATATGGCTATATTTAGTTTACATTGTGCTGGTGCTTCATCAATAATGGGAGCAATAAATTTTATTACAACAATATTTAATATGAGAACACCAGGATTAACATTAGATAAATTACCTCTATTTGTTTGATCAGTATTAATCACAGCATTTTTATTATTATTATCATTACCAGTGTTGGCTGGAGCAATAACAATGCTATTAACAGATCGTAATTTCAACACTACTTTTTTTGACCCCGCTGGTGGTGGGGACCCTGTTCTCTATCAACATTTATTT
CYST_000626110	75	37516	Hydroidolina	subclass	Eukaryota	Metazoa	Cnidaria	Hydrozoa	Noid	Noid	Noid	Noid	0	0	0	0	0	3350	0	0	0	0	0	0	0	0	0	0	0	0	0	0	0	0	0	0	TTTATCCTCTAAAACTGGTCAACCTGGTCCTGCAATGGATTTAGCTATATTCAGTTTACACATTGCAGGTGCATCTTCAATTTTAGGAGCAATAAATTTCATTACAACAATTCTTAATACGAGAACACCAGGTATGACACTACATAAAATGCCTTTATTCTCATGGTCAATTTTAGTGACTGCTTTTTTACTTTTATTATCTTTACCAGTTTTAGCTGGAGCTATTACTATGTTGCTAACTGATAGAAATTTTGGAACCTCTTTCTTTGAGGCACAGACTGGAGGTGATCCAGTTTTATTCCAGCATTTATTC
CYST_000722364	85	37516	Hydroidolina	subclass	Eukaryota	Metazoa	Cnidaria	Hydrozoa	Noid	Noid	Noid	Noid	0	0	0	0	0	0	0	0	0	0	0	0	0	0	581	118	0	0	0	3338	0	3283	0	0	ATTATCAGGGCCTCAAACCCATTCAGGCGGATCAGTAGATATGGCTATATTTAGTTTACATTGTGCAGGAGCTTCCTCAATTATGGGTGCTATTAATTTTATTACAACTATAATAAATATGAGAGCTCCAGGAATGACAATGGATAAGATGCCATTATTCGTTTGATCAGTTTTAGTAACAGCTGTTTTATTATTACTATCCTTACCAGTTCTAGCTGGAGCAATAACAATGCTACTAACAGATAGAAATTTTAATACAACATTTTTTGATCCCGCAGGAGGAGGAGATCCTATCCTTTATCAACATTTATTT
CYST_000727982	85	27799	Pandeidae	family	Eukaryota	Metazoa	Cnidaria	Hydrozoa	Anthoathecata	Pandeidae	Noid	Noid	2	1	1	0	0	0	6305	0	0	0	4	2	5	0	11	0	0	0	5	0	0	0	4	1	GCTATCAGGACCTCAAATGCATTCAGGAGGGTCTGTTGATATGGCTATATTTAGCTTACATTGTGCAGGTGCCTCATCAATAATGGGTGCAATAAATTTTATTACAACCATATTTAATATGAGAGCACCAGGAATGACTTTCGATAAATTACCACTATTCGTTTGATCAGTCTTAATAACCGCAGTCTTACTACTACTATCTTTACCTGTATTAGCTGGAGCTATAACAATGCTCTTAACAGACAGGAATTTTAATACTACTTTCTTTGACCCTGCCGGAGGTGGGGACCCAGTCTTATATCAACATCTATTT
CYST_000750284	85	500008	Leptothecata	order	Eukaryota	Metazoa	Cnidaria	Hydrozoa	Leptothecata	Noid	Noid	Noid	0	0	0	0	0	0	14	0	0	0	0	0	0	0	17	0	0	0	0	0	0	0	9	0	TTTATCCGGACCTCAAACACATTCTGGAGGTTCTGTAGATATGGCAATTTTTAGTTTACATTGTGCAGGTGCCTCTTCAATTATGGGTGCTATTAATTTTATCACAACTATTTTTAATATGAGGGCTCCTGGATTAACTATGGATAAACTACCATTATTTGTATGATCTGTTTTAATTACTGCATTCTTATTATTATTATCCTTACCAGTTTTAGCTGGAGCAATAACTATGCTTTTAACAGACAGAAATTTTAATACAACATTTTTTGATCCAGCAGGAGGAGGAGATCCTGTACTATACCAACATTTATTC
CYST_000768407	85	37516	Hydroidolina	subclass	Eukaryota	Metazoa	Cnidaria	Hydrozoa	Noid	Noid	Noid	Noid	0	0	0	0	0	0	0	0	0	0	0	0	0	0	0	0	0	0	0	0	0	0	5	0	CTTAGCAGGACCTCAAACCCATTCAGGGGGATCAGTTGATATGGCTATATTTAGTCTTCACTGTGCCGGTGCTTCTTCAATTATGGGTGCTATAAATTTTATTACTACTATATTTAATATGAGAACACCAGGATTAACTATGGATAAATTACCATTATTCGTATGATCCGTTTTAATAACAGCCTTCTTACTACTATTATCACTACCAGTTTTAGCAGGAGCTATTACAATGCTTTTAACTGATCGTAATTTTAATACTACTTTCTTTGACCCCGCTGGGGGTGGAGACCCTGTTCTATACCAACACTTATTT
CYST_000831437	97	37520	Obelia dichotoma	species	Eukaryota	Metazoa	Cnidaria	Hydrozoa	Leptothecata	Obeliidae	Obelia	Obelia dichotoma	0	0	0	0	0	0	0	0	0	0	2	0	0	0	0	0	0	0	2	0	0	0	1	0	TTTATCAGGACCTCAAACTCATTCAGGAGGATCTGTTGATATGGCAATATTTAGTTTACATTGTGCAGGTGCTTCATCTATTATGGGAGCAATAAATTTTATTACTACTATATTTAATATGAGAGCACCCGGACTAACTCTGGATAAACTACCATTATTTGTTTGATCTGTTTTAATTACAGCATTTTTATTATTACTATCTCTTCCAGTTTTAGCTGGAGCAATAACTATGTTATTGACAGATAGAAATTTCAATACAACATTCTTTGATCCTGCAGGAGGAGGTGACCCTGTTTTATACCAACATTTATTC
CYST_001092402	97	37520	Obelia dichotoma	species	Eukaryota	Metazoa	Cnidaria	Hydrozoa	Leptothecata	Obeliidae	Obelia	Obelia dichotoma	19	9	2	0	0	45	282	215	248	163	91	20	0	0	0	0	0	0	3	0	0	0	16	8	TTTATCAGGACCTCAAACTCATTCAGGAGGATCTGTCGATATGGCAATATTTAGTTTACATTGTGCAGGTGCTTCTTCTATTATGGGAGCAATAAATTTTATTACCACTATATTTAATATGAGAGCGCCTGGATTAACTTTAGATAAACTACCATTATTTGTTTGATCTGTCTTAATTACAGCATTTTTATTACTATTATCATTACCAGTTTTAGCTGGTGCAATAACTATGTTATTAACAGATAGAAATTTTAACACAACATTTTTCGATCCTGCAGGAGGAGGTGATCCTGTATTATACCAACATTTGTTT
CYST_001095610	85	32569	Obelia	genus	Eukaryota	Metazoa	Cnidaria	Hydrozoa	Leptothecata	Obeliidae	Obelia	Noid	0	0	0	472	0	4885	57	0	0	0	0	0	0	0	0	0	0	0	0	0	0	0	0	0	GTTAGCTGGGCCTCAAACTCATTCAGGAGGATCTGTAGATATGGCAATTTTCAGTCTACATTGTGCAGGAGCTTCTTCAATTATGGGTGCTATAAACTTTATAACAACCATATTTAACATGAGAGCCCCCGGATTAACTCTAGATAAGCTACCTTTGTTTGTATGGTCTGTGTTAATAACAGCGTTTTTGTTATTGCTCTCTCTCCCAGTATTAGCAGGTGCTATAACCATGTTACTTACCGATAGAAATTTTAACACAACTTTCTTTGATCCAGCAGGAGGAGGAGATCCAGTTTTATATCAGCATTTATTC
CYST_001148660	90	500008	Leptothecata	order	Eukaryota	Metazoa	Cnidaria	Hydrozoa	Leptothecata	Noid	Noid	Noid	0	0	0	0	0	0	0	18	0	0	0	0	0	0	0	0	0	0	0	0	0	0	0	12	TTTATCAGGTCCACAAACTCATTCAGGTGGATCAGTAGATATGGCTATATTTAGTTTACATTGTGCTGGTGCCTCATCTATTATGGGAGCAATAAATTTTATTACTACCATTTTTAATATGAGAGCCCCCGGATTAACAATGGATAAGTTACCATTATTCGTATGATCAGTACTAATAACAGCTGTTTTATTGTTATTATCTCTACCAGTATTAGCCGGTGCTATAACAATGTTATTAACAGATCGTAATTTTAATACAACATTTTTTGATCCAGCAGGAGGCGGTGATCCAGTTTTATATCAACATTTATTT
CYST_001298236	85	37516	Hydroidolina	subclass	Eukaryota	Metazoa	Cnidaria	Hydrozoa	Noid	Noid	Noid	Noid	0	1	12	0	0	0	0	0	0	0	0	1	0	0	0	0	0	0	0	0	0	0	0	0	TTTATCAGCAGCCCAAGCCCACTCAGGGCCCTCTGTAGATATGGCAATCTTTAGCTTACACTGCGCAGGTGCTTCATCTATTATGGGTGCTATTAATTTTATTACAACCATAATAAATATGAGAGCCCCAGGAATGACCTTTGACAAATTACCTCTGTTTGTTTGATCTGTATTCATTACAGCTTTTTTGTTACTACTTTCTTTACCTGTATTAGCAGGAGCTATTACTATGTTATTAACAGACAGAAACTTTAACACAACCTTTTTTGACCCCGCAGGTGGAGGAGATCCAGTTCTGTATCAACATTTATTT
CYST_001527704	97	252669	Clytia gracilis	species	Eukaryota	Metazoa	Cnidaria	Hydrozoa	Leptothecata	Clytiidae	Clytia	Clytia gracilis	0	0	0	451	0	664	0	2380	0	0	0	0	0	0	0	0	0	0	0	0	0	0	0	0	TCTTTCTGGACCACAAACACACTCAGGTGGATCTGTAGACATGGCTATCTTTAGTTTACATTGTGCAGGTGCATCATCTATTATGGGTGCTATTAATTTTATTACAACCATATTTAATATGAGAGCTCCTGGTTTAACATTAGATAAATTACCATTATTTGTATGATCAGTATTAATAACAGCCTTTTTATTATTATTATCTTTACCAGTTTTAGCAGGTGCTATAACAATGCTACTAACTGATAGAAATTTTAATACTACATTCTTCGACCCTGCAGGAGGAGGAGACCCAGTCTTATACCAACACTTATTT
CYST_001681786	100	252669	Clytia gracilis	species	Eukaryota	Metazoa	Cnidaria	Hydrozoa	Leptothecata	Clytiidae	Clytia	Clytia gracilis	0	0	220	1811	0	0	0	0	0	0	0	0	0	0	0	0	0	0	0	0	0	0	0	0	TCTTTCTGGACCACAAACACATTCAGGTGGATCTGTAGATATGGCTATTTTTAGTTTACATTGTGCAGGTGCATCATCTATTATGGGTGCTATTAATTTTATTACAACCATATTTAATATGAGAGCTCCTGGGTTAACATTAGATAAATTACCATTATTCGTATGATCCGTATTAATAACAGCTTTTTTATTATTATTATCCTTACCTGTTCTAGCAGGTGCTATTACAATGTTACTGACTGATAGAAATTTTAATACTACATTTTTTGATCCTGCAGGAGGAGGAGATCCTGTATTATACCAACACTTGTTT
CYST_001715546	85	500008	Leptothecata	order	Eukaryota	Metazoa	Cnidaria	Hydrozoa	Leptothecata	Noid	Noid	Noid	1	0	0	1500	0	0	0	0	0	41	0	0	0	0	0	0	4038	66709	0	0	0	0	0	0	TCTATCAAGTATTCAAACACATTCAGGAGGATCAGTAGATATGGCAATTTTCAGTTTACACTGTGCTGGTGCTTCTTCTATTATGGGAGCTATAAATTTTATAACCACAATTTTTAATATGAGAACTCCTGGTATGACTATGGATAAAATGCCATTATTCGTTTGATCTGTATTAATAACAGCATTTCTATTATTATTATCTTTACCTGTATTAGCAGGTGCAATAACTATGCTTTTAACAGATCGTAATTTTAACACAACCTTTTTTGACCCAGCAGGAGGAGGAGATCCTGTATTATATCAACATTTATTC
CYST_001721331	80	37516	Hydroidolina	subclass	Eukaryota	Metazoa	Cnidaria	Hydrozoa	Noid	Noid	Noid	Noid	0	0	0	0	0	0	0	0	0	0	0	0	0	0	0	0	456	894	0	0	0	0	0	0	TCTATCCGGTCCCCAAACTCATTCTGGAGGATCAGTAGACTTAGCTATATTTAGCTTACATTGTGCAGGGGCTTCTTCTATTATGGGTGCTATAAATTTTATTACAACTATTATCAATATGAGGGCTCCTGGAATGACTATGGATAAAATGCCTTTGTTCGTTTGATCAGTATTAATTACAGCTGTTCTTTTACTTTTGTCTCTTCCAGTCTTAGCGGGAGCTATAACAATGCTGTTAACAGATAGAAATTTTAATACTACCTTCTTCGATCCAGCTGGAGGTGGTGATCCTATTCTTTATCAACATTTGTTT
CYST_001721518	85	37516	Hydroidolina	subclass	Eukaryota	Metazoa	Cnidaria	Hydrozoa	Noid	Noid	Noid	Noid	0	0	0	0	0	0	0	0	0	0	0	0	0	0	0	0	315	0	0	0	0	0	0	0	ATTAGCTGGACCTCAAACCCATTCAGGGGGGTCTGTAGATTTAGCAATTTTTAGTTTACATTGTGCGGGTGCCTCATCTATTATGGGAGCTATAAATTTTATTACTACTATTTTAAACATGAGAGCCCCTGGTATGACTATGGATAAAATGCCTTTATTTGTATGGTCAGTATTTATAACAGCAATTTTACTTCTATTATCTTTACCTGTATTAGCAGGAGCTATTACAATGTTATTAACTGATAGAAATTTTAATACTACATTTTTCGATCCAGCAGGAGGTGGTGACCCAATTCTTTATCAACATTTATTT
CYST_002287597	75	37516	Hydroidolina	subclass	Eukaryota	Metazoa	Cnidaria	Hydrozoa	Noid	Noid	Noid	Noid	0	0	0	0	0	0	0	0	0	0	0	0	0	0	0	0	0	1361	0	0	0	0	0	0	TCTATCAAGTATTCAAACACATTCAGGAGGATCAGTAGATATGGCAATTTTCAGTTTACACTGTGCTGGTGCTTCTTCTATTATGGGAGCTATTAATTTTGTAACTACAATATTATATAATCGAGCTTCTGGAATGCAAATATATCAAATGTCTATGTTTTGTTGATCAGTATTAGTAACTGCTATTTTATTGGTTATATCTTTACCTATGCTAGCTGGAGCATTATTTATGGTACTAGCCGATAGGCACTTTAATGCTAGTTTTTTTGATTATGAAGGAGGAGGAGATCCTATACTTTACCAACATTTATTT
CYST_003015795	80	37516	Hydroidolina	subclass	Eukaryota	Metazoa	Cnidaria	Hydrozoa	Noid	Noid	Noid	Noid	1	3	44	0	0	0	0	0	0	0	0	0	0	0	0	0	0	0	0	0	0	0	2	0	TCTTTCTGCAGCTCAAGCCCATTCAGGGCCCTCTGTAGATATGGCAATATTCAGTCTTCATTGTGCTGGGGCTTCATCTATTATGGGAGCAATAAATTTTATTACCACTATTATAAACATGAGAGCCCCTGGGATGACTTTTGACAAACTTCCTCTTTTTGTATGGTCAGTTTTCATCACAGCTTTCTTATTGTTACTCTCCCTACCCGTATTAGCAGGGGCTATTACTATGCTTTTAACAGATAGAAATTTTAATACAACTTTCTTCGATCCAGCAGGTGGTGGAGATCCTGTTCTTTATCAACACTTATTT
CYST_003018498	80	37516	Hydroidolina	subclass	Eukaryota	Metazoa	Cnidaria	Hydrozoa	Noid	Noid	Noid	Noid	0	0	0	0	0	0	0	0	0	0	0	0	0	0	0	0	0	0	0	0	0	0	41	2	CTTATCCGGCTCTTTAACTCATTCAGGTCCATGTGTAGATATAGCTATATTCAGTCTACATTTAGCCGGTGCTTCATCAATAATGGGGGCAATAAACTTCATTACTACAATTTTCAACATGAAAAGCCCGGAATTTAGTTTAAAAAATTTACCTCTTTTTGTTTACTCAATATTAATTACAGCTTTCTTACTATTACTATCATTACCCGTTTTAGCCGGAGCTATAACTATGTTACTAACAGATAGAAATTTTAATACTACTTTCTTTGATCCTGCTGGAGGAGGTGATCCTATTTTATATCAACATTTATTT
CYST_003045758	85	500008	Leptothecata	order	Eukaryota	Metazoa	Cnidaria	Hydrozoa	Leptothecata	Noid	Noid	Noid	0	47	0	4539	0	0	0	0	0	0	0	202	0	0	0	0	0	0	0	0	0	0	0	0	TCTCTCAGGGCCACTAAGTCATTCAGGCCCCGCAGTAGACATGGTTATTTTCAGCTTACACTTAGCAGGTATATCTTCCATTATGGGTGCTATAAATTTTATTTCTACCATATTAAATATGAGAGCTCCAGGCTTAACTTTAGATAGATTACCTTTATTTGTTTGATCAGTTCTAATAACTGCAGTCTTATTATTATTATCTCTCCCTGTATTAGCAGGAGCAATTACTATGTTGTTAACAGATAGAAATTTTAATACTACTTTTTTTGATCCTACAGGAGGAGGAGATCCTATTTTGTATCAACATTTATTT
CYST_003058006	80	37516	Hydroidolina	subclass	Eukaryota	Metazoa	Cnidaria	Hydrozoa	Noid	Noid	Noid	Noid	0	0	12	0	0	0	0	0	0	0	0	0	0	0	0	0	0	0	0	0	0	0	0	0	CTTAAGTGGTATTGAAGCGCATTCGTCTGCAGCGATAGATTTAGCTATTTTTAGCCTTCACTTGGCAGGTATTTCCTCAATTCTTGGTGCAATAAATTTTATAACAACAATTATAAATATGCGAGCCCCAGGACTTGGAATGCACCAATTACCACTTTTCGTATGAGCAGTATTTTTAACAGCAATTCTCTTGTTATTATCTTTACCAGTATTAGCGGGTGCAATAACAATGTTATTAACTGATAGAAATTTTAATACTACATTTTTTGACCCTGCTGGGGGAGGAGATCCTATACTGTACCAACATTTATTC
CYST_003058165	80	37516	Hydroidolina	subclass	Eukaryota	Metazoa	Cnidaria	Hydrozoa	Noid	Noid	Noid	Noid	0	0	33	0	0	0	0	0	0	0	0	0	0	0	0	0	0	0	0	0	0	0	0	0	ATTATCAGGTATTATAGGTCATAGTGGTGGTGCAGTAGATCTAGCGATATTTAGTTTACATGTAGCAGGGGCATCAAGTATTATGGGTGCAATAAATTTTATAGTAACGATAATAAATATGAGGGCATTAGGAGTTACAATGAATAGATTACCATTATTCGTATGGTCAATATTGATAACAGCGATATTACTATTATTAGCATTACCAGTGTTAGCAGGTGGTATTACGATGTTATTAACAGATAGAAATTTTAATACAAGTTTTTTCGATCCATCAGGTGCAGGTGACCCGATATTATATCAACATTTGTTT
CYST_003059108	75	37516	Hydroidolina	subclass	Eukaryota	Metazoa	Cnidaria	Hydrozoa	Noid	Noid	Noid	Noid	0	0	5	0	0	0	0	0	0	0	0	0	0	0	0	0	0	0	0	0	0	0	0	0	TCTTTCTTCTATGGAAGGAGGAGCTATAGATTGTTTAATAATTTCTTTACAATTTGCTGGAGCTTCTTCTATAATGGGAGCTATAAATTTTATAACAACTATTATATATAATAGAGCTCCAGGTTTACTAATTTATGAAATGAGTATGTTTTCTTGATCAATATTAATTACTTCTATTTTATTAGTAATTTCTCTACCTATGTTAGCAGGTGCTTTATTTATGATATTAGCAGATAGAAATTTTAATGGTAGTTTTTTTGATTATGAAGGAGGAGGTGATCCTGTTTTATATCAACATTTATTT
CYST_005184000	90	500008	Leptothecata	order	Eukaryota	Metazoa	Cnidaria	Hydrozoa	Leptothecata	Noid	Noid	Noid	0	0	0	0	0	0	0	0	0	0	0	0	0	0	0	0	0	0	5	0	0	0	0	0	TCTATCAGGTCCACTAAGTCATTCAGGGCCTGCAGTAGATATGGTTATTTTTAGCCTACATTTAGCAGGTATATCCTCTATTATGGGTGCTATAAATTTTATCTCTACAATATTAAATATGAGAGCCCCAGGACTAACTTTGGATAGACTACCTTTATTTGTATGGTCAGTCTTAATAACTGCGGTTTTACTATTATTGTCTTTGCCTGTTTTAGCGGGAGCAATAACTATGTTATTAACAGATAGAAATTTTAATACTACTTTTTTTGACCCTACGGGAGGAGGTGATCCTATATTATATCAACACTTATTT
CYST_005358820	80	500008	Leptothecata	order	Eukaryota	Metazoa	Cnidaria	Hydrozoa	Leptothecata	Noid	Noid	Noid	0	0	0	0	0	0	0	0	0	0	0	0	0	0	0	0	0	0	0	561	0	0	0	0	TTTAGCAAGCATCCAATTTCACTCAGGTGGAGCATTAGATCTTGCCATTTTTAGTCTACATATAGCTGGTATTTCTTCTCTATTAGGAGCAATTAACTTTATTACTACTATTTTAAATATGAGAATACCGGGTCTATACATGCATAGATTACCATTATTTGTATGGGCAGTTTTTGTAACTGCACTGTTACTTTTATTTGCTCTTCCAGTTCTTGCAGGGGCTTTAACAATGCTATTAACAGATAGAAATTTTAATACTACATTTTTTGACCCAGTAGGAGGAGGTGACCCAATATTATATCAACATTTATTT
CYST_005359608	85	37516	Hydroidolina	subclass	Eukaryota	Metazoa	Cnidaria	Hydrozoa	Noid	Noid	Noid	Noid	0	1	0	0	0	0	0	0	0	0	0	0	15	0	0	0	0	0	0	187	0	0	0	0	TTTATCAGGTCCACAAACTCATTCCGGTGGTTCAGTAGACATGGCTATATTCAGTTTACATTGTGCAGGCGCTTCTTCTATTATGGGCGCTATAAACTTTATTACTACGATATTTAACATGAGAGCCCCAGGATTAACTATGGATAAATTACCCTTGTTCGTATGATCAGTTCTTATAACAGCTTTCTTATTGTTATTATCTTTACCAGTTTTAGCTGGAGCAATAACTATGCTCCTAACAGATCGTAATTTTAATACTACATTTTTCGATCCAGCAGGAGGAGGTGATCCAGTTCTATACCAACATTTATTT
CYST_005475954	85	37516	Hydroidolina	subclass	Eukaryota	Metazoa	Cnidaria	Hydrozoa	Noid	Noid	Noid	Noid	0	0	0	1502	0	0	0	0	0	0	0	0	0	0	0	0	0	0	0	0	0	0	0	0	TTTATCAGGTCCTCAAGCCCATTCAGGAGGTTCTGTAGATATGGCTATTTTTAGTTTACATTGTGCAGGTGCTTCTTCTATTATGGGAGCAATAAATTTTATTACTACTATTATTAACATGAGAGCTCCAGGTATGTCTATGGATAAAATGCCTTTATTTGTATGATCTGTTTTAATTACAGCTGTATTATTACTACTATCTTTACCTGTTTTAGCTGGTGCAATTACAATGTTATTAACAGATCGTAATTTTAATACTACTTTCTTTGATCCTGCTGGAGGTGGTGATCCTATTTTATATCAACATCTATTT
CYST_005578678	97	396356	Laomedea angulata	species	Eukaryota	Metazoa	Cnidaria	Hydrozoa	Leptothecata	Obeliidae	Laomedea	Laomedea angulata	0	0	0	0	0	0	0	0	0	0	0	0	0	735	0	0	0	0	0	234	0	3044	0	0	TTTATCGGGTCCTCAGACTCATTCGGGAGGATCTGTAGATATGGCTATCTTTAGTCTACATTGTGCAGGTGCTTCATCCATAATGGGGGCAATTAACTTCATTACTACTATATTTAATATGAGAGCCCCTGGTTTAACGTTAGATAAATTACCGTTATTTGTATGATCTGTTTTAATAACAGCATTTTTATTATTATTATCGCTCCCAGTTTTAGCTGGAGCGATAACAATGTTATTAACCGATAGAAATTTTAACACGACATTTTTTGATCCTGCAGGCGGTGGTGACCCAGTATTATACCAACATTTGTTC
CYST_005578832	90	32569	Obelia	genus	Eukaryota	Metazoa	Cnidaria	Hydrozoa	Leptothecata	Obeliidae	Obelia	Noid	0	0	0	0	0	0	0	0	0	0	0	0	0	0	0	0	0	0	0	0	0	3185	0	0	ACTATCAGGGGCCCAAACTCATTCAGGAGGATCTGTTGATATGGCAATTTTCAGTTTACATTGCGCAGGTGCATCATCGATTATGGGAGCAATAAATTTTATTACTACTATATTTAATATGAGAGCACCTGGATTAACTTTAGATAAATTACCATTATTTGTTTGATCTGTTTTAATAACAGCATTTTTACTATTATTATCATTACCAGTATTAGCTGGAGCAATTACTATGTTATTAACAGATAGAAATTTTAATACAACATTTTTTGATCCTGCAGGAGGAGGAGATCCGGTTCTTTATCAACATTTATTC
CYST_005579303	75	500008	Leptothecata	order	Eukaryota	Metazoa	Cnidaria	Hydrozoa	Leptothecata	Noid	Noid	Noid	0	0	0	0	0	0	0	0	0	0	0	0	0	0	0	0	0	0	0	0	0	359	0	0	GCTTAGTGTTAGTGGACATAGTGGCCCTTCGGTTGATTTGATGATATTTTCTTTACATGTTGCCGGAATCTCTTCTGTATTAGGTTCAATTAATTTAATTGTAACCATATTTAATATGCGGGCTCCAGGAATGACCTTAAATAAAATGCCCTTATTTGTTTGGGCTATTTTAGTAACCGCATTTTTATTAGTATTAGCTATTCCTGTGTTAGGAGGAGCTATTACTATGTTGTTAACCGATCGAAATTTTTCAACTAATTTCTTTAACCCAGCCGGTGGTGGTGACCCTGTTTTATACCAACATTTATTT
CYST_000041553	80	6073	Cnidaria	phylum	Eukaryota	Metazoa	Cnidaria	Noid	Noid	Noid	Noid	Noid	0	0	0	0	0	0	0	0	0	0	0	0	0	0	0	0	0	850	0	0	0	0	0	0	GTTATCAGGTATAGAAGCACATTCAGGGGCGTCTGTAGATTTAGCGATTTTTAGTTTGCATATAGCAGGTGCTTCGTCTATAATGGGTGCCATTAATTTTATGACAACAATTCTAAATATGAGAGCTCCTGGTTTAGAAATGCATAGGTTACCTTTATTTGTGTGGGCAGTGTTTATTACAGCTGTTCTTTTATTATTATCGTTACCAGTATTAGCAGCAGCGATAACAATGTTATTAACAGATAGAAATTTTAATACAACATTTTTTGATCCAGCAGGTGGGGGTGATCCTATATTATATCAACATTTATTT
CYST_000152944	75	6073	Cnidaria	phylum	Eukaryota	Metazoa	Cnidaria	Noid	Noid	Noid	Noid	Noid	0	0	0	0	0	535	0	0	0	0	0	0	0	0	0	0	0	0	0	0	0	0	0	0	ACTATCTTCGGATGTAGGTCATTCCGGACCTGCAGTAGATATGGTTATTTTGTCTATTCATTTAGCCGGTGCTTCTTCAATTTTAAGTTCTATAAACTTTATAACAACTATATTTAATATGAGAGCTCCTGGAATGACTCTTCATAAGATGCCTCTGTTTGTATGGTCAATTTTGGTTACAGTATTTTTGTTAGTGTTGGCTCTACCTGTTCTAGCTGGTGCTATTACCATGCTTTTAACAGATAGAAATTTTGGTACCGCATTTTTTGCCGCAGAAATGGGAGGTGATCCAATCTTATTTCAACATTTATTC
CYST_005271338	75	6073	Cnidaria	phylum	Eukaryota	Metazoa	Cnidaria	Noid	Noid	Noid	Noid	Noid	0	0	0	0	0	0	0	0	0	0	0	0	0	0	0	0	0	0	0	0	1112	0	0	0	ACTATCAGGAGTGGAGGCACATTCAGGAGGTGCGGTGGATTTGGCGATATTTAGTTTGCATTTGGCGGGTGCGTCATCAATAATGGGGGCGATAAATTTTATAACGACAATAATAAATATGAGGAGTCCGGGGATGACGATGAGTAGGTTGCCGTTGTTTTGTTGGGCGGTGTTGATAACAGCGGTTTTGTTGTTGCTATCGCTACCGGTGCTAGCGGGAGCAATAACGATGTTGTTGACAGATAGGAATTTTAATACAACGTTTTTTGATCCAGCGGGAGGAGGAGATCCAGTGTTGTATGAGCATTTGTTT
CYST_005369463	80	6073	Cnidaria	phylum	Eukaryota	Metazoa	Cnidaria	Noid	Noid	Noid	Noid	Noid	0	0	0	0	0	0	0	0	0	0	0	0	0	0	0	0	0	0	0	255	0	0	0	0	ATTATCAAGTGTAGAAGCACATAGTGGAGGTTCAGTAGATTTAGCAATATTTAGTTTACATTTAGCAGGTGCATCATCAATAATGGGTGCAATAAACTTTATAACGACAATATTGAATATGAGAGTACCAGGTATGAGTTTAGTAAGAATGCCATTATTTGTATGGTCAGTATTAATAACAGCAGTATTATTATTATTATCATTACCAGTATTAGCAGGTGCGATAACGATGTTATTGACAGATAGAAATTTTAATACAACGTTTTTTGATCCAGCAGGTGGAGGAGATCCAGTATTGTATCAACATTTATTC
CYST_002407957	75	6142	Scyphozoa	class	Eukaryota	Metazoa	Cnidaria	Scyphozoa	Noid	Noid	Noid	Noid	0	0	0	0	0	0	0	0	0	0	0	0	0	0	0	0	0	0	0	0	0	341	0	0	GTTATCAAGTATAGAATATCATTCAGGTGGTAGTGTAGATAGTGCGATATTTGCATTGCATTTAGCAGGAGCAAGTAGTATAATGGGAGCGATAAATTTTATAGTGACGATAATAAATATGAGGGGGCCAGGGATGACGATGAGTAGAATACCGTTATTTGTATGGTCAGTATTAATAACAGCAGTGTTATTGTTATTATCTTTACCAGTATTGGCAGGGGGTATAACAATGTTGTTAACAGATAGGAATTTTAATACAAGTTTTTTTGATCCGGCAGGAGGAGGAGATCCGTTATTATATCAGCATTTGTTT
CYST_000003638	100	7604	Asterias rubens	species	Eukaryota	Metazoa	Echinodermata	Asteroidea	Forcipulatida	Asteriidae	Asterias	Asterias rubens	0	0	0	0	0	0	0	0	0	0	0	0	139	0	0	0	0	0	0	0	0	0	0	0	TTTATCTAGAGGGCTAGCTCACGCAGGAGGATCTGTTGATCTTGCTATCTTTTCCCTACACTTGGCTGGAGCTTCTTCTATTTTAGCCTCCATAAAATTTATTACAACAATTATAAAAATGCGAACGCCTGGAATGTCTTTTGATCGACTTCCTCTTTTCGTTTGATCAGTGTTTGTAACTGCTTTTCTCCTCCTACTTTCTCTCCCTGTTTTAGCCGGAGCTATTACTATGCTCTTGACAGATCGAAAAATTAATACAACTTTTTTCGACCCCGCTGGAGGAGGAGACCCTATACTTTTTCAACATTTATTC
CYST_001005812	100	7609	Marthasterias glacialis	species	Eukaryota	Metazoa	Echinodermata	Asteroidea	Forcipulatida	Asteriidae	Marthasterias	Marthasterias glacialis	0	0	0	0	0	0	0	0	0	0	0	0	0	0	0	0	0	0	1	0	0	0	74	0	TCTCTCTAGCGGATTAGCCCATGCTGGAGGATCAGTAGACCTCGCTATATTCTCTCTTCACTTAGCTGGTGCCTCATCAATCCTTGCCTCCATAAAATTTATCACAACAATAATTAATATGCGAACTCCTGGCATGTCCTTTGACCGCTTACCCCTATTTGTTTGATCGGTCTTTGTAACCGCTTTCCTCCTCCTACTTTCCTTACCCGTATTAGCAGGAGCAATTACCATGTTATTAACCGACCGAAACATTAAAACTACCTTCTTTGATCCTGCAGGCGGTGGTGACCCCATACTCTTTCAACACCTATTC
CYST_000166178	97	7656	Paracentrotus lividus	species	Eukaryota	Metazoa	Echinodermata	Echinoidea	Camarodonta	Echinidae	Paracentrotus	Paracentrotus lividus	0	1	0	0	0	2146	0	0	0	0	0	0	0	0	0	0	0	0	0	0	0	0	0	0	TCTCTCCAGAAAAATTGCCCACGCAGGAGGCTCAGTAGACTTAGCAATTTTCTCACTCCATCTTGCGGGTGCCTCTTCTATCCTAGCCTCAATTAACTTTATAACCACAATTATTAATATGCGAACGCCGGGAATGTCTTTTGACCGACTACCTTTGTTTGTTTGATCCGTTTTTGTTACAGCATTCCTACTTCTTCTTTCTCTACCAGTACTAGCAGGAGCGATTACTATGCTTCTAACAGACCGTAAAATTAACACAACATTTTTCGACCTAGCAGGAGGAGGAGACCCAATTCTGTTTCAACATTTATTC
CYST_003146970	100	7660	Psammechinus miliaris	species	Eukaryota	Metazoa	Echinodermata	Echinoidea	Camarodonta	Parechinidae	Psammechinus	Psammechinus miliaris	0	0	0	0	0	0	0	0	0	0	0	0	0	0	0	0	0	0	0	0	0	0	18	0	TCTCTCAAGTAAAATAGCCCACGCCGGGGGGTCCGTTGACCTAGCGATTTTTTCTCTACATCTTGCAGGAGCTTCCTCTATTTTAGCCTCAATTAACTTTATTACTACAATTATTAATATGCGAACACCAGGAATGTCATTTGATCGCCTACCTCTATTTGTTTGGTCCGTATTTGTCACAGCGTTTTTGCTATTGTTATCCTTACCAGTATTGGCTGGGGCGATTACTATGCTTTTAACAGACCGAAATATTAATACTACATTCTTTGACCCAGCAGGAGGAGGAGACCCCATTCTATTCCAGCACTTATTC
CYST_001847269	80	7624	Echinozoa	superclass	Eukaryota	Metazoa	Echinodermata	Noid	Noid	Noid	Noid	Noid	0	0	0	0	0	0	0	2214	0	0	0	0	0	0	0	0	0	0	0	0	0	0	0	0	CCTATCTAGTAATATTGCACACGCAGGAGGATCTGTAGACCTAGCCATCTTTTCACTTCACCTAGCAGGAGCTTCCTCCATTCTAGCCTCAGTAAATTTTATAACAACAATAATCAATATGCGAAGCCCAGGAGTAACTTTTGACCGCCTCCCATTATTTGTTTGATCCGTTTTCATCACCGCTTTCCTTCTCCTTACAAGCCTACCAGTCCTAGCTGGAGCCATTACCATGTTACTTACAGACCGAAAATTAAAAACAACATTCTTTGACCCAGCAGGAGGAGGTGACCCCATCCTATTCCAACACCTATTC
CYST_000011735	80	133711	Ophiurina	suborder	Eukaryota	Metazoa	Echinodermata	Ophiuroidea	Amphilepidida	Noid	Noid	Noid	3	0	0	407	3800	3935	0	0	0	0	0	5	16	0	0	0	0	0	0	0	0	0	0	0	TTTATCAGGACCTGTAGCTCATGGGGGAGGCTGTGTAGATCTTGCTATATTTTCTCTCCACTTAGCAGGTGCTTCTTCTATAATGGCATCAATTAATTTTATTACAACTATTATTAAAATGCGAGCACCTGGAATGACTATGGATCGTACCCCCCTATTTGTATGATCAATTCTACTCACTACAATCCTCCTACTTCTCTCCCTACCAGTTCTAGCTGGCGCAATTACTATGCTTCTTACCGATCGAAATATAAATACATCTTTCTTTGACCCAACTGGAGGAGGAGACCCCGTTCTTTATCAACACTTATTT
CYST_000031366	97	48271	Amphipholis squamata	species	Eukaryota	Metazoa	Echinodermata	Ophiuroidea	Amphilepidida	Amphiuridae	Amphipholis	Amphipholis squamata	3	62	4	4236	20357	382	94	903	0	311	0	5	73	9626	8	0	25812	374829	2	0	0	0	1	0	TTTATCAGGACCAGTGGCTCATGGAGGGGGGTGTGTAGATCTTGCCATATTCTCCCTTCACTTGGCAGGTGCCTCTTCTATAATGGCATCAATTAATTTCATTACAACTATTATTAAAATGCGAGCACCTGGAATGACTATGGACCGCACCCCATTATTTGTATGATCAATCTTGCTTACTACAATACTTCTTCTTCTCTCCCTCCCTGTACTAGCTGGAGCAATTACTATGCTTCTTACTGATCGAAACATCAACACTTCTTTCTTCGACCCTACTGGGGGAGGAGACCCCGTTCTTTATCAGCACTTGTTC
CYST_000040657	97	48271	Amphipholis squamata	species	Eukaryota	Metazoa	Echinodermata	Ophiuroidea	Amphilepidida	Amphiuridae	Amphipholis	Amphipholis squamata	0	0	0	0	0	0	0	0	0	0	0	0	0	0	0	0	246	252	0	0	0	0	0	0	ACTAAGTGTTTTTGGAATGGCAGTGGATATAGCTATCTTTAGTCTCCACATGGCCGGAATTTCCAGTCTAGCAGGTACCATTAATTTCATTACAACTATTATTAAAATGCGAGCACCTGGAATGACTATGGACCGCACCCCATTATTTGTATGATCAATCTTGCTTACTACAATACTTCTTCTTCTCTCCCTCCCTGTACTAGCTGGAGCAATTACTATGCTTCTTACTGATCGAAACATCAACACTTCTTTCTTCGACCCTACTGGGGGAGGAGACCCCGTTCTTTATCAGCACTTGTTC
CYST_000143217	80	106738	Amphiuridae	family	Eukaryota	Metazoa	Echinodermata	Ophiuroidea	Amphilepidida	Amphiuridae	Noid	Noid	0	0	0	0	0	0	0	0	0	0	0	0	0	0	0	0	0	1065	0	0	0	0	0	0	TTTATCTAGAAATGTTGCACATTCTGGTGGTTCTGTAGATTTTGCTATTTTTTCTTTACATCTTGCTGGTGTTTCTTCTATTTTAGGGGCTATTAATTTCATTACAACTATTATTAAAATGCGAGCACCTGGAATGACTATGGACCGCACCCCATTATTTGTATGATCAATCTTGCTTACTACAATACTTCTTCTTCTCTCCCTCCCTGTACTAGCTGGAGCAATTACTATGCTTCTTACTGATCGAAACATCAACACTTCTTTCTTCGACCCTACTGGGGGAGGAGACCCCGTTCTTTATCAGCACTTGTTC
CYST_000363208	75	742520	Ophiotrichidae	family	Eukaryota	Metazoa	Echinodermata	Ophiuroidea	Amphilepidida	Ophiotrichidae	Noid	Noid	0	0	0	0	266	5019	503	0	0	0	0	2	0	0	0	0	0	0	0	0	0	0	1	0	TTTAAGTAGTATTACTGCTCATTCTGGAGGGGCTGTTGATTTAGCGATTTTTAGTTTACACTTATCAGGATTAAGTAGTATTTTAGGAGCTATCAATTTCATTACAACTATATTTAACATGCGAGGTCCTGGAATGACTATGCACAGACTTCCTTTGTTTGTATGGTCTGTATTAATAACTGCATTTTTGCTTTTATTATCTCTCCCAGTTTTAGCAGGTGCGATCACAATGTTACTTACAGACCGTAATTTTAACACGAGTTTTTTTGATCCTGCAGGAGGAGGTGATCCGATACTTTTCCAACATTTATTT
CYST_000601254	100	70180	Ophiothrix fragilis	species	Eukaryota	Metazoa	Echinodermata	Ophiuroidea	Amphilepidida	Ophiotrichidae	Ophiothrix	Ophiothrix fragilis	0	0	0	0	0	516	0	0	0	0	0	0	0	0	0	0	0	0	0	0	0	0	49	0	TTTGTCTGGGCCCACAGCTCACGCAGGAGGGTCAGTCGACCTTGCTATTTTTTCTCTCCACTTAGCCGGAGCTTCTTCTATAATGGCCTCTATAAAATTTATAACAACCGTCTTAAAAATGCGTGCACCAGGGATGACTATGGACCGCCTCCCATTATTCGTCTGGTCAATATTTCTTACAACCATCTTACTTTTGTTATCACTACCCGTCTTGGCTGGGGCTATTACAATGCTCTTAACAGACCGTAAAATTAAAACTACTTTTTTTGACCCAACTGGAGGAGGGGACCCTATTTTATTTCAACACCTATTT
CYST_001179256	80	133711	Ophiurina	suborder	Eukaryota	Metazoa	Echinodermata	Ophiuroidea	Amphilepidida	Noid	Noid	Noid	0	0	0	1396	0	0	0	2606	0	0	0	0	0	0	0	0	0	0	0	0	0	0	2	0	TCTATCAGGACCAGTCGCCCATGGGGGAGGCTGTGTAGATCTAGCAATTTTCTCACTTCATTTAGCAGGGGCTTCTTCCATAATGGCCTCGATTAATTTTATTACAACTATAATTAATATGCGAGCTCCAGGAATGACTATGGATCGAACTCCTTTGTTTGTATGATCTATCTTACTTACTACTATTCTTCTTCTTTTATCACTCCCAGTTCTAGCAGGGGCTATTACTATGCTTCTTACAGACCGTAAAATTAATACTTCATTCTTTGACCCAACGGGGGGAGGAGATCCTGTTCTCTACCAACACTTATTT
CYST_001419571	90	48270	Amphipholis	genus	Eukaryota	Metazoa	Echinodermata	Ophiuroidea	Amphilepidida	Amphiuridae	Amphipholis	Noid	15	192	34	2366	0	198	613	2806	0	0	0	0	0	0	0	0	247	0	0	0	0	0	0	0	TTTATCAGGACCAGTAGCCCACGGAGGAGGATGTGTAGATCTTGCCATATTCTCCCTTCACTTGGCGGGTGCCTCTTCTATAATGGCATCAATTAATTTTATTACAACTATAATTAAAATGCGAGCTCCTGGAATGACTATGGACCGCACCCCATTATTTGTATGATCAATCTTACTAACTACAATTCTTCTTCTTCTCTCCCTCCCTGTTCTAGCCGGGGCAATTACTATGCTTCTTACTGACCGAAATATTAATACTTCTTTCTTCGACCCTACAGGAGGAGGAGATCCCGTCCTTTACCAGCACTTATTC
CYST_002252117	80	106738	Amphiuridae	family	Eukaryota	Metazoa	Echinodermata	Ophiuroidea	Amphilepidida	Amphiuridae	Noid	Noid	0	0	0	0	0	0	0	1278	0	0	0	0	0	0	0	0	0	3398	0	0	0	0	0	0	TTTATCAGGCCCGGTGGCCCACGGAGGAGGATGTGTAGATCTTGCCATATTCTCCCTTCACTTAGCGGGTGCCTCTTCTATAATGGCATCAATTAATTTCATTACAACTATTATTAAAATGCGAGCCCCTGGAATGACTATGGACCGCACTCCATTGTTTGTATGATCAATCTTACTAACTACAATTCTTCTTCTTCTCTCCCTCCCAGTTCTAGCCGGAGCAATTACTATGCTTCTCACTGACCGAAATATCAACACTTCTTTCTTCGACCCTACGGGAGGAGGAGATCCCGTTCTCTACCAACACTTGTTT
CYST_002323780	80	48270	Amphipholis	genus	Eukaryota	Metazoa	Echinodermata	Ophiuroidea	Amphilepidida	Amphiuridae	Amphipholis	Noid	0	0	0	0	0	0	0	0	0	0	0	0	0	0	0	0	0	1179	0	0	0	0	0	0	TTTAGCTTCTAGGCTCGCCCACAGAGGCCCATCTGTAGATCTGGGGATTTTTTCTCTTCATTTAGCAGGTGCTTCTTCTATTTTAGGGGCAGTTAATTTCATTACAACTATTATTAAAATGCGAGCACCTGGAATGACTATGGACCGCACCCCATTATTTGTATGATCAATCTTGCTTACTACAATACTTCTTCTTCTCTCCCTCCCTGTACTAGCTGGAGCAATTACTATGCTTCTTACTGATCGAAACATCAACACTTCTTTCTTCGACCCTACTGGGGGAGGAGACCCCGTTCTTTATCAGCACTTGTTC
CYST_000028078	80	327034	Echinoderes	genus	Eukaryota	Metazoa	Kinorhyncha	Cyclorhagida	Echinorhagata	Echinoderidae	Echinoderes	Noid	0	0	0	386	0	0	0	0	0	0	0	0	0	2232	0	7822	0	1863	0	0	0	0	0	0	TTTATCTGGGTTAACTGGACATGGAGGAGCTTCAATAGATTTGGCTATTTTATCTTTACATATGGCTGGGGCTGGCTCTATTTTAGGTTCTATTAATTTTTTAACTACTTTATTACATATGCGTGGTATTGGTTTAGGAGTGGATCAAATACAATTTTTTAATACATCAATTTTAGTTACTACTTTTCTTTTGGTGGTGTCTGTGCCTGTTTTAGCAGGGGCTATTACTATGTTGTTGATAGATCGAAATTTTAATACTTCTTTTTATGAAGTGGGTGGGGGAGGAGATCCTATTTTATTCCAACATTTATTT
CYST_000067546	85	327034	Echinoderes	genus	Eukaryota	Metazoa	Kinorhyncha	Cyclorhagida	Echinorhagata	Echinoderidae	Echinoderes	Noid	0	0	0	0	0	0	0	0	0	0	0	0	0	0	0	1554	0	1308	0	0	0	0	0	0	TTTATCTGGTTTAACTGGTCATGGGGGGGCTGCAATAGATTTAGCTATTTTATCTTTACATTTGGCTGGGGCTGGATCAATTTTAGGTTCAGTAAATTTTTTAACAACTATATTACATATGCGAGGAATTGGTTTAGGTGTGGATCAAATACAATTTTTTAATACTTCAATTTTAGTTACTACTTTTTTATTGGTTGTTTCTGTACCTGTTTTGGCTGGTGCAATTACGATATTATTAATAGATCGAAATTTTAATACTTCTTTTTATGAAGTTGGAGGGGGTGGGGATCCAATTTTATTTCAACATTTATTT
CYST_000000355	97	29158	Mytilus galloprovincialis	species	Eukaryota	Metazoa	Mollusca	Bivalvia	Mytilida	Mytilidae	Mytilus	Mytilus galloprovincialis	0	0	0	0	0	0	0	0	0	0	44	0	5	0	0	0	13	0	84	0	0	0	0	0	ATTGTCTAGGTACCCCTATCATAGAGGGCCAAGAATAGACGTCCTTATTGTGGCGCTTCATTTAGCTGGAGTTAGATCCTTAGTAGGAGCTATTAATTTTGCCAGGACTAACAAAAACATACCAGCTTTAGAGATAAAAGGGGAGCGAGCTGAGCTTTATGTTTTAAGAATTAGGGTCACCGCAGTGCTTCTAATTATTTCTATTCCGGTTTTAGGAGGAGGAATTACAATAATCTTGTTCGACCGCAACTTTAACACTACATTTTTCGACCCTGCAGGGGGTGGGGACCCTGTTCTGTTTCAACATTTATTT
CYST_000001253	100	112135	Lithophaga lithophaga	species	Eukaryota	Metazoa	Mollusca	Bivalvia	Mytilida	Mytilidae	Lithophaga	Lithophaga lithophaga	11	14	9	0	2891747	0	0	75	0	70	31	15	9740	0	0	0	0	0	0	0	0	0	14	37	TTTGTCGTCTAATGCGGGTCATAGAAGACCTGCTGTTGATTTGGTGATTTTTTCTATCCATTTATCGGGGGTCTCGTCTATTTTGGCGTCTATCAATTTTTTAGTAACGGTAAAAAATTGTCCTGTAAAGGCGCTTAAAGGGGAGCGTATGGTCCCTTTTGTGTGGGGGGTGACTGTGACTACAGCTCTTCTATTGCTGGCAATGCCGGTGTTAGCGGGTGCAGTTACAATGTTATTAATGGATCGAAACTTTAATACGACTTTTTATGATTCGCGTGGAGGGGGGGATCCGGTGCTTTTTATGCATCTTTTC
CYST_000024388	97	2589378	Musculus costulatus	species	Eukaryota	Metazoa	Mollusca	Bivalvia	Mytilida	Mytilidae	Musculus	Musculus costulatus	0	0	6	0	1951	0	0	0	0	215	0	0	2	0	0	0	0	0	0	0	0	0	0	0	TTTATCTTCTGTAGAGTTTCATAGTGGACCAAGAACGGATATCTTACTGACTTCTCTTCACGTGATTGGTTTAAGCTCTTTAGTTGGTGCCATTAATTATGCTTGTACTAATAAAAATATACCGGTTGATGATATAAAAGGGGAGAAATCAGAGGCATATATTTGAAGTATTAGTGTAACTGCAGGATTATTAATCATTTCTGTTCCGGTGTTGGCAGGTGGTGTAACTATGTTATTATTTGATCGAAATTTTAACAGTACATTTTTTGATCCTGTTGGAGGAGGTGATCCTGTTTTGTGGCAGCATATCTTT
CYST_000028026	97	120448	Parvicardium exiguum	species	Eukaryota	Metazoa	Mollusca	Bivalvia	Cardiida	Cardiidae	Parvicardium	Parvicardium exiguum	2	1	1	423	0	0	0	0	0	0	0	0	0	6953	0	0	5014	0	5	0	742	1426	2	7	TCTCACTAGATATGAGTTTCTTGCGGACCCCTCTATGGATTTAGCCATTTTCTCTCTTCATTTAGGGGGTGTTTCATCCATCGCAGCAAGGTTGAATTTCTGTTCTACGTCATCTAATATGCGCCAGGAGGGACGTCAAATTCACAAGATTCCGATACTTCCTATTTCATTGGCAATTACTGCATTCTTACTAATTATTGCAATGCCGGTTTTAGCTGGTGCTCTCACCATACTCTTATTAGATCGAAATTTCGCTACTAGATTTTTTGATCCCGTGGGAGGGGGAGACCCTATCTTGTTTATACACTTGTTC
CYST_000092906	100	29158	Mytilus galloprovincialis	species	Eukaryota	Metazoa	Mollusca	Bivalvia	Mytilida	Mytilidae	Mytilus	Mytilus galloprovincialis	1	0	0	0	0	140	0	1165	460	226	17	15	0	0	0	579	781	218	44	0	0	0	1	2	ATTGTCTGTATATCCTTATCATAGCGGGCCGAGGATAGATGTTCTTATTGTGTCCTTGCATTTAGCTGGGTTAAGTTCTTTGGTGGGTGCTATTAATTTTGCTAGTACCAACAAAAACATACCAGTTTTAGAGATAAAAGGAGAACGAGCTGAGCTTTATGTCCTAAGGATTAGAGTTACTGCCGTATTACTAATTATTTCTATTCCGGTTTTAGGAGGGGGTATCACAATAATTCTGTTTGATCGGAACTTTAACACAACATTTTTTGATCCAGCAGGAGGGGGTGACCCTGTCTTGTTTCAACATTTGTTC
CYST_000637956	97	120439	Limaria hians	species	Eukaryota	Metazoa	Mollusca	Bivalvia	Limoida	Limidae	Limaria	Limaria hians	0	5	0	0	0	0	0	0	0	0	9	4	0	0	0	0	0	0	10	0	0	0	2	0	TTTATCAGGGCTAACTGGAAGGTGAAGGTACAGGATCGATCTGACAATTTTCTCTCTTCACCTGGCAGGAATTTCTTCTATGTCTGGGGCTATTAATTTTTTAACTACTATATACAATTGTCGGCCTACTTTGATAAAGGGAGAGCGGGTTCCGTTATATCCGTGGGCTGCTATTGTTACTAGGATCTTATTGGTGGGGGCTATTCCTGTCCTTGCAGGGGCTTTGACTATGCTCTTGTTAGATCGGCACGTGAACAGAACCTTCTTTGACCCAATTGGAGGGGGGGATCCTGTTTTGTTCCAGCATTTGTTC
CYST_000728369	100	44597	Arca noae	species	Eukaryota	Metazoa	Mollusca	Bivalvia	Arcoida	Arcidae	Arca	Arca noae	0	0	0	0	0	0	0	0	0	0	0	0	0	0	319	0	0	0	0	0	0	0	0	0	GTTATCGAGAGGGGAGTACCACCCGACTCCGGCAATAGACATAGTTGCTTTTGCTTTACATGTTGCTGGGTTTAGGTCCATTATGGGGTCTTTGAATTTTCTCTCTACTCTGGTTAGGGCCCGTTTCTTTGCGCTAATCCCGGAGCGGCTTCCTGTATTTTGTTGAGGTATGTTTGTAACGAGGTGGCTTTTACTTCTGTCCCTGCCAGTCCTAGCAGGAGGGTTGACAATGCTGATTACGGACCGTCACCTGAATACGTCGTTTTTTCGACCTTCAGGCGGGGGGGATCCGGTTTTGTTTCAGCACTTGTTT
CYST_001879648	97	509997	Talochlamys multistriata	species	Eukaryota	Metazoa	Mollusca	Bivalvia	Pectinida	Pectinidae	Talochlamys	Talochlamys multistriata	0	0	0	0	0	0	0	0	0	0	3	0	0	0	0	0	0	0	4	0	0	0	0	0	TCTTTCCTCGACCCCGTTCCAGAGGGATATTTGCACGGATATAGTAATTCTGGGGTTGCATCTTTCTGGGGTGAGTTCTTCTGCGGCCTCTATTAATTACTTAGTGTCTTTTCTAAACTTGCGGGGAAAGGCTTTTAAGGCCGAGTTTGCTCCTCCCTTTGTGTGGGCTGTGAGGGTAACTAGGTTCTTATTGTTGGTCTCCCTTCCGGTGTTGGCGGGGGGTTTAACAATGCTTATTCTAGACCGTCACTTCAACTGTACTTTCTTCGACCCGGCAGGGGGCGGGGACCCAGTACTGTTTCAGCATCTTTTC
CYST_002362038	97	120431	Hiatella arctica	species	Eukaryota	Metazoa	Mollusca	Bivalvia	Adapedonta	Hiatellidae	Hiatella	Hiatella arctica	0	0	0	0	0	0	0	501	0	0	0	0	0	0	0	0	0	0	0	0	0	0	16	0	TCTATCTTCTTATCCATTTACAGGGGCAGCTATGGATTTTGTGATTTTTTCAATTCATGTTGCGGGGGCCTCTTCTATTGCTGGGGCTTTAAATTTCTTAACTACGGGGATTAATATGCGCTTAAAAACAATAGAATTAAAGCGAATGCCGTTATTTGTCTGGTCTATTTTAGTAACTGCTTTTTTACTTGTTTTAGCAATGCCTGTTTTAGCTGGTGCAGTTACAATACTTCTGAGAGATCGGCATTTTAATACAACTTTTTATGATCCTGCAGGAGGGGGAGACCCGGTCTTGTTTGTTCATTTATTT
CYST_000055698	80	552058	Alloteuthis	genus	Eukaryota	Metazoa	Mollusca	Cephalopoda	Myopsida	Loliginidae	Alloteuthis	Noid	4	0	0	0	0	0	0	0	0	0	0	0	0	0	0	0	0	0	0	0	0	0	4	3	GTTAAGATCTTTAATCGCCCACAGGGGGGGCGCAGTAGACTTGGCTATTTTTTCTTTACACTTAGCAGGTGCTTCATCTATTCTAGGGGCGATTAACTTCATCTCAACTGTAATTAATATGCGTGCTAAGGGTTTATTAATAGAGCAAATATCTCTTTTTGTTTGATCTGTTTTTATTACTGCTATTTTGTTATTATTATCTTTACCAGTATTGGCCGGGGCTATTACAATACTTCTCACAGACCGTAACTTAAACACCACTTTCTTTGATCCTTTAGGAGGAGGAGACCCTATTCTTTACCAACACCTTTTT
CYST_000001534	75	6448	Gastropoda	class	Eukaryota	Metazoa	Mollusca	Gastropoda	Noid	Noid	Noid	Noid	0	352	50	721	0	118	0	8431	0	176	0	0	0	149104	9254	97134	7558	198182	2	110929	1638	79742	1	88	ACTAACTAGAATTAATTACAATCAATCAATCTCTAGAGATTTAGGAATTTTTTCATTACATTTAGCTGGTGTTTCTTCTATTGCTGGAGCAATTAACTTTATAAGAACTTTTTTTTCATTTTCTAGAATTAGCTCATTTCTAGAAGAAGTGTCGTTATTTAGATGATCGGTATTTCTGACTTCTATCCTTCTACTTCTTTCTTTACCAGTTTTAGCTGGTGCGCTTACTATACTTTTAACTGATCGAAATTTCAATACGTCGTTTTTTGATCCTTTGGGAGGTGGTGATCCAGTGCTCTATCAGCACTTATTT
CYST_000001883	80	977775	Panpulmonata	clade	Eukaryota	Metazoa	Mollusca	Gastropoda	Noid	Noid	Noid	Noid	0	8	2	0	0	0	0	0	0	0	0	0	0	0	0	0	0	0	4	0	0	0	0	0	TTTGGCGAGTTCTCAAGCGCATTCAGGCCCATCCGTTGATTTGGCGATATTTAGTTTACATTTAGCAGGTATCGCTTCAATTTTAGGTGCAATTAATTTTATTACAACTATTTGTAATATGAGAGCACCTGGAATGACTTTTCACCGTCTTCCTTTATTTGTATGGTCTGTTTTAATTACTGCAGTTTTGTTATTATTATCACTTCCTGTATTGGCTGGAGCGATTACTATGTTATTAACAGATCGTAATTTAAATACAGCTTTTTTTGATCCTTCTGGTGGTGGAGACCCTATTTTATATCAACATTTATTT
CYST_000002810	80	6527	Stylommatophora	order	Eukaryota	Metazoa	Mollusca	Gastropoda	Stylommatophora	Noid	Noid	Noid	0	0	0	0	0	0	0	0	0	0	0	3	0	0	0	0	0	0	0	0	0	0	2	0	TTTAAGAAATTTTATTTTCCATAGAGGAGTTTCAATAGATTTAACAATTTTTAGTTTACATTTAGCCGGAGTTAGATCTATTTTAGGAGGTATTAATTTTATTACAACAATTTTTAATATACGATTAACTTTTATAAAATTAGAAATAATACCTTTATTTGTTTGAAGATTACTAATTACAGTATTTTTATTAGTTTTAAGATTACCTGTATTGGCAGGAGCTATTACAATACTTTTAACTGATCGAAATTTTAATACTTCTTTTTTTAATCCTAGAGGAGGGGGGGATCCTATTTTATTTGAGCATTTATTT
CYST_000003028	97	2219155	Bittium reticulatum	species	Eukaryota	Metazoa	Mollusca	Gastropoda	Noid	Cerithiidae	Bittium	Bittium reticulatum	22	15	15	8749	446149	27231	122928	26537	855839	96	26	2439	1598	0	404	0	2797	0	0	0	6332	20183	48	37	ACTTTCGGGTAATCTTGCTCATGCAGGAGGGTCTGTGGACCTTGCTATCTTTTCTTTACATCTAGCTGGTGTTTCTTCAATTTTAGGTGCTGTAAACTTTATCACCACTATTATTAATATACGATGGCGAGGTATGCAGTTCGAGCGACTGCCTTTGTTCGTGTGATCTGTAAAAATTACTGCTGTCCTTCTTCTCCTTTCTCTCCCAGTATTAGCCGGAGCAATTACAATGCTACTCACGGATCGAAACTTCAACACGGCTTTCTTTGACCCAGCTGGAGGAGGTGATCCTATTTTATACCAGCATCTTTTC
CYST_000003032	80	55731	Hydrobiidae	family	Eukaryota	Metazoa	Mollusca	Gastropoda	Littorinimorpha	Hydrobiidae	Noid	Noid	0	13	0	0	234258	1809	0	0	0	0	6	3	858	0	0	0	0	0	0	0	0	0	0	10	ACTGTCTGGTAATCTGGCTCACGCCGGTCCATCTGTGGATTTGGCTATTTTTTCTCTGCACCTGGCGGGGATCTCCTCAATCTTGGGGGCAGTAAATTTTATTACCACGATTGCTAACATACGATGGAAAGGGATGCGGCTAGAACGGTTGCCTTTATTTGTCTGATCTGTTAAAATTACAGCGGTATTATTGTTGTTGTCGCTTCCGGTGTTAGCTGGAGCAATTACTATGCTTTTGACAGATCGAAATTTTAATACTTCATTTTTTGATCCAGCTGGGGGTGGCGATCCAATCCTTTATCAACATCTATTC
CYST_000003337	80	69555	Caenogastropoda	subclass	Eukaryota	Metazoa	Mollusca	Gastropoda	Noid	Noid	Noid	Noid	0	0	0	218	0	0	0	0	0	0	0	0	271	29741	0	6143	1659	5088	0	1746	0	725	1	0	TTTATCAGGTAACTTAGCTCATGCTGGAGGATCTGTGGATCTAGCTATCTTTTCTTTACACCTAGCCGGTGTATCTTCTATTTTGGGAGCTGTAAATTTTATTACTACTATTGTTAACATACGATGACAAGGTATGCAGTTAGAACGAATACCTCTATTTGTATGGTCAGTAAAAATCACTGCTATCTTATTGCTTTTATCTCTCCCTGTGTTGGCTGGTGCAATTACAATATTGTTGACAGACCGGAACCTAAATACTGCTTTCTTCGATCCGGCTGGAGGTGGGGATCCTATTTTATACCAACACCTTTTT
CYST_000004565	90	2072692	Steromphala adansonii	species	Eukaryota	Metazoa	Mollusca	Gastropoda	Trochida	Trochidae	Steromphala	Steromphala adansonii	0	0	0	487	46907	3885	14	0	0	0	0	1	153	2587	21445	0	0	0	0	0	0	0	1	5	TCTTTCAGGTAATTTGGCTCACGCCGGTGCTTCAGTTGACCTGGCTATTTTTTCTCTTCACTTAGCCGGTGTGTCTTCTATTCTAGGAGCTGCGAATTTTATCACCACAGTGATTAATATGCGATGACAGGGAATGAAGTTTGAGCGACTGCCTTTATTTGTCTGATCTGTAAAAATTACCGCTATTCTACTTTTACTGTCACTCCCAGTACTAGCCGGTGCTATTACTATACTACTGACTGATCGGAATTTTAATACTTCTTTCTTCGACCCGGCAGGAGGAGGGGATCCTATTCTTTACCAGCACTTATTT
CYST_000007764	75	977775	Panpulmonata	clade	Eukaryota	Metazoa	Mollusca	Gastropoda	Noid	Noid	Noid	Noid	32	66	11	0	0	179	638	122	1221	1427	30	0	9	0	0	85	0	0	0	0	0	0	1	3	TTTAGTTCTATTACTGGTCACAGTGGACTTCTGTAGATTTAGCTATATTTAGTTCCATTTAGCTGGTGTTTCTTCTATGTTAGGTGCTATAATTTCATTCGTACATTCGCAATATGCGTTTAAAGGTTTAACAAGTGAACGTTTATCCTTATTGTTTGGGCCGTCTTAATTACTGTAATATTATTATTATTATCATTACCTGTTTAGCTGGTGCTATACTATGTTATTAACAGATGTAATTTTAATACATCTTTTTTCGATGCTACGGTGGAGGTGATCCTATTTTATATCAACATTTATTT
CYST_000008162	97	2951296	Pusia tricolor	species	Eukaryota	Metazoa	Mollusca	Gastropoda	Neogastropoda	Costellariidae	Pusia	Pusia tricolor	0	0	314	0	6938	0	17231	0	0	0	0	1	21	0	33	0	0	0	0	0	0	0	0	0	TTTAGCAGGTAATTTAGCTCATGCAGGGGGCTCGGTAGATCTGGCTATTTTTTCGTTGCATCTTGCAGGTGTTTCTTCAATTTTAGGAGCTGTAAATTTTATTACTACAATTATAAATATACGATGAAAAGGAATTCAGTTTGAACGACTTCCTCTTTTTGTTTGATCTGTGAAAATTACAGCAATTCTATTACTCTTATCTTTACCTGTTTTAGCGGGTGCTATTACTATGTTACTTACGGATCGAAATTTTAATACAGCTTTTTTTGATCCTGCGGGAGGTGGGGACCCAATTCTTTATCAACATTTATTT
CYST_000022758	75	6448	Gastropoda	class	Eukaryota	Metazoa	Mollusca	Gastropoda	Noid	Noid	Noid	Noid	0	0	196	1644	3404	0	0	0	0	0	0	0	4	0	0	0	0	0	0	0	0	286	0	0	TTTAAGCGGAATTCAAGCACATTCTGGTCCTGCTGTTGACTTAGCTATTTTTTCTTTACATGTTTCCGGTGCTTCCTCAATTTTAGGGGCTATAAATTTTATAACAACCATTCTTAATATGAGAGCGCCTGGAATGACAATGGAAAGGTTGCCCTTATTTGTTTGGTCAGTATTAATTACTGCGTTTCTTCTTTTGTTATCATTGCCTGTACTAGCATCTAGCATTACAATGTTATTAACTGATCGTAACTTTAATACCACATTTTTTGATTCAGCAGGTGGAGGTGACCCAGTTCTTTTTCAACATTTGTTC
CYST_000022900	80	6525	Biomphalaria	genus	Eukaryota	Metazoa	Mollusca	Gastropoda	Noid	Planorbidae	Biomphalaria	Noid	0	0	0	0	567	7052	6160	0	0	0	0	0	0	0	0	0	2635	0	0	0	0	0	9	0	GTTAAGTAGTGTTTTTGCACACTCAGGTGCATCTGTAGACGTAGCAATTTTCAGTTTACATTTAGCAGGAATTTCATCAATAGCAGGAGCTATAAATTTTATTGTTACTATTTACAATATGCGTTGTAGGGGAATGCTACTGAGTAGATTACCGTTATTTGTATGAACTGTTTGAGTTACAGCAATTTTACTTTTATTATCTTTACCTGTTTTAGCTGGAGCAATTACAATGTTATTAACAGACCGAAACTTGAACACAACCTTTTTTGATGCCGGCGGAGGTGGTGATCCAATTTTATACCAACATTTATTT
CYST_000027997	80	65076	Gyraulus	genus	Eukaryota	Metazoa	Mollusca	Gastropoda	Noid	Planorbidae	Gyraulus	Noid	0	0	0	0	0	0	0	0	0	0	0	0	0	2190	0	0	0	1960	0	0	0	0	0	0	TCTAAGAAGAAATTTAGCTCATTCAGGAATATCTGTGGATTTTGCTATTTTTTCATTACATTTAGCTGGAATTTCTTCTTTATTAGGAGCAATTAATTTTATTAGAACAATTATAAATTTACGTGTTTTAGGGATAACTCTAGATAATACTCCTTTATTTGTTTGAGCGGTTTTTATCACAGCTGTATTATTACTTCTTTCTTTGCCAGTTTTAGCGGGCGCAATTACAATATTACTGACTGATCGTAACTTGAATACTTCATTTTATGATTCTAGGGGAGGCGGTGATCCTGTTCTTTATCAACATTTATTT
CYST_000028794	75	69555	Caenogastropoda	subclass	Eukaryota	Metazoa	Mollusca	Gastropoda	Noid	Noid	Noid	Noid	0	0	0	0	0	0	0	0	0	0	0	0	0	544	0	0	0	0	0	0	0	0	0	0	TTTATCAAGGAATTTGGCTCATGCTGGAGGTTCTGTGGATTTGGCAATTTTTTCTCTTCATTTAGCTGGTGTATCTTCAATTTTAGGTGCGATTAACTTTATTACTACTATTTTAAAAATGCGAGGCCCAGGAATAGAAATGTTGAGACTACCATTATTCGTATGGTCTGTGCTCATCACTAACTTCCTACTCCTGTTATCGCTACCTGTTCTAGCTGGCGTTATCACTATGCTCCTAACGGATCGCAATTTCAATACTACTTGGTTCGACCCAGCAGGTTCAGGTGATCCGATACTATATCAGCACTTATTT
CYST_000031405	75	216366	Helicina	clade	Eukaryota	Metazoa	Mollusca	Gastropoda	Stylommatophora	Noid	Noid	Noid	0	0	0	0	0	0	0	0	0	0	0	0	0	1913	0	0	0	0	0	1274	2853	2199	0	0	TTTAAGCGGGGCAGAGGCGCATTCAGGGCCTTCTGTAGATTTGGCAATATTTAGTCTTCATCTTTCTGGGGCGTCGTCTCTTTTAGGTGCGGTTAATTTTATATCTACTGTGTTTAATATGCGATCTATAGGTATGGATTTCGACAGGATAAGTTTGTTTTCTTGGGCTGTTTTAGTTACAGCTTTTTTGCTGCTGCTGTCCCTTCCTGTTTTAGCAGGGGCTATTACTATGTTGTTAACGGATAGGAATTTTAATACCACTTTTTATGACCCCGCGGGTGGCGGCGATCCGGTGCTATTTCAGCATTTGTTC
CYST_000035401	75	6448	Gastropoda	class	Eukaryota	Metazoa	Mollusca	Gastropoda	Noid	Noid	Noid	Noid	0	0	0	465	0	0	0	0	0	0	0	0	0	30048	0	3984	0	7448	0	7096	0	0	0	0	CTTAAGAAGAAGAATTTTTCATAGCGGATTATCTGTAGATTTAGCTATTTTCTCTCTCCATCTTGCAGGGGTTTCTTCTTTATTAGGGGCAGTAAATTTTATTACTACAATTTTAAATTCTCGGGCTTTAGGTGTTTGATGAGACCGACTTCCTTTATTTGTGTGATCCATTTATGTGACGGCAATTCTTCTTCTTTTGTCTCTACCAGTTTTAGCTGGCGCAATTACTATGTTATTAACTGATCGGAATCTAAATAGGTCTTTTTATGATATTTCTGGGGGGGGAGATCCTCTTCTTTATCAACATCTTTTT
CYST_000037567	80	977775	Panpulmonata	clade	Eukaryota	Metazoa	Mollusca	Gastropoda	Noid	Noid	Noid	Noid	0	0	0	343	1492	0	0	0	0	0	0	0	6	9687	0	0	0	2574	0	4797	1694	5782	0	0	CCTAAGTTCAGCGGAAGCACATTCAGGGCCATCAGTAGACATGGTAATTTTTTCTTTACACTTATCTGGTGCTGCTTCAATTTTAGGAGCAATTAATTTTATTACAACAATTTTTAATATGCGCGCTCCAGGATTAACTTTAGACCGCATGCCTTTATTTGTATGGGCAGTTTTAATAACAGCTTTTCTTTTAGTACTATCCCTTCCTGTTTTAGCCGCAGCAATAACAATGCTTTTAACAGATCGAAATTTCAACACCACTTTTTTTGATCCAGCTGGGGGTGGAGATCCTGTATTGTATCAACACCTTTTT
CYST_000038375	80	69555	Caenogastropoda	subclass	Eukaryota	Metazoa	Mollusca	Gastropoda	Noid	Noid	Noid	Noid	0	0	0	0	0	0	0	0	0	0	0	0	0	1031	0	11421	0	2678	0	0	0	0	0	0	TTTATCAGGTAACCTAGCACACACTAGAGCATCTGTAGATTTAACTATTTTTTCTTTACATCTTGCAGGAGCCTCTTCTATTTTAGGGGCTATTAATTTTATTACTACTATTATAAACATACGACAAAAAGGAATAACTTTAACTAAAATTCCATTATTTGTATGGTCAGTTGCAGTAACAGCCGTTTTATTACTATTATCTTTACCTGTTTTAGCTGGAGCAATTACTATGCTTTTAACTGATCGAAATTTTAACACAACCTTTTTCGATCCTGTAGGAGGAGGGGATCCTATTCTATATCAACATTTATTT
CYST_000038900	80	69555	Caenogastropoda	subclass	Eukaryota	Metazoa	Mollusca	Gastropoda	Noid	Noid	Noid	Noid	0	0	0	7885	0	0	0	0	0	0	2	0	0	7602	0	0	0	0	1140	2939	8574	223243	0	0	TCTGGCAGGAAATTTAGCCCATGCGGGGGGGTCAGTTGACCTGGCCATTTTTTCGCTCCACTTAGCAGGAGTTTCTTCCATTTTAGGGGCTGTAAACTTTATTACTACAATCATTAATATGCGATGGCGAGGAATGCAGTTTGAACGGCTTCCTTTGTTTGTCTGATCGGTAAAAATTACAGCCGTTCTTCTCCTACTATCTCTGCCTGTACTTGCAGGGGCTATTACTATGCTGTTAACAGATCGGAACTTTAATACGGCCTTCTTTGACCCGGCTGGCGGCGGGGACCCTATTTTATACCAGCATCTCTTT
CYST_000039491	80	6463	Patella	genus	Eukaryota	Metazoa	Mollusca	Gastropoda	Noid	Patellidae	Patella	Noid	0	0	0	0	0	0	0	0	0	0	0	0	0	548	0	0	1035	6476	0	0	0	0	0	0	TTATCAAGCAATCTTGCACATGCGGGACCATCAGTTGATTTAGCCATCTTTTCTCTTCATCTAGCCGGAGCTTCATCTATCCTAGGGGCTATTAACTTTATTACAACAGCTATCAATATACGATCAGAAGGACTTCAGCTAGAACGAATGCCATTATTTGTATGGTCTGTTAAAATTACAGCAATTCTACTACTACTATCATTACCTGTCTTAGCAGGTGCAATTACTATACTCTTAACAGACCGTAATTTAAATACCGCTTTCTTCGACCCAGCAGGTGGAGGGGACCCTATTTTATACCAACACCTGTTC
CYST_000040302	75	6448	Gastropoda	class	Eukaryota	Metazoa	Mollusca	Gastropoda	Noid	Noid	Noid	Noid	0	0	0	0	0	0	0	0	0	0	0	0	0	3495	0	0	767	7388	0	0	0	0	0	0	GCTAAGGCACTTTCTTTTTCAAAGTGGGGGTTCGGTTGATCTGGCCATTTTTAGTTTACATTTAGCAGGGGTTAGGTCTATCCTCGGGGGAATTAATTTTCTTACTACTATTTTTAATATACGTTTAACTGGCCTTTCTTTAGACCAAGTCTCTTTATTTGTCTGGAGATTAATAATTACTGTTTTTTTGTTAGTTCTTAGTTTACCAGTTTTAGCAGGTGCTATTACGATATTGCTTACAGATCGAAATTTTAATACTTCTTTTTATAGACCTAGAGGAGGGGGGGACCCAATTTTATTTGAACATTTATTT
CYST_000042043	75	6527	Stylommatophora	order	Eukaryota	Metazoa	Mollusca	Gastropoda	Stylommatophora	Noid	Noid	Noid	0	0	0	282	0	0	0	0	0	0	0	0	0	0	0	0	0	0	0	0	0	0	0	0	TTTAAGGCATTTTCTTTTCCAAAGTGGAGGTTCAGTAGACTTAGCTATTTTTAGTCTCCACTTAGCTGGGGCTAGTTCAATTTTAGGTGGGATTAACTTTTTAACTACAATTTTTAATATACGTTTAACCGGCCTATCTTTAGACCAAGTTTCACTTTTTGTTTGAAGATTGATAATTACTGTTTTTTTATTAGTTTTAAGTTTACCAGTTTTAGCTGGGGCTATTACTATGCTCTTAACTGATCGAAATTTCAATACATCTTTTTATAGACCTAGAGGAGGGGGGGACCCAATTTTATTTGAACACTTATTT
CYST_000055954	75	977775	Panpulmonata	clade	Eukaryota	Metazoa	Mollusca	Gastropoda	Noid	Noid	Noid	Noid	0	0	0	0	0	0	0	0	0	0	0	0	0	0	364	0	0	0	1	7903	0	0	0	0	CTATCTTCTTTTATAGGACATCCGGGTAAAAGGGTTGATATAGCTATTTTTAGTTTACATTTGGCAGGGGCTAGAAGAATTTTAGGAAGTATTAATTTTATAGTTACTATTTTAAATATACGTTTTAGAGGGATAACTTTTGAACGAATAAGTCTTTTTTGTTGAAGTGTGTTTATTACCGTGATTTTATTAGTAATTTCACTCCCTGTTTTAGCTGGAGCTATTACTATACTTTTAACAGATCGAAATTTTAATACTAATTTTTATGAGCCTTCTGGAGGGGGGGATGTTATTTTATATCAACACCTTTTT
CYST_000056430	80	216307	Euthyneura	clade	Eukaryota	Metazoa	Mollusca	Gastropoda	Noid	Noid	Noid	Noid	0	0	0	0	0	0	0	0	0	0	0	0	0	0	0	0	0	1731	0	0	232	953	0	0	TCTAAGTAGTATTCAAGCCCATTCAGGAGCTGCTGTTGATTTAGCTATTTTTTCATTGCATTTATCGGGCGCTTCATCAATTCTTGGTGCAATTAATTTCATAACAACTATTTTTAATATGCGAGCTCCGGGTTTAACCATGGATCGTTTACCGCTATTAGTCTGGTCTGTATTAATAACTGCTTTTCTTTTACTCCTATCTTTGCCTGTGCTTGCTGGGGCTATTACTATGTTATTAACAGATCGGAATTTTAATACCACTTTTTTTGACCCTGCAGGTGGCGGCGATCCAATATTATTTCAACATCTTTTT
CYST_000056610	75	6448	Gastropoda	class	Eukaryota	Metazoa	Mollusca	Gastropoda	Noid	Noid	Noid	Noid	0	0	0	0	0	0	0	0	0	0	0	0	0	599	0	0	0	300	0	0	0	0	0	0	TTTATCAAGGAATTTGGCTCATGCTGGAGGTTCTGTGGATTTGGCAATTTTTTCTCTTCATTTAGCTGGTGTATCTTCAATTTTAGGTGCGATTAACTTTATAAGAACTTTTTTTTCATTTTCTAGAATTAGCTCATTTCTAGAAGAAGTGTCGTTATTTAGATGATCGGTATTTCTGACTTCTATCCTTCTACTTCTTTCTTTACCAGTTTTAGCTGGTGCGCTTACTATACTTTTAACTGATCGAAATTTCAATACGTCGTTTTTTGATCCTTTGGGAGGTGGTGATCCAGTGCTCTATCAGCACTTATTT
CYST_000065883	80	69555	Caenogastropoda	subclass	Eukaryota	Metazoa	Mollusca	Gastropoda	Noid	Noid	Noid	Noid	0	0	0	0	0	0	0	0	0	0	0	0	0	484	0	0	0	0	0	0	0	0	0	0	TTTATCAAGGAATTTGGCTCATGCTGGAGGTTCTGTGGATTTGGCAATTTTTTCTCTTCATTTAGCTGGTGTATCTTCAATTTTAGGTGCGATTAACTTTATTACTACTATTATTAATATACGATCAGAAGGTTTACGCTTAGAGCGTGTTCCCTTATTTATTTGATCTGTAAAAATTACAGCAGTTCTATTACTCTTATCTCTTCCTGTCTTAGCTGGAGCTATTACTATATTATTAACAGACCGAAATCTAAATACAGCATTCTTCGACCCAGCGGGGGGAGGAGATCCGATTTTATATGAGCATTTATTC
CYST_000071627	75	6448	Gastropoda	class	Eukaryota	Metazoa	Mollusca	Gastropoda	Noid	Noid	Noid	Noid	0	0	0	0	0	0	0	0	0	0	0	0	0	449	0	0	0	1147	0	0	0	0	0	0	TTTAGCTTCTAGGCTCGCCCACAGAGGCCCATCTGTAGATTTAGGAATTTTTTCATTACATTTAGCTGGTGTTTCTTCTATTGCTGGAGCAATTAACTTTATAAGAACTTTTTTTTCATTTTCTAGAATTAGCTCATTTCTAGAAGAAGTGTCGTTATTTAGATGATCGGTATTTCTGACTTCTATCCTTCTACTTCTTTCTTTACCAGTTTTAGCTGGTGCGCTTACTATACTTTTAACTGATCGAAATTTCAATACGTCGTTTTTTGATCCTTTGGGAGGTGGTGATCCAGTGCTCTATCAGCACTTATTT
CYST_000151184	75	6448	Gastropoda	class	Eukaryota	Metazoa	Mollusca	Gastropoda	Noid	Noid	Noid	Noid	0	0	0	0	0	0	0	0	0	0	0	0	0	0	0	0	0	0	0	659	0	616	0	0	ACTATCTTCTATCCAGGCGCATTCAGGTGGTTCCGTAGACCTGGCTATTTTTTCTCTTCATTTGGCGGGATTGTCATCATTGTTGGGTTCGATTAATTTTATTACTACAATTTTTAATATGCGCTCGCCGCGTTTGAGTTTGCATGAGATGCCTCTGTTTGTTTGGTCAGTTTTGGTAACTACGTTTTTGCTACTTTTGTCATTGCCGGTTTTGGCTGCTGCAATTACTATGCTTTTGACTGACCGTAACTTTAATACTTCTTTCTTTGACCCTGCTGGGGGTGGAGATCCTATTCTTTATCAACATTTGTTT
CYST_000194538	75	6448	Gastropoda	class	Eukaryota	Metazoa	Mollusca	Gastropoda	Noid	Noid	Noid	Noid	0	0	0	0	0	0	0	0	0	0	0	0	0	0	0	5149	0	11853	0	0	0	0	0	0	ATTAAGATTAAATATCTCTCACTCCGGAATATCAGTAGATTGTGCAATTTTTTCTTTACACTTAGCTGGTGTATCCTCCATTTTAGGGGCTATGAATTTTATTAGAACAATTTTTAATATACGATGTTCTGGAATGCAAATAGACATGATACTGTTATTCCCTTGATCTGTTTTAGTTACAACTGTCTTACTGTTATTGGCTCTACCTGTATTGGCTGGGGCTATTACTATACTCTTAACAGACCGTAATCTTAATACAAGATTTTATGATGTAGCAGGAGGAGGAGATTCAATTTTATACCAACATCTATTC
CYST_000218597	75	69555	Caenogastropoda	subclass	Eukaryota	Metazoa	Mollusca	Gastropoda	Noid	Noid	Noid	Noid	0	0	0	0	0	0	0	0	0	0	0	0	0	0	0	0	0	0	2	0	0	0	3	0	TCTTGCCTCAAATATTGCACACGGAGGGGCATCGGTAGATATGGCTATTTTTTCTTTACATCTAGCTGGTGTGTCTTCTATTTTGGGGGCTATTAACTTTATGACTACAATTATTAACATGCGAGGCATGTCTATGACTTGAGAGCGTGTTTCCTTATTTGTGTGGTCAATTTTTATCACTGCAATTCTGCTGCTACTGTCTTTACCGGTGTTGGCTGGAGCCATTACGATGCTTCTGACGGATCGTAATTTAAATACGGCTTTCTTTGACCCGGCTGGAGGTGGGGACCCTATTTTATACCAGCATCTGTTC
CYST_000230051	80	216307	Euthyneura	clade	Eukaryota	Metazoa	Mollusca	Gastropoda	Noid	Noid	Noid	Noid	0	0	0	0	0	3908	0	0	0	0	0	0	0	0	0	0	0	0	0	0	0	0	0	0	ACTTTCTTCAATTGCAGCGCATTCTGGTGGAGCAGTAGATTGTGCCATCTTTAGTCTTCATTTAGCAGGTATTTCGAGTATTTTAGGTGCGGTCAATTTTATGACGACAGTTTTAAATATGCGTGCGCCAGGTATGACGATGCACCGATTACCTCTTTTTGTTTGGGCTGTTTTCGTTACAGTTATTCTTTTATTATTGTCTTTACCTGTATTAGCTGGAGCTATTACGATGTTATTAACAGATCGTAATTTTAATACATCATTCTTCGATCCGGCTGGTGGCGGTGATCCTATCTTATATCAACACCTGTTT
CYST_000504078	97	259544	Bosellia mimetica	species	Eukaryota	Metazoa	Mollusca	Gastropoda	Noid	Boselliidae	Bosellia	Bosellia mimetica	0	0	0	0	0	1277	0	0	0	0	0	0	0	0	0	0	0	0	0	0	0	0	0	0	TTTAAGTGGACCTATTGGCCACGGAGGGGCTTCAGTAGACCTAGCTATTTTTTCTTTACACCTAGCTGGTATATCTTCAATCTTAGGTGCTGTAAATTTTATTACAACTATCTTCAATATACGCTCTCCCGGAATAACAATGGAACGGTTAAGTTTATTTGTTTGATCAGTTCTGATTACCGCATTTTTACTTCTTCTCTCACTTCCGGTGCTAGCTGGTGCAATCACTATACTTCTAACTGATCGTAACTTCAATACCAGCTTTTTTGATCCTGCTGGCGGTGGTGACCCTATCCTATATCAGCACTTATTT
CYST_000524977	80	977775	Panpulmonata	clade	Eukaryota	Metazoa	Mollusca	Gastropoda	Noid	Noid	Noid	Noid	0	0	0	346	0	0	0	0	0	0	0	0	0	0	0	0	0	0	0	0	0	0	0	0	TTTAAGTAGTATTCAAAGTCATTCAGGAGGTGCTGTAGATTTAGCTATATTTAGTTTACACTTGGCTGGTATTTCTTCTCTATTAGGTGCTATTAATTTTATTACTACAATTTTTAATATGCGTGCTCCTGGAATGGCAATGCATCGTTTACCTCTTTTTGTATGGGCCGTTTTAATAACAGCTTTCTTATTATTATTGTCTTTACCTGTTTTAGCAGGTGCTATTACTATGTTATTAACAGATCGTAATTTTAATACTTCCTTTTTTGATCCAGCTGGAGGAGGTGATCCAATTCTGTATCAACATCTTTTC
CYST_000561037	70	75116	Architaenioglossa	order	Eukaryota	Metazoa	Mollusca	Gastropoda	Architaenioglossa	Noid	Noid	Noid	0	0	0	0	0	191	0	0	0	0	0	0	0	0	0	0	0	0	0	0	0	0	0	0	TTAAGTAGCTCCTTAGCGCATTCGGGGCCCTCTGTGGATCTCGCTATTTTTAGTTTACATCTCGCGGGTATTTCCTCCATTTTAGGTGCTATTAATTTCATTGTTACTATTTTTAATATGCGCTGTATTAATCTTCCTGCGCTTAAGTTGCCCCTCTTTGTGTGATCAGTATTAATTACGGCTTTTTTATTACTATTATCCCTGCCGGTATTAGCGGGGGGGATCACAATGCTATTAACGGATCGTAATTTTAACACAGCCTTTTTTGAACCTTACGGTGGAGGGGATCCTATATTATATCAACATTTATTC
CYST_000628223	75	6448	Gastropoda	class	Eukaryota	Metazoa	Mollusca	Gastropoda	Noid	Noid	Noid	Noid	0	0	0	0	0	0	0	0	0	0	0	0	0	0	0	0	503	0	0	0	0	0	0	0	CTCAAGTGATATTACTGCACATTCTGGTGGTTCTGTTGACTGCGCTATTTTTAGCCTACATTTAGCTGGAGTCTCTTCCCTTTTGGGCGCTATTAATTTTATTACTACTATTGTTAATATGCAAGTTAAAGGGTTAAAATGGTTTCGCACCCCTCTTTTTGTTTGAACACTTTTTGTTACGGCAGTTCTTCTTCTTCTTTCACTCCCTGTTCTTGCAGGTGGTATTACTATGCTATTAACCGATCGTAATTTTAATACTAGCTTCTTTGACCCGAGTGGTGGGGGTGATCCTATACTTTATCAACATTTGTTT
CYST_000692165	100	1981004	Columbella rustica	species	Eukaryota	Metazoa	Mollusca	Gastropoda	Neogastropoda	Columbellidae	Columbella	Columbella rustica	0	0	0	0	0	0	0	0	0	0	4151	0	0	0	15577	0	0	0	11	0	0	0	0	0	TTTATCTGGAAATTTAGCTCATGCTGGAGGTTCTGTTGATTTAGCAATTTTTTCTTTACATCTAGCTGGTGTTTCGTCCATTTTAGGTGCTGTAAATTTTATTACTACAATTATCAATATACGATGACGTGGGATACAGTTTGAGCGGCTCCCATTATTTGTTTGGTCAGTTAAGATTACAGCCATTTTGTTACTACTGTCACTACCTGTGTTGGCTGGGGCTATTACTATACTTTTGACAGATCGAAACTTTAATACGGCTTTCTTTGATCCTGCAGGGGGGGGTGACCCTATTCTTTATCAGCACCTGTTT
CYST_000719295	80	216307	Euthyneura	clade	Eukaryota	Metazoa	Mollusca	Gastropoda	Noid	Noid	Noid	Noid	0	0	0	0	0	0	0	0	0	0	0	0	0	0	1994	0	0	0	0	0	0	445	0	0	GTTAGCGAGTTTACAGGCCCACTCAGGGGGTTCAGTAGATATGGCGATCTTTAGTTTGCATTTAGCCGGGATATCTTCTATTTTAGGTGCAATCAATTTTATTACGACTATCTTTAATATGCGGGCCCCGGGGATCAAGTTTGACCGTTTACCGCTTTTTGTTTGGTCTATTTTAGTAACAGTGTTTTTACTTTTGCTCTCTTTGCCTGTTTTGGCCGGGGCCATAACTATGCTTTTAACAGATCGTAATTTTAATACAACCTTTTTTGACCCTGCGGGGGGAGGCGATCCTGTTTTATATCAGCATTTATTT
CYST_000744081	80	69555	Caenogastropoda	subclass	Eukaryota	Metazoa	Mollusca	Gastropoda	Noid	Noid	Noid	Noid	0	0	0	0	0	0	0	0	0	0	0	0	0	0	0	0	0	0	0	0	0	0	5	0	CCTTTCTGGTAATATTGCTCATGCTGGTAGTTCTGTGGATTTAGCTATTTTCTCTTTACACTTAGCTGGGGTTTCTTCGATTTTAGGTGCTGTTAATTTTATTACGACTATTATTAATATGCGTTGATATGGTGTACAGTTTGAGCGGCTATCTTTGTTTGTGTGATCTGTAAAAATTACGGCTATTATATTGTTGTTGTCTTTGCCCGTTTTGGCTGGGGCAATTACTATGCTTCTTACAGATCGAAATTTCAATACTTCTTTTTTCGATCCGGCTGGAGGGGGGGACCCTATTCTCTATCAGCATTTGTTT
CYST_000758720	75	6448	Gastropoda	class	Eukaryota	Metazoa	Mollusca	Gastropoda	Noid	Noid	Noid	Noid	0	0	0	1588	0	0	6063	0	0	0	0	0	0	1877	0	0	0	0	0	186	0	936	0	0	TCTTTCCAGAAAAATAGGACATAGGGGGAACAGAGTGGACTTTGTTATCTTTAGGCTACATCTAGCTGGAGCCTCTTCTATCTTAGGAGCAGTTAACTTTATTAGTACTTCTTATAATATACGTTCTACTTTGTTAACTTTTGAACGTATCTCTTTGTTTGTATGAAGAGTTATTATTACAGTAATTTTATTAGTACTTTCTCTTCCAGTTTTAGCTGGGGCTATTACGATACTCTTGACTGATCGTAACTTGAACACATGTTTTTTTGACCCTATTGGAGGAGGAGACCCTGTCTTGTTCCAACACCTTTTC
CYST_000771526	100	59818	Tyrophagus putrescentiae	species	Eukaryota	Metazoa	Arthropoda	Arachnida	Sarcoptiformes	Acaridae	Tyrophagus	Tyrophagus putrescentiae	0	52	0	0	0	0	2155	2791	2026	22619	0	72	0	0	0	2728	0	0	0	0	0	0	38	0	TCTTTCTAATGGTATTTTTCACAGTGGCCCTGCTGTTGATTTTGGTATCTTGAGTCTTCACATTGCTGGTGTATCTTCTATTCTAGGTGCTATTAATTTTATTGTTACTATTTTTAATATAAAAATTGTTGGTATACTTTGATCAAACGTTCCTTTGTTTGTTTGGTCTGTCCTCATCACTTCTTTCCTACTAGCTTTTTCCCTTCCTGTTTTAGCTGCTGCTTTGACTATATTATTAACAGATCGAAATTTTAATACTACTTTTTTTGATCCAATTGGAGGGGGGGATCCTATTCTATACCAACATTTGTTT
CYST_000822525	97	1182001	Gibbula ardens	species	Eukaryota	Metazoa	Mollusca	Gastropoda	Trochida	Trochidae	Gibbula	Gibbula ardens	0	0	0	0	0	0	17950	0	816	0	0	0	0	0	13	0	0	0	0	0	0	0	0	0	ACTCTCTGGGAATCTGGCTCACGCTGGTGCTTCAGTTGACCTAGCTATTTTCTCACTTCATTTGGCAGGTGTCTCTTCTATTTTAGGTGCGGCAAATTTCATCACCACAGTCATCAACATACGATGACAAGGTATAAAGTTTGAACGACTGCCGCTGTTCGTGTGGTCAGTTAAAATTACAGCTATTCTCCTTCTTCTTTCTCTTCCGGTACTAGCGGGTGCCATTACTATGCTCTTAACAGACCGTAATTTTAACACATCATTTTTCGACCCAGCCGGAGGAGGGGACCCTATCCTCTACCAGCACCTTTTC
CYST_001152142	80	71493	Elysia	genus	Eukaryota	Metazoa	Mollusca	Gastropoda	Noid	Plakobranchidae	Elysia	Noid	0	448	925	55597	0	5771	0	11560	0	7100	0	0	0	11784	0	0	0	0	0	0	0	0	0	0	TCTTTCGGGGCCTATTGCTCACGGGTCTTGTGCCGTAGACTTAGCTATTTTCTCACTTCATTTAGCGGGTATATCGTCTATTTTGGGTGCTATTAACTTTATTACGACAATCATCAACATACGAGCTCCAGGTATTACCTTTGAACGTTTAAGTTTATTTGTCTGATCAGTCTTTGTTACTGCCTTCTTACTTTTGTTATCTCTTCCGGTGTTAGCAGGAGCCATTACTATGCTTTTAACTGACCGAAACTTCAATACAAGATTCTTCGATCCAGCTGGGGGTGGAGACCCCATTCTTTATCAGCACTTATTT
CYST_001417119	75	120490	Eupulmonata	superorder	Eukaryota	Metazoa	Mollusca	Gastropoda	Noid	Noid	Noid	Noid	0	0	0	22958	0	0	0	2879	0	0	0	0	2	0	46	0	12	0	4	0	0	0	0	0	TTGTCTAGTTTAATGGGGCACCCAGGTATGAGTGTTGATATAGTTATTTTTGGTCTTCATTTAGCGGGTGCTTCATCTATTTTAGGAGCTATTAATTTTATGACTAGAATTATTAATTTGCGTCCTAACGGATTAATTGTAGAGCGGCTGCAATTATTTGTTTGGGCAGTGCTGGTGACGGCTTTTTTACTAGTGGCTTCCTTGCCTGTGTTGGCTGCTGCTATTACTATACTTTTATTCGATCGTAACATCAACACTAGCTTTTTTGATCCAGCTGGAGGAGGAGACCCTATTTTGTTTCAACACCTGTTC
CYST_001517192	97	620629	Pollia dorbignyi	species	Eukaryota	Metazoa	Mollusca	Gastropoda	Neogastropoda	Buccinidae	Pollia	Pollia dorbignyi	0	0	0	0	0	0	0	2796	0	0	0	0	0	0	0	0	0	0	0	0	0	0	0	0	CTATCATCTACAACATTTCACAGAGGAGCCTCAGTAGACCTAGCTATTTTCTCTCTACACTTAGCTGGGGTCTCATCAATTTTAGGTTCCATTAATTTTATAACAACCATTATTAATATACGAGCACAAACAATAACAATAATACGAGCTCCTTTAATAGTATGAGCAATCTTTATTACAGCCTTACTCCTTCTTCTTTCGCTACCAGTTCTAGCAGGAGCAATTACTATATTATTAACAGATCGAAACCTTAATACTTCTTTCTTTGACCCCGCAGGAGGTGGTGATCCTATCTTATTTCAACACCTGTTC
CYST_001715418	80	216366	Helicina	clade	Eukaryota	Metazoa	Mollusca	Gastropoda	Stylommatophora	Noid	Noid	Noid	0	0	0	0	0	0	0	0	0	0	0	0	0	0	0	0	5999	6995	0	0	0	0	0	0	ATTGAGAGGTCCTATTGGGCATGGGGGAGCTTCTGTAGATTTGGCTATTTTTTCACTTCATTTGGCTGGGATATCATCTATTTTAGGTGCTATTAATTTTATCACTACTATTTTTAATATACGATCACCCGGTATTACCATGGAGCGGTTGAATTTGTTTGTATGGTCTGTTCTTGTGACAGCATTTTTGTTGCTTCTCTCTTTACCTGTGTTGGCTGGAGGGATTACTATACTTTTAACGGATCGAAATTTTAATACGAGATTTTTTGATCCTGCTGGGGGTGGGGACCCTATTTTATATCAACATTTGTTT
CYST_001721841	75	216307	Euthyneura	clade	Eukaryota	Metazoa	Mollusca	Gastropoda	Noid	Noid	Noid	Noid	0	0	0	0	0	0	0	0	0	0	0	0	0	0	0	0	193	0	0	0	0	0	0	0	ATTGAGAGGTCCTATTGGGCATGGGGGAGCTTCTGTAGATTTGGCTATTTTTTCACTTCATTTGGCTGGGATATCATCTATTTTAGGTGCTATTAATTTTATTACTACTATTTTAAAAATGCGAGGCCCAGGAATAGAAATGTTGAGACTACCATTATTCGTATGGTCTGTGCTCATCACTAACTTCCTACTCCTGTTATCGCTACCTGTTCTAGCTGGCGTTATCACTATGCTCCTAACGGATCGCAATTTCAATACTACTTGGTTCGACCCAGCAGGTTCAGGTGATCCGATACTATATCAGCACTTATTT
CYST_001722325	100	703299	Jujubinus striatus	species	Eukaryota	Metazoa	Mollusca	Gastropoda	Trochida	Trochidae	Jujubinus	Jujubinus striatus	0	0	611	830	0	0	8954	0	159988	0	0	0	0	0	0	0	518	0	0	0	27778	0	0	0	GCTTTCAGGTAATCTTGCACATGCAGGTGCTTCAGTCGATTTAGCTATTTTTTCTCTTCATTTGGCTGGTGTCTCCTCTATTCTTGGGGCTGCAAACTTTATTACCACAGTAATTAATATACGGTGACAAGGAATAAAATTTGAACGTCTTCCTTTATTTGTCTGATCAGTTAAGATTACAGCCATTTTACTTTTACTTTCTCTCCCAGTTTTAGCTGGAGCCATCACTATACTCTTAACAGACCGTAATTTCAATACATCCTTTTTTGACCCTGCTGGAGGAGGGGACCCTATCCTTTACCAACATCTATTC
CYST_001724118	100	179648	Hexaplex trunculus	species	Eukaryota	Metazoa	Mollusca	Gastropoda	Neogastropoda	Muricidae	Hexaplex	Hexaplex trunculus	0	0	0	0	0	0	0	0	60995	0	0	0	0	0	0	0	205	0	0	0	0	0	0	0	TCTTTCTGGAAACCTGGCGCATGCTGGAGGATCTGTAGATTTAGCAATTTTTTCTTTGCATTTAGCTGGTGCTTCTTCCATTCTTGGTGCTGTGAATTTTATTACAACTATCATTAATATACGATGGCGAGGGATACAATTTGAGCGTGTACCTTTATTTGTTTGATCTGTTAAGATTACGGCTATTTTATTGCTTTTATCTTTACCTGTTTTAGCAGGGGCTATTACTATACTATTAACTGATCGGAATTTTAATACGGCGTTCTTTGATCCTGCAGGAGGTGGAGATCCTATTTTATACCAGCATCTGTTC
CYST_001729916	80	6479	Neogastropoda	order	Eukaryota	Metazoa	Mollusca	Gastropoda	Neogastropoda	Noid	Noid	Noid	0	0	0	0	3153	0	0	0	10120	0	0	0	8	0	0	0	12	0	0	0	0	0	0	3	TTTATCAAGAAATTTAGCCCATGCTGGACCATCTGTAGATATAGTTATTTTTTCTCTTCATTTAGCTGGGGTCTCTTCAATTCTCGGCGCAATTAATTTTATTACAACTTTCATTAACATACGTTGACAAGGCCTTCGGCTAGAACGAGTTCCCTTATTTGTATGAGCGGTAGCTATCACAGCTATTCTTTTACTTCTCTCATTGCCTGTTTTAGCAGGAGCTATTACAATGTTATTAACTGATCGAAACCTAAATACAGCATTTTTTGATCCCGCAGGAGGTGGAGATCCAGTTTTATACCAGCACTTATTT
CYST_002314714	75	6527	Stylommatophora	order	Eukaryota	Metazoa	Mollusca	Gastropoda	Stylommatophora	Noid	Noid	Noid	0	0	0	0	0	0	0	0	0	3942	0	0	0	0	0	0	0	0	0	0	0	0	0	0	TTTAAGTTCAGTGGTGGCCCACTCGGGTCCTTCGGTGAATCTTGCCATTTTCAGCTTGCACTTATCGGGGGCTTCTTCTATCTTAGGGGCCATTAATTTTATTACCACCATTCAAAACATGCGTGCACCTGGAATAAGTATGCACCGCTTGCCACTTTTTGTATGGGCTATTTACATTACTGCATTCTTGTTATTGCTTGCTTTACCAGTTTTGGCTGGGGCTATTACCATACTGCTAACGGATCGAAACTTTAACACAAGTTTTTTTGATCCTGCAGGTGGTGGAGACCCAATCTTGTACCAACACTTGTTT
CYST_003010937	81	133229	Tarsonemidae	family	Eukaryota	Metazoa	Arthropoda	Arachnida	Trombidiformes	Tarsonemidae			0	0	0	0	0	0	0	99	0	0	0	0	0	0	0	0	0	0	4	0	0	0	0	0	TTTATCTTCTATCGATTTTCATTCAGGGATTTCCATAGATTTAACAATTTTATCATTACATTTAGCAGGTATTTCTTCTATTATAAGGTCATTAAACTTTTTATCTTCAATTTTAATTATACGTCAAAAATCAATATTTTTAGAAATAAGATCTTTATTTTCATGAAGAATTTTAATTACAACTTTTTTGTTATTGTTAGCATTGCCAGTCCTAGCAGGTGCTATTACAATATTATTAACAGATCGAAATTTTAATACATCTTTTTTTAATCCTAATGGAGGTGGTGATCCAATTTTATTTCAACATTTATTT
CYST_003016026	80	69555	Caenogastropoda	subclass	Eukaryota	Metazoa	Mollusca	Gastropoda	Noid	Noid	Noid	Noid	0	0	0	0	0	0	0	0	0	0	0	0	0	0	0	0	0	0	0	0	0	0	491	0	TCTTTCGGGAAATTTAGCACATGCAGGTGGATCAGTTGACCTGGCTATTTTCTCATTGCACTTAGCAGGTGTCTCATCAATTTTGGGTGCAGTAAATTTTATTACTACTATTGTTAATATACGATGACAAGGAATACAACTTGAACGAATGCCTCTATTTGTATGGTCAGTAAAAATTACTGCAATTTTACTACTTTTATCTCTTCCTGTTTTAGCAGGAGCTATTACTATGCTACTTACTGATCGTAACCTTAATACTGCTTTTTTCGATCCTGCAGGAGGTGGTGACCCTATTCTATATCAGCATTTGTTT
CYST_003017396	85	69555	Caenogastropoda	subclass	Eukaryota	Metazoa	Mollusca	Gastropoda	Noid	Noid	Noid	Noid	0	0	99	917	1734	377	0	0	0	0	0	1	4	0	0	0	0	0	0	0	0	0	0	0	TTTATCTGGTAATTTGGCACATGCTGGCGGGTCTGTGGATTTAGCTATTTTTTCTTTACATTTAGCTGGTGTTTCTTCTATTTTAGGGGCTGTTAATTTTATTACTACTATTATTAATATACGGTGACAAGGCATACAGTTAGAGCGGATACCTTTATTTGTTTGGTCTGTTAAGATTACGGCTATTTTATTACTTTTATCTCTTCCTGTACTAGCTGGAGCCATTACAATGCTTTTAACTGATCGAAATCTAAATACAGCATTTTTTGATCCTGCAGGAGGCGGAGATCCTATTTTATACCAGCATCTTTTT
CYST_003021274	97	71374	Polycerella emertoni	species	Eukaryota	Metazoa	Mollusca	Gastropoda	Nudibranchia	Polyceridae	Polycerella	Polycerella emertoni	0	0	0	0	0	0	0	0	0	0	0	0	0	0	0	0	0	0	0	0	0	0	2	4	TTTATCAGGTCCTGTTGGTCATGGAGGAGCATCTGTAGATTTAGCTATTTTTTCTCTTCACTTAGCAGGTGCTTCTTCATTACTGGCTTCTATTAATTTTATTACTACTATCTTTAACATACGTTCTACGGCTATAAGTTTTGAACGTTTAAGATTATTTGTTTGATCACTTTTAGTGACATCATTTTTACTACTTCTTTCTCTTCCGGTATTAGCTGGTGCAATTACTATGCTTTTAACAGATCGAAACTTTAATACTAGTTTCTTTGATCCGGCTGGTGGTGGTGACCCTATTTTATATCAACATTTATTT
CYST_003038351	75	6448	Gastropoda	class	Eukaryota	Metazoa	Mollusca	Gastropoda	Noid	Noid	Noid	Noid	14	0	0	173	0	0	0	0	0	0	0	0	0	0	0	0	0	0	0	0	0	0	0	0	TTTAAGGTCAAATTTGGCCCACGCTGGGGCCTCTGTAGATTTAGCTATTTTTGCCTTACATTTGGCAGGAATTTCCTCATTATTAGGTGCAGTTAATTTTATTTCTACCATTAGAAATCTACGTGCCCTAGGAATAGGTTATGATTTAATGCCAATGTTTGTCTGAGCCGTATTGGTAACAGCTATTTTATTACTTTTATCTTTGCCGGTACTAGCTGGAGCTATTACTATGCTTTTAACCGATCGAAACTTAAACACATCATTTTATGATGTCTCGGGGGGAGGGGACCCTGTTCTTTACCAGCATCTGTTT
CYST_003038504	97	71497	Placida dendritica	species	Eukaryota	Metazoa	Mollusca	Gastropoda	Noid	Limapontiidae	Placida	Placida dendritica	0	0	0	0	0	0	20	0	0	17	13	1	0	0	0	0	0	0	0	0	0	0	2	0	TCTAAGGGGCCCAATCGGCCATGGAGGTGCTTCCGTGGACTTGGCAATTTTTTCACTCCACCTAGCAGGGATGTCTTCTATTCTAGGTGCAGTAAACTTTATTACTACCATTTTTAATATGCGGTCGCCCGGAATTACTATGGAACGTCTTAGTCTTTTTGTGTGGTCTGTGCTTATTACAGCTTTTCTTCTTTTACTATCTCTTCCTGTGCTTGCAGGGGCAATTACTATACTATTAACAGATCGGAATTTTAATACTAGCTTCTTTGATCCTGCTGGAGGTGGTGACCCTATTTTATACCAGCACTTATTC
CYST_003039941	75	6448	Gastropoda	class	Eukaryota	Metazoa	Mollusca	Gastropoda	Noid	Noid	Noid	Noid	6	251	219	23311	0	0	0	0	0	0	0	0	0	0	0	0	0	0	0	0	0	0	0	0	TTTAAGATCTATCTCTTTCAATCATAGAATCTCTGTTGATCTAGGTATTTTTTCTTTACATCTAGCTGGAGTAAGATCTATTGCTGGAGCAATTAATTTTATAAGTACATATATCTCTTATATTAACTATGGTGTATCATTTGAAGAAGTATCTCTTTTCTCATGATCTATTTTTTTGACTTCTATTTTATTATTATTATCTCTTCCTGTACTAGCAGGTGCATTAACAATACTACTAACAGATCGTAATTTTAATACCTCGTTTTTTGATCCCTCAGGAGGTGGTGATCCTATCTTATATCAGCATTTATTT
CYST_003045503	97	413681	Bulla striata	species	Eukaryota	Metazoa	Mollusca	Gastropoda	Cephalaspidea	Bullidae	Bulla	Bulla striata	0	517	0	0	0	0	0	0	0	0	0	0	0	0	0	0	0	0	0	0	0	0	0	0	TCTTTCGGGACCAATTGCTCACGGATCAACGTCAGTAGATCTAGTAATTTTCTCTCTCCATCTAGCAGGGATGTCATCTATTCTTGGTGCAATTAACTTTATTACGACGATTATTAATATGCGATCTCCAGGGATCACTTTCGAACGACTAAGGTTGTTCGTGTGATCAGTGTTCGTAACTGCTTTCCTCCTTTTACTATCACTACCTGTATTAGCTGGGGCTATTACTATACTCTTAACTGATCGAAACTTCAACACTAGCTTTTTTGATCCTGCAGGAGGAGGGGACCCTATTCTGTATCAGCACTTGTTC
CYST_003056260	100	1955515	Jujubinus gravinae	species	Eukaryota	Metazoa	Mollusca	Gastropoda	Trochida	Trochidae	Jujubinus	Jujubinus gravinae	0	0	1408	36500	0	0	0	0	0	0	1097	0	0	0	0	0	0	0	3	0	0	0	0	0	TCTTTCAGGTAATCTCGCTCACGCGGGTGCTTCAGTTGACTTAGCTATTTTTTCTCTTCATCTAGCCGGTGTTTCTTCTATTTTAGGGGCTGCAAACTTCATTACCACAGTAGTTAACATGCGCTGACAAGGAATAAAATTTGAACGCCTTCCTTTATTTGTTTGATCCGTTAAAATCACAGCCATTTTACTTTTGCTTTCGCTGCCGGTTCTAGCAGGGGCTATTACTATACTCTTAACAGACCGTAACTTTAACACATCCTTTTTTGACCCAGCCGGAGGAGGAGACCCAATTCTTTACCAGCATCTTTTC
CYST_003056678	85	69555	Caenogastropoda	subclass	Eukaryota	Metazoa	Mollusca	Gastropoda	Noid	Noid	Noid	Noid	0	0	27	0	0	0	118	0	0	0	0	0	0	0	0	0	0	0	0	0	0	0	0	0	TTTGGCTAGTAATCTTGCCCATGCAGGAGGGTCTGTAGATTTAGCTATTTTTTCATTGCATCTAGCAGGTGCTTCTTCTATTTTAGGTGCTGTAAATTTTATTACTACTATCATTAATATACGATGACAAGGAATGCAATTTGAACGTCTTCCTTTATTCGTTTGATCTGTAAAAATTACTGCTATTTTACTACTATTATCTCTTCCTGTCTTAGCAGGAGCTATTACTATATTGTTAACAGATCGAAATTTTAACACCGCTTTCTTTGATCCTGTGGGGGGGGGAGATCCTATCCTTTATCAACATCTTTTT
CYST_003111689	75	6448	Gastropoda	class	Eukaryota	Metazoa	Mollusca	Gastropoda	Noid	Noid	Noid	Noid	0	0	0	0	0	0	0	0	0	0	0	0	0	0	0	0	0	0	0	0	0	292	0	0	TTTAAGCGGAATTCATGCGCATTCAGGTGCTGCGGTCGACTTAGCTATTTTTTCATTGCATTTATCTGGAGCATCATCTATTCTTGGAGCCATTAACTTTATAACGACTATCTTTAATATGAGAGCTCCTGGATTAACAATGGATCGTTTACCTTTATTAGTTTGGTCTGTTTTAATTACAGCGTTTCTTTTATTATTGTCATTGCCAGTACTTGCAGGTGGTATTACACAATTATTAACTGATCGGAATTTTAATACGAGTTTTTTTGATCCTGCTGGAGGTGGTGATCCAATTTTGTTTCAACATATTTTT
CYST_003372412	75	977775	Panpulmonata	clade	Eukaryota	Metazoa	Mollusca	Gastropoda	Noid	Noid	Noid	Noid	0	0	0	0	0	0	0	0	0	0	0	0	0	0	0	0	0	0	0	0	0	306	0	0	ATTAAGCGGAATCCAAGCACATTCGGGTGCCGCAGTGGATTTAGCTATATTTTCTTTGCATTTATCTGGGGCATCCTCTATTCTTGGAGCCATTAACTTCATTACAACTATTTTTAATATGAGAGCTCCAGGCCTAACAATGGATCGTCTTCCTTTATTGGTCTGGTCGGTATTAATAACTGCATTTCTTTTATTATTATCTTTACCTGTGCTAGCAGGTGGCATTACCATGCTCTTAACAGATCGAAATTTTAATACTACTTTTTTCGATCCTGCTGGTGGTGGCGATCCTATATTATTTCAGCATATCTTC
CYST_003808344	75	54973	Ampullariidae	family	Eukaryota	Metazoa	Mollusca	Gastropoda	Architaenioglossa	Ampullariidae	Noid	Noid	0	0	0	0	0	1250	0	0	0	0	0	0	0	0	0	0	0	0	0	0	0	0	0	0	ATTAGCTGGAATTTTTGCTCATTCTGGAGCTGCAATTGATATAGCAATTTTTTCTTTACATCTCGCAGGTATTTCTTCAATTGCAGGTGCTGTAAATTTCATTGTTACTATTTATAATATGCGTTGTCGTGGAATGCTTTTTAGTCGATTACCTTTATTTGTATGAACAGTTTTGGTTACAGCATTTTTATTATTACTTTCATTACCAGTTCTTGCAGGTGCTATTACTATGTTGTTGACCGATAGAAACTTAAATACAACTTTTTTTGACCAATCTGGTGGTGGTGATTGTTTATTGTATCAACATTTATTT
CYST_004222090	85	1421182	Amphissa	genus	Eukaryota	Metazoa	Mollusca	Gastropoda	Neogastropoda	Columbellidae	Amphissa	Noid	0	0	0	0	0	0	3757	0	0	0	0	0	0	0	8	0	0	0	0	0	0	0	0	0	TCTATCAGGAAATTTAGCACACGCAGGTGGATCAGTAGACCTGGCTATTTTTTCATTACATTTAGCGGGTGTATCATCAATTTTAGGTGCTGTAAACTTCATTACAACTATTGTTAATATACGTTGACAAGGTATGCAACTTGAGCGTATGCCTTTATTTGTCTGGTCAGTAAAAATTACTGCAATTTTACTTCTATTATCGCTTCCTGTTTTAGCTGGGGCAATCACTATACTGCTCACTGATCGTAACCTTAATACTGCTTTCTTTGACCCTGCGGGTGGTGGTGATCCTATTTTGTATCAACATTTATTT
CYST_004342668	75	6448	Gastropoda	class	Eukaryota	Metazoa	Mollusca	Gastropoda	Noid	Noid	Noid	Noid	0	0	0	0	0	0	0	356	0	0	0	0	0	0	0	0	0	0	0	0	0	0	0	0	TTTGAGAGATTATTTTTTTCATAGTTCTATGTCTGTTGATTGTATAATTTTTAGATTACATTTAGCTGGTATTAGTTCTATTTTAGGTGGAATTAATTTTTTAGTTACTTTATTTAATATACGAGCTGGTTTTATAAAAATTATAAAAATTCCTTTATTTGTTTGAGGAATTAGAATTACTGTTTTTTTATTAGTTTTAAGTCTCCCTGTCTTAGCAGGAGCTATTACAATATTATTAACAGATCGAAATTTTAATACTAATTTTTATTCTCCTGAAGGGGGAGGGGATCCTATTTTATTTGAACATTTATTT
CYST_004760466	80	216366	Helicina	clade	Eukaryota	Metazoa	Mollusca	Gastropoda	Stylommatophora	Noid	Noid	Noid	0	0	0	0	0	0	0	0	2815	0	0	0	0	0	0	0	0	0	0	0	0	0	0	0	TCTCAGGGCAAATATGGGACATTCTGGCCCCTCAGTAGACCTTGCTATTTTTTCATTACATTTAGCAGGAATTTCTTCCTTATTGGGAGCTATTAATTTTATTAGAACTATTATAAATATACGAAGCTTCGGTCTTGAAACTAACCATCTTCCGTTATTTGTATGATCAGTTTTAATTACAGCTGTTTTACTTTTATTAGCATTGCCAGTTCTTGCTGGAGCAATTACTATATTATTAACAGATCGAAATCTTAATACTTCTTTTTATGATCCTTCTGGTGGGGGGGATCCTATTTTATACCAACATTTATTT
CYST_005271376	70	2448547	Siphonariida	order	Eukaryota	Metazoa	Mollusca	Gastropoda	Siphonariida	Noid	Noid	Noid	0	0	0	0	0	0	0	0	0	0	0	0	0	0	0	0	0	0	0	0	11414	0	0	0	CTTTCAAGTAGTGTATTTCATTCAAGAATATCTGTTGATTTAGCTATTTTTTCCCTTCACTTGGCAGGGGTTTCATCTATTTTGGGGGCGGTAAATTTCATGTGTACTTGTTTTAATATGCGGCACAAAGGGGTTGTATGGTGTCGTGTGCCATTATTTGTTTGGTCTGTAGCAGTGACTGCTTTTTTGTTATTGCTTTCTTTGCCAGTGTTGGCTTCGGTCATTACGATGCTGTTAAGAGATCGAAATTTCAATACTAGATTTTTTGACCCAGCAGGGGGGGGAGACCCCATTTTATATCAGCATTTGTTT
CYST_005273381	70	6448	Gastropoda	class	Eukaryota	Metazoa	Mollusca	Gastropoda	Noid	Noid	Noid	Noid	0	0	0	0	0	0	0	0	0	0	0	0	0	0	0	0	0	0	0	0	547	0	0	0	TTAAGCTCTATTCAGTCTCATTCAGGTCCTGCGGTCGACTTAGCCATCTTTAGTTTGCACGTTTCTGGTGCCTCCTCTATATTAGGTGCCATTAACTTTATCACAACTATTTTTAACATGAGGGCACCTGGAATGACGATGTATAGATTACCGCTGATGGTGTGGTCTGTTTTGATCACAGCGTTTCTCTTATTGCTTTCTTTGCCTGTTTTAGCGGGAGCGATCACCATGCTATTAACAGATCGTAATTTTAACACTTCTTTTTTCGACCCGGCTGGTGGTGGCGATCCAGTATTGTTTCAGCACATTTTC
CYST_005277215	75	977775	Panpulmonata	clade	Eukaryota	Metazoa	Mollusca	Gastropoda	Noid	Noid	Noid	Noid	0	0	0	0	0	0	0	0	0	0	0	0	0	0	0	0	0	0	0	0	361	0	0	0	TTTATCCTCTATAATGTCACACCCTGGCGCAGCTGTAGATGTAGCAATATTTGCTCTGCATTTAGCTGGAATATCTTCAATTTTAGGTGGTATAAATTTCATTGTTACAATATTTAATATGCGTGCTCCTGGTATGACCATGCTACGAGTACCTTTATTTGTATGGTCCATTTTAATCACTGCCATCCTTATAGTATTAGTTATGCCCGTTCTAGCTGGAGCTATCACTATGCTGCTCACTGACAGAAATTTTGGCACCAGTTTTTATGACCCTGCCGGAGGAGGTGACCCTGTATTATATCAACATCTTTTT
CYST_005358072	80	69555	Caenogastropoda	subclass	Eukaryota	Metazoa	Mollusca	Gastropoda	Noid	Noid	Noid	Noid	0	0	0	0	0	0	0	0	0	0	0	0	0	0	0	0	0	0	0	4777	0	0	0	0	TCTAGCAGGAAATTTAGCTCATGCGGGGGGGTCAGTCGACCTAGCTATTTTTTCACTCCACCTAGCTGGAGTTTCTTCTATTTTAGGGGCTGTAAATTTTATTACCACAATCATTAACATGCGCTGACGGGGAATGCAGTTTGAACGACTTCCCTTGTTTGTGTGGTCGGTGAAAATTACGGCCGTTCTTCTTTTGCTATCCTTGCCTGTACTCGCGGGGGCCATTACTATGCTGTTAACAGATCGAAATTTTAATACCGCTTTTTTTGATCCAGCCGGGGGCGGAGATCCTATTTTATACCAGCACCTCTTT
CYST_005360877	70	216307	Euthyneura	clade	Eukaryota	Metazoa	Mollusca	Gastropoda	Noid	Noid	Noid	Noid	0	0	0	0	0	0	0	0	0	0	0	0	0	0	0	0	0	0	0	0	0	622	0	8	TCTCAGATCTATTATATTTCATCCATCTATATCAGTGGATCTAGCTATTTATTCATTACATTTAGCTGGGATTTCTTCGTTGGTAGGATCTTTTAATTTTATTATTTCAATTAAAAATATTCATTCATCAGATAATAATAAATCTTATAAATGTTTATATCTATGGGCTTTGTATGTAACAGCATATTTATTATTACTAAGATTACCCGTTTTAGCAGGAGGAATTACAATATTACTAACAGATCGTAATTTTAATACATCATTTTTTAATCCAGGTGGAGGAGGAGATCCAATTTTATTCCAACATTTATTT
CYST_005361776	75	145737	Ariophantidae	family	Eukaryota	Metazoa	Mollusca	Gastropoda	Stylommatophora	Ariophantidae	Noid	Noid	0	0	0	0	0	0	0	0	0	0	0	0	0	0	0	0	0	0	0	281	0	0	0	0	TCTCACTTCAAATGTTTTCCAGTCTGGCCCTAGTGTTGATTTAGCAATTTTTTCTTTACATATGTCTGGGTTATCTTCTATATTAGGCTCAATTAATTTTATAAGTACAATTATTAATTGTAAGAATAATATAACTTGGTATAGGTTGAGTTTATATTTGTGGTCAATAATGGTTACTGGCTATTTATTAGTTCTTTCTTTACCTGTATTTGCAGGGGGTTTAACTATGCTGTTAACTGATCGGAATTTTAAAACTTCTTTTTTTGACCCTGCAGGAGGAGGGGATCCTATATTATTCCAACATATCTTT
CYST_005434228	80	216366	Helicina	clade	Eukaryota	Metazoa	Mollusca	Gastropoda	Stylommatophora	Noid	Noid	Noid	0	0	0	0	0	0	0	0	0	0	0	0	0	0	0	0	0	0	0	334	0	0	0	0	TTTGTCTTCTAATATCGGACATAGTGGTACAAGTGTTGATTTTGCTATTTTTAGTCTTCATTTAGCTGGGGCTAGGTCTATTTTAGGTGCTATTAATTTTATTAGAACTAGATTTAATATACGTTCTTCTTTAATAGGTTTCGATCGTGTTTCTTTATTTGTTTGAAGTGTACTTATTACTACTGTTTTACTTTTATTAAGATTACCTGTTTTAGCTGGAGCTATCACAATATTATTAACTGATCGCAATATTAATACAAGCTTTTTTGATCCATCTGGTGGAGGAGACCCTATTTTATTTCAACATTTATTT
CYST_005476362	80	6448	Gastropoda	class	Eukaryota	Metazoa	Mollusca	Gastropoda	Noid	Noid	Noid	Noid	0	0	0	208	0	0	0	0	0	0	0	0	0	0	0	0	0	0	0	0	0	0	0	0	TTTAAGGACACAAGGAAGCACATCTGTAGATTTAGCTATTTTTTCTTTGCACTTAGCTGGGGCAAGATCTATTATAGGTGCTATTAATTTTATTTGTACAATTATTAATATACGGAGTATCTCTATCCATTGGGAACAGTTAAATTTATTTGTTTGATCAATTTTAATTACTGCCATCTTATTATTATTAAGGCTACCAGTTTTAGCTGGGGCTATCACCATACTTTTATTAGACCGAAATTTTAATACTAGGTTTTTTGATGCTACCGGAGGAGGAGACCCAATCTTATACCAGCATTTATTT
CYST_005477033	75	977775	Panpulmonata	clade	Eukaryota	Metazoa	Mollusca	Gastropoda	Noid	Noid	Noid	Noid	0	0	0	1983	0	0	0	63	0	0	0	0	0	0	0	0	0	0	0	0	0	0	0	0	ACTATCAGGTAATATTGCACATGCTTCAGCCTCAGTAGATTTAACTATTTTTTCTCTTCATTTAGCAGGGGTCTCTAGTATTCTAGGGGCAATCAACTTCATCACGACAATTTTAAACATGCGATCTCCTGCTATAAGGTTAAGATCTACACCTCTCTTTGTATGGTCTGTCTTAATCACGGCAGTGTTATTACTTTTATCTCTGCCTGTCTTAGCGGGAGCAATCACCATACTACTAACTGATCGTAATTTTAACACTACTTTCTTTGATCCGGTAGGGGGCGGGGACCCAGTTTTATATCAGCATTTGTTT
CYST_005477300	80	977775	Panpulmonata	clade	Eukaryota	Metazoa	Mollusca	Gastropoda	Noid	Noid	Noid	Noid	0	0	0	306	0	0	0	0	0	0	0	0	0	0	0	0	0	0	0	0	0	0	0	0	TTTATCATTAAATATTTCACATTCAGGCCCCTCAGTTGATATAGTAATTTTTTCCCTTCATATAGCAGGAATTTCTTCTATTCTTGGTGCTATTAATTTTATTACTACTATCCTAAATATACGAGCTCCAGGTATTTCTTTAAGTTTGACTCCTTTATTCGTATGAAGTATCTTTATTACTGCTATTTTATTGTTACTTTCTCTCCCTGTTTTAGCTGGAGCAATTACTATGCTCTTAACAGATCGTAATTTTAATACTAGATTTTTTGACCCTGCTGGAGGAGGGGATCCTATTTTATATCAACATTTATTT
CYST_005477444	75	6521	Lymnaeidae	family	Eukaryota	Metazoa	Mollusca	Gastropoda	Noid	Lymnaeidae	Noid	Noid	0	0	0	321	0	0	0	0	0	0	0	0	0	0	0	0	0	0	0	0	0	0	0	0	TCTTTCTAGGTACCTGGGGCACGCTAGTAAAAGAGTGGACCTGGCTATTTTTAGTCTACATTTGGCAGGGGCTAGAAGAATTTTAGGAAGAGTTAATTTTATAGTTACTATTTTAAATATACGTTTAAATAATATATCTTTAGATCGAATAAGTCTTTTCTCTTGAAGTGTTTTTATTACTGTAATTTTGCTAATTATTTCTTTACCTGTGTTGGCAGGGGCTATTACTATATTATTAACAGACCGTAACTTCAGAACAAATTTTTATGAGCCTTCTGGTGGAGGAGATGTAATTCTTTACCAACACCTCTTC
CYST_005477642	80	216307	Euthyneura	clade	Eukaryota	Metazoa	Mollusca	Gastropoda	Noid	Noid	Noid	Noid	0	0	0	221	0	0	0	0	0	0	0	0	0	0	0	0	0	0	0	0	0	0	0	0	TTTAAGCTCTATCCTGGGGCATGGCGGAGCTTCTGTCGATCTTGTTATTTTCTCTCTTCACTTAGCTGGTGTTTCTTCTATTTTAGGTGCCATCAACTTTATTACTACCATTTTTAATATACGATCTCCTGAAGTGACTTGGGAACGCATAAGGTTATTTGTTTGATCTGTTTTAGTTACAGCTTTTCTTTTGCTTTTATCTCTTCCTGTATTGGCAGGGGCAATCACAATGCTTTTAACTGATCGAAACTTTAATACTAGATTTTTTGACCCAGCAGGGGGGGGTGACCCTATCTTGTACCAACATTTGTTT
CYST_005477648	80	69555	Caenogastropoda	subclass	Eukaryota	Metazoa	Mollusca	Gastropoda	Noid	Noid	Noid	Noid	0	0	0	601	0	0	0	0	0	0	0	0	0	0	0	0	0	0	2	0	0	0	0	0	TTTATCTGGTAATTTAGCTCATGCTGGAGGATCTGTCGATCTGGCTATCTTTTCTTTGCATTTGGCGGGTGTGTCATCAATTTTAGGTGCTGTAAATTTTATTACTACCATTGTAAACATACGATGGCAAGGAATACAACTGGAGCGTATGCCTCTATTTGTATGGTCAGTTAAAATTACAGCTATCTTGCTACTTTTATCTCTTCCAGTACTAGCTGGTGCTATTACTATACTATTGACTGACCGTAATCTAAACACAGCCTTCTTTGACCCAGCAGGAGGTGGAGATCCGATTTTATACCAACACTTGTTT
CYST_005477981	75	977775	Panpulmonata	clade	Eukaryota	Metazoa	Mollusca	Gastropoda	Noid	Noid	Noid	Noid	0	0	0	223	0	0	0	0	0	0	0	0	0	0	0	0	0	0	0	0	315	284	0	0	ACTTTCTTCAGCAAAAGGCCACCCTACTGGCGCTGTTGATTTTGCTATTTTTAGTTTACACGTATCGGGCGCGGCATCTATTTTAGGCGCAATCAACTTTATTGTTACTATTTACAATATGCGTGCTCCGGGTATGACGTTTAAAAGATTGCCATTATTTGTTTGGGCTCTTTTAGTCACCTCTTTTTTATTATTATTATCTTTACCTGTGTTAGCTGGAGCATTAACTATGCTACTTTTTGACCGTCACCTTCAAACTTGTTTTTTTGATCCAGCAGGCGGGGGTGACCCTGTATTGTACCAACACTTATTT
CYST_005482370	75	6448	Gastropoda	class	Eukaryota	Metazoa	Mollusca	Gastropoda	Noid	Noid	Noid	Noid	0	0	0	260	0	0	0	0	0	0	0	0	0	0	0	0	0	0	0	0	0	0	0	0	TCTTTCCTCTAATTTAGCAATGGAGGGACCTAGAATGGATTTAGCTATTTTTTCTCTTCATATAGCTGGTATAAGTTCAATATTAGGTGCTTTAAATTTTATTACAACTGTAACTAAATTAAAGGGTAAAATTGGTTGAGGTCGATTATCTCTTTTTGTATGGGCTGTCTTTGTTACTGCTTATTTATTACTACTATCTCTTCCAGTATTAGCTGGTGGCTTAACTATGCTTTTAACTGACCGTAATTTTAACACTTGCTTTTTTGACCCTTCTGGTGGGGGAGATCCTATCTTGTTTCAACATGTGTTT
CYST_005579315	80	977775	Panpulmonata	clade	Eukaryota	Metazoa	Mollusca	Gastropoda	Noid	Noid	Noid	Noid	0	0	0	0	0	0	0	0	0	0	0	0	0	0	0	0	0	0	0	0	0	301	0	0	ACTAAGTAGTATCCCGAGTCATTCCGGAGGTGCTGTTGATTTAGCAATTTTTAGTTTACATATTGCTGGAGCATCATCAATTTTAGGGGCAATTAATTTTATTACAACTATTTTAAATATGCGTGGTCCTGGAATTACAATGTATCGTTTACCGTTATTCCCTTGGTCTGTATTAATTACTGCTGTATTATTATTATTAAGTTTACCAGTATTAGCTGGAGCCATTACTATGTTATTAACAGATCGTAATATGAATACAAGTTTCTATGATGCAACTGGTGGTGGAGATCCTATTTTATATCAACATTTATTT
CYST_009972642	85	69555	Caenogastropoda	subclass	Eukaryota	Metazoa	Mollusca	Gastropoda	Noid	Noid	Noid	Noid	0	0	0	0	0	0	0	0	0	0	0	0	0	0	0	0	0	0	0	0	0	0	47	0	TCTTTCAGGAAATTTAGCACACGCAGGTGGATCAGTAGACTTAGCTATTTTTTCATTACACTTAGCAGGTGTTTCATCAATTTTAGGTGCAGTAAACTTTATTACTACTATTGTTAATATACGGTGACAAGGAATACAACTTGAACGAATGCCTCTATTTGTTTGGTCAGTAAAGATTACTGCAATTTTATTACTGCTATCACTTCCTGTTTTAGCTGGAGCTATTACTATGCTACTCACTGATCGTAACCTTAATACTGCTTTCTTTGATCCTGCAGGAGGTGGTGACCCTATTTTATATCAACATTTGTTC
CYST_009992426	80	6448	Gastropoda	class	Eukaryota	Metazoa	Mollusca	Gastropoda	Noid	Noid	Noid	Noid	0	0	0	0	389	0	0	0	0	0	0	0	0	0	0	0	0	0	0	0	0	0	0	0	GCTTAGTAGTATTGAAGGGCATCCGGGTGCTTCAGTTGACTTAGCAATTTTTAGTTTGCATATTGCTGGGGCTTCGTCAATTTTAGGTGCAATTAATTTTATTACAACTATATTTAATATGCGTTGTCGAGGTTATTCTATGGTTGATCAATCTTTATTTGTTTGATCAGTTTTAATAACGGCATTTCTACTGTTATTATCATTACCCGTTTTAGCTGGAGGTATTACAATGTTATTAACTGATCGAAACTTTAATACTGCCTTTTTTAAATATCAAGGTGGTGGGGATCCTGTGTTGTATCAACATTTATTT
CYST_000001023	75	6447	Mollusca	phylum	Eukaryota	Metazoa	Mollusca	Noid	Noid	Noid	Noid	Noid	0	4	5	0	0	0	0	0	0	0	5	0	0	0	0	0	0	0	7	0	0	0	3	2	TTTAAGAAGAAATATTGCGCATTCAGGATCCTCAGTAGATTTTGCAATTTTTTCTCTTCATCTAGCTGGGGTCTCGTCTTTATTAGGATCAATTAATTTTTTAACTACAATCGTAAATTTACGTTCAAGAAATATATTATTTGAGCGAATACCTTTATTTGTATGATCAGTTTTAGTAACTGCAATTCTCTTAATACTTTCATTACCTGTCTTAGCTGGAGCCATTACTATATTACTAACCGACCGAAATTTTAACACTACTTTTTATGATAGAAGAGGGGGAGGAGACCCAATTTTATTCCAACACTTATTT
CYST_000027847	80	6447	Mollusca	phylum	Eukaryota	Metazoa	Mollusca	Noid	Noid	Noid	Noid	Noid	0	0	0	0	0	114	0	15	0	38	0	0	0	154507	1148	44436	0	72665	0	0	0	0	0	0	ATTAGCGGGTAATATCGCCCACGCTGGACCTTCTGTTGACTTAGCTATTTTTTCTTTACATTTAGCAGGGGTTAGATCTATCTTAGGAGCATTAAATTTCATTACAACAATTATTAATATGCGATCAGAAGGTTTACGCTTAGAGCGTGTTCCCTTATTTATTTGATCTGTAAAAATTACAGCAGTTCTATTACTCTTATCTCTTCCTGTCTTAGCTGGAGCTATTACTATATTATTAACAGACCGAAATCTAAATACAGCATTCTTCGACCCAGCGGGGGGAGGAGATCCGATTTTATATGAGCATTTATTC
CYST_000041399	75	6447	Mollusca	phylum	Eukaryota	Metazoa	Mollusca	Noid	Noid	Noid	Noid	Noid	0	0	0	0	0	0	0	0	0	0	0	0	0	144	0	0	0	0	0	0	0	0	0	0	TTTGAGCAGGAATACAGGACATGGGGGGAGATCTGTTGATTTTGCTATTTTTTCCTTACATCTTGCGGGGGTGTCGTCTTTACTTGGGGCAGTCAATTTTATTAGGACCTTGTTTAATCTCCGGGCATTTGGCGTGCTATTGGACCGAATACCCCTATTTGCTTGGTCTGTATTAGTCACCGCTATCCTATTGTTATTATCTTTACCTGTTTTAGCCGGTGCTATTACTATGTTGTTGACGGATCGAAATTTTAACACTTCTTTTTTTGATCCTGCTGGCGGTGGTGATCCGATTCTTTATCAGCATTTGTTT
CYST_000042379	80	6447	Mollusca	phylum	Eukaryota	Metazoa	Mollusca	Noid	Noid	Noid	Noid	Noid	0	0	0	0	0	0	0	0	0	0	0	0	0	3233	0	0	451	0	0	0	0	0	0	0	CTTGGCCGGTAATATTGCCCATGCGGGACCTTCAGTTGATTTGGCAATTTTTTCTCTGCATTTAGCAGGCGTAAGGTCTATTTTAGGTGCTTTAAATTTTATTACAACAATTATTAATATACGCTCAGATGGTTTACGATTAGAGCGGGTTCCCCTATTTATTTGATCAGTAAAAATTACAGCTATCCTTTTACTTCTCTCTCTCCCAGTTTTAGCAGGTGCTATTACAATACTTTTAACAGATCGTAATCTAAATACTGCCTTTTTTGATCCTGCTGGAGGGGGAGACCCTATTTTATATGAGCACCTTTTT
CYST_000316047	80	6447	Mollusca	phylum	Eukaryota	Metazoa	Mollusca	Noid	Noid	Noid	Noid	Noid	0	0	0	0	0	0	0	0	0	0	0	0	0	1012	0	0	0	694	0	0	0	0	0	0	TTTATCTAGAAATGTTGCACATTCTGGTGGTTCTGTAGATTTTGCTATTTTTTCTTTACATCTTGCTGGTGTTTCTTCTATTTTAGGGGCTATTAATTTCATTACAACAATTATTAATATGCGATCAGAAGGTTTACGCTTAGAGCGTGTTCCCTTATTTATTTGATCTGTAAAAATTACAGCAGTTCTATTACTCTTATCTCTTCCTGTCTTAGCTGGAGCTATTACTATATTATTAACAGACCGAAATCTAAATACAGCATTCTTCGACCCAGCGGGGGGAGGAGATCCGATTTTATATGAGCATTTATTC
CYST_000762451	75	6447	Mollusca	phylum	Eukaryota	Metazoa	Mollusca	Noid	Noid	Noid	Noid	Noid	13	26	7	0	0	44	17606	194	231	205	64	54	0	0	13	0	0	0	0	0	0	0	93	17	CCTCTGAGATCTTTTATTTTCCACTCTAGCTTAAGGGTAGATATAAATATTTTTTCCCTTCATCTGGCGGGAATCAGATCAATTTTAGGAAGTTTCAACTTCATTTGTTCTATTATAATTTTGCGAATTATAAGATTAACAATAGAACGAACCTCATTATTTATTTGATCTACTCTTTAAACAACGTTTTTATTGATTTTATCATTTCCTGTTTTAGCTAGAGCTATTACTATATTATTAACTGATCGAAATAATAACACTTCTTTTTTGATCCTTCAGGAGGAGGAGACCCTATTTTGTTTGAAACATTATTT
CYST_003021434	85	6447	Mollusca	phylum	Eukaryota	Metazoa	Mollusca	Noid	Noid	Noid	Noid	Noid	0	0	0	0	2740	0	0	0	0	0	0	0	4	0	0	0	0	0	0	0	0	0	2	0	CCTCGCAAGTAATATTGCGCATGCAGGGGGGTCTGTTGACTTAGCTATTTTTTCTTTACATTTAGCAGGAGTCTCTTCTATCTTAGGAGCTGTTAATTTTATTACTACTGTATTTAATATACGATGAAAAGGAATACAGATAGAACGTCTTCCTTTATTTGTCTGATCTGTTAAAATTACTGCTGTTTTATTATTATTATCTTTACCTGTGTTAGCAGGAGGAATTACAATGCTTTTAACTGATCGTAATTTTAATACTGCTTTTTTTGACCCTGCAGGGGGGGGAGATCCTATTTTATATCAACATTTATTT
CYST_003811216	75	6447	Mollusca	phylum	Eukaryota	Metazoa	Mollusca	Noid	Noid	Noid	Noid	Noid	0	0	0	0	0	526	0	0	0	0	0	0	0	0	0	0	0	0	0	0	0	0	0	0	ATTATCAGGAATTTATGCACATTCAGGTGCAGCCGTCGAAGCTGGTATCTTCAGTCTTCATTTAGCAGGAATTTCGTCAATTGCAGGAGCTATAAATTTTATTGTTACAATTTATAATATGAGATCTAGAGGTATGAGTCTAAAACGTTTACCTTTATTTGTTTGATCTGTCTTGGTAACAGCTTTTTTGCTTGTTTTATCACTACCTGTATTAGCTGGAGCCATAACAATGTTATTAACTGACAGAAATCTAAATACTATGTTCTTTGACACAGCAGGCGGTGGAGATCCTGTACTATACCAACATTTATTT
CYST_001725356	100	256108	Chiton olivaceus	species	Eukaryota	Metazoa	Mollusca	Polyplacophora	Chitonida	Chitonidae	Chiton	Chiton olivaceus	0	0	0	0	0	0	0	0	229472	0	0	1	0	0	0	0	689	0	0	0	0	0	0	0	ATTAGCAAGAAATGTGGCTCATGCAGGGGGTTCTGTAGATTTAGCTATTTTTTCTTTACATCTAGCTGGTGTTTCTTCTATCTTAGGGGCTGTAAATTTTATTACTACTGTTGTTAATATACGATGAGTTGGAATACAAATAGAACGCTTACCTTTATTTGTATGATCCGTAAAGATTACTGCAATTTTATTATTATTATCATTGCCTGTTTTAGCTGGAGGTATTACAATATTATTAACGGATCGAAATTTTAATACCTCTTTCTTTGACCCTGCTGGAGGAGGGGATCCTATTTTATATCAACATTTATTT
CYST_003019094	100	126420	Acanthochitona crinita	species	Eukaryota	Metazoa	Mollusca	Polyplacophora	Chitonida	Acanthochitonidae	Acanthochitona	Acanthochitona crinita	0	1	0	0	0	0	0	0	0	0	0	0	0	0	0	0	0	0	0	0	0	0	13	0	TTTGGCTGGAAATGTAGCTCATGCTGGGGGTTCTGTTGATCTCGCTATTTTTTCTCTTCATCTGGCTGGTGTTTCTTCTATTTTGGGGGCTGTAAATTTTATTACTACGGTATTAAATATGCGTTGAAGTGGAATACAGTTGGAGCGTTTACCCTTATTTGTTTGATCGGTGAAAATTACTGCAATTCTTTTATTGTTGTCTTTACCAGTTCTTGCTGGGGGTATTACTATACTTTTAACTGATCGTAATTTTAATACTGCTTTTTTTGATCCGGCAGGTGGGGGAGATCCTATTTTATATCAGCATTTATTT
CYST_000763544	80	6236	Rhabditida	order	Eukaryota	Metazoa	Nematoda	Chromadorea	Rhabditida	Noid	Noid	Noid	0	0	0	0	0	0	5754	0	0	0	0	0	0	0	7	0	0	0	0	422	0	0	0	0	TCTAAGTACTTCTGGTCACCCTGGAAATGGTGTGGATGTTGCTATTTTTAGTTTGCATTTTGCAGGGGTGAGTTCTATTTTGGGTGGTATTAATTTTATGAGAACTGTTAAGAACTTACGTAGTGTTTCTATTTCTATCGAGCATATGGGTCTATTTGTTTGGACTGTTTTTGTTACTGTCTTTCTTTTAGTCCTTTCTCTTCCTGTCTTGGCTGGGGCTATTACTATGCTCTTAACAGATCGTAATCTGAACACTTCTTTTTTTGATGTATCTTTGGGGGGTAATTCTTTAATTTATCAACACTTGTTT
CYST_003017172	80	6249	Ascaridomorpha	infraorder	Eukaryota	Metazoa	Nematoda	Chromadorea	Rhabditida	Noid	Noid	Noid	13	8	0	0	0	0	67	43	53	39	17	4	0	0	0	0	0	0	0	0	0	0	5	3	ACTGAGAACAATGGGCCACCCCGGCAGAAGTGTCGACCTGGCTATTTTTAGTCTTCACTGCGCGGGTGTCAGCTCTATTTTAGGGGCCATTAATTTTATAACTACTACTAAAAATTTACGTAGAAGTTCCATTTCTTTAGAACATATAAGACTTTTTGTTTGGACTGTTTTTGTTACTGTTTTTCTTTTGGTTCTTTCTTTGCCTGTATTGGCGGGGGCTATTACTATGCTTCTTACAGACCGTAATTTGAATACTTCCTTTTTTGATCCTAGGTCTGGGGGCAACCCTTTGATTTATCAGCACCTATTC
CYST_003023350	85	119089	Chromadorea	class	Eukaryota	Metazoa	Nematoda	Chromadorea	Noid	Noid	Noid	Noid	0	253	0	0	0	0	0	0	0	0	0	0	0	0	0	0	0	0	0	0	0	0	0	49	TTAAGGACTTTAGGTCACCCCGGGAGAAGTGTTGATCTAGCAATCTTTAGTTTACATTGCGCTGGTTTAAGATCAATTTTAGGTGGTATCAATTTTATGTGTACTACTAAAAATTTACGTAGTAGATCTATTTCTTTGGAGCATATAAGGTTATTTGTTTGAACTGTGTTCGTTACTGTTTTCTTATTAGTATTATCTTTACCTGTTTTAGCTGGAGCTATTACTATATTATTAACCGATCGTAATCTAAATACTTCTTTCTTTGATCCAAGGACCGGTGGAAATCCTTTAATTTATCAACATTTGTTC
CYST_005358473	80	6258	Baylisascaris	genus	Eukaryota	Metazoa	Nematoda	Chromadorea	Rhabditida	Ascarididae	Baylisascaris	Noid	0	0	0	0	0	0	0	0	0	0	0	0	0	0	0	0	0	0	0	299	0	0	0	0	TCTTAGGACTTCTGGACATCCTGGAAAGGGGGTGGACTTAGCTATTTTTAGCCTTCATTTGGCTGGGGCGAGTTCTATTTTGGGGGGTATTAACTTTATGAGTACTGTTAAGAATCTTCGTAGTGTCTCTATTTCTTTAGAGCACATGAGTCTTTTTGTTTGGACGGTGTTTGTTACAGTTTTTTTATTAGTCTTATCTTTGCCTGTTTTGGCGGGGGCTATTACCATGCTTTTGACTGATCGTAATTTGAACACCTCCTTCTTTGATGTTTCTATGGGGGGGAACTCATTGATTTATCAGCATCTTTTT
CYST_000015116	85	6227	Monostilifera	order	Eukaryota	Metazoa	Nemertea	Enopla	Monostilifera	Noid	Noid	Noid	0	0	0	0	0	0	0	224	21	0	0	0	5	0	0	350	50	0	0	0	0	0	5	2	ACTTTCTAGGAATATTGCTCATGCTGGAGGGTCTGTAGATCTTGCTATTTTTTCGCTTCATCTTGCTGGTGTATCTTCTATTCTTGGTGCCATTAATTTTATTACTACTATTATTAATATGCGTTGATACGGGATACAGTTTGAGCGTTTATCTTTGTTTGTTTGGTCTGTTAAAATTACTGCTGTTCTTCTTTTGTTATCTCTTCCTGTATTAGCTGGAGCTATTACTATGCTTTTAACTGATCGTAACTTTAATACTTCTTTTTTTGATCCTGCTGGAGGAGGAGATCCTATTTTGTACCAACATTTGTTT
CYST_000028806	85	6225	Enopla	class	Eukaryota	Metazoa	Nemertea	Enopla	Noid	Noid	Noid	Noid	0	0	0	0	0	0	0	0	0	46	0	0	0	28925	0	26169	2984	93607	2	0	0	0	0	0	TTTATCTAGAAATGTTGCACATTCTGGTGGTTCTGTAGATTTTGCTATTTTTTCTTTACATCTTGCTGGTGTTTCTTCTATTTTAGGGGCTATTAATTTCATTACTACTATTATTAACATGCGATGATATGGGATGCAATTTGAGCGGCTATCTTTGTTTGTTTGGTCTGTAAAAATTACAGCTATTTTATTGTTGCTTTCATTACCTGTTTTAGCTGGTGCAATTACAATATTATTAACTGATCGAAATTTTAATACTTCTTTTTTCGACCCTGCTGGTGGGGGGGACCCTATCTTGTATCAACATCTTTTT
CYST_000031172	90	77592	Tetrastemma	genus	Eukaryota	Metazoa	Nemertea	Enopla	Monostilifera	Tetrastemmatidae	Tetrastemma	Noid	0	0	0	0	0	0	0	0	0	0	0	0	0	28101	0	2870	1897	1482	0	244	474	3959	0	0	TCTTTCTAGAAATATTGCTCATTCTGGGGGTTCTGTTGATTTGGCTATTTTTTCTTTACATCTTGCTGGTGTTTCTTCTATTTTAGGTGCAATTAATTTTATTACGACAATTATTAATATGCGTTGGTATGGTATGCAATTTGAACGTCTGTCTTTGTTTGTTTGATCAGTAAAAATTACAGCTATTTTATTGTTACTTTCTTTGCCAGTGTTGGCTGGGGCTATTACTATGTTGTTGACTGATCGAAACTTTAATACTTCTTTTTTTGATCCGGCGGGAGGTGGTGATCCAATTTTGTATCAGCATCTTTTT
CYST_000083887	85	2053500	Eumonostilifera	suborder	Eukaryota	Metazoa	Nemertea	Enopla	Monostilifera	Noid	Noid	Noid	0	0	0	0	0	0	0	0	0	0	0	0	0	567	0	0	0	0	0	0	0	0	0	0	ATTAGCGGGTAATATCGCCCACGCTGGACCTTCTGTTGACTTAGCTATTTTTTCTTTACATTTAGCAGGGGTTAGATCTATCTTAGGAGCATTAAATTTCATTACTACTATTATTAATATACGATGATATGGGATGCAATTTGAGCGACTTTCTTTGTTTGTGTGGTCTGTTAAAATTACTGCCATTCTTTTATTATTATCTTTACCTGTTTTAGCCGGTGCTATTACTATGTTGTTGACGGATCGAAATTTTAACACTTCTTTTTTTGATCCTGCTGGCGGTGGTGATCCGATTCTTTATCAGCATTTGTTT
CYST_000108801	75	6227	Monostilifera	order	Eukaryota	Metazoa	Nemertea	Enopla	Monostilifera	Noid	Noid	Noid	0	0	0	0	0	0	0	0	0	0	0	0	0	672	0	0	0	2015	0	0	0	0	0	0	TTTATCTAGAAATGTTGCACATTCTGGTGGTTCTGTAGATTTTGCTATTTTTTCTTTACATCTTGCTGGTGTTTCTTCTATTTTAGGGGCTATTAATTTTGTAACTACAATATTATATAATCGAGCTTCTGGAATGCAAATATATCAAATGTCTATGTTTTGTTGATCAGTATTAGTAACTGCTATTTTATTGGTTATATCTTTACCTATGCTAGCTGGAGCATTATTTATGGTACTAGCCGATAGGCACTTTAATGCTAGTTTTTTTGATTATGAAGGAGGAGGAGATCCTATACTTTACCAACATTTATTT
CYST_000724389	85	6227	Monostilifera	order	Eukaryota	Metazoa	Nemertea	Enopla	Monostilifera	Noid	Noid	Noid	0	0	0	0	0	0	0	0	0	0	0	0	0	0	892	0	0	0	0	0	0	0	0	0	TTTGTCGGGGAATATTGCACATGCTGGGGGTTCTGTGGATTTGGCAATTTTTTCTCTTCATTTGGCTGGTGTTTCTTCTATTTTAGGTGCGATTAATTTTATTACTACTATTATTAATATGCGATGATATGGAATACAGTTTGAGCGTCTTTCTCTTTTTGTGTGGTCTGTAAAGATTACTGCGATTCTTTTATTATTATCTCTTCCTGTGTTAGCTGGGGCGATTACTATATTATTAACAGATCGAAATTTTAATACTTCTTTTTTTGATCCTGCTGGAGGTGGGGATCCAATTCTTTATCAGCATTTGTTT
CYST_001178204	100	231370	Oerstedia dorsalis	species	Eukaryota	Metazoa	Nemertea	Enopla	Monostilifera	Oerstediidae	Oerstedia	Oerstedia dorsalis	0	0	0	0	0	0	0	13581	0	0	0	0	0	0	0	0	0	0	0	0	0	0	0	0	TTTATCTAGAAATATTGCACATTCTGGGGGATCTGTTGATTTAGCAATTTTTTCTTTACATTTAGCTGGAGTATCTTCTATTTTAGGTGCTATTAATTTTATTACAACAATTATTAATATACGTTGGTATGGAATACAGTTTGAACGTTTATCTCTTTTTGTTTGATCAGTTAAAATTACAGCTGTTTTGTTACTATTATCTCTTCCTGTTCTTGCAGGAGCTATTACTATGTTATTAACTGATCGAAATTTTAATACTTCATTTTTTGATCCTGCTGGTGGAGGAGACCCAATTCTTTATCAACATTTATTT
CYST_001231879	90	231370	Oerstedia dorsalis	species	Eukaryota	Metazoa	Nemertea	Enopla	Monostilifera	Oerstediidae	Oerstedia	Oerstedia dorsalis	32	881	203	22974	0	0	0	13155	0	12640	0	0	0	0	0	0	0	0	0	0	0	0	0	0	TTTATCTAGAAATATTGCTCATTCTGGTGGGTCTGTAGATTTAGCAATTTTTTCTTTACATTTAGCTGGAGTATCTTCAATTCTAGGTGCTATTAATTTTATTACAACAATTATTAATATACGTTGATATGGTATGCAGTTTGAACGTCTTTCTCTTTTTGTATGATCTGTAAAAATTACAGCTATTTTGTTATTATTGTCTCTTCCTGTTCTTGCTGGAGCTATTACTATATTATTAACTGATCGTAATTTTAATACATCGTTTTTTGATCCTGCTGGTGGAGGTGACCCAATTCTTTATCAACATTTATTT
CYST_001776038	80	2053500	Eumonostilifera	suborder	Eukaryota	Metazoa	Nemertea	Enopla	Monostilifera	Noid	Noid	Noid	0	0	0	0	0	0	0	0	13096	0	0	0	0	0	0	0	19	0	0	0	0	0	0	0	CTTATCAGGTAACCTGGCTCACGCCGGTCCTTCAGTGGATCTCGCAATTTTTTCTCTTCATTTGGCTGGTGTATCTTCTATTCTGGGAGCTGTGAATTTCATTACAACAATTGCTAACATACGATGAGAAGGTATACGGTTAGAGCGACTCCCTTTATTTGTTTGGTCTGTGAAGATTACGGCGGTATTGCTTCTTCTGTCCCTGCCAGTCTTGGCTGGGGCGATCACTATGTTGTTAACAGATCGAAACTTTAATACTTCTTTCTTTGACCCTGCCGGTGGCGGTGATCCTATCCTATATCAACATTTGTTT
CYST_002254115	85	2053500	Eumonostilifera	suborder	Eukaryota	Metazoa	Nemertea	Enopla	Monostilifera	Noid	Noid	Noid	0	0	0	0	0	0	0	0	0	0	0	0	0	0	0	0	0	1978	0	0	0	0	0	0	GTTGTCGAGGAATATTGCACATTCTGGAGGTTCTGTGGATTTAGCAATTTTTTCGTTGCATTTGGCGGGAGTCTCTTCTATTTTAGGAGCAATTAATTTTATTACTACGATTATTAATATGCGCTGATATGGAATGCAGTTTGAGCGTTTATCTTTGTTTGTTTGGTCTGTAAAAATTACAGCGATCTTATTGTTGCTCTCTTTACCCGTGTTAGCTGGAGCCATTACAATGTTGTTAACTGATCGGAACTTTAATACTTCTTTCTTTGATCCGGCAGGAGGGGGGGATCCAATTTTGTATCAGCATTTGTTT
CYST_003045608	90	187760	Zygonemertes	genus	Eukaryota	Metazoa	Nemertea	Enopla	Monostilifera	Amphiporidae	Zygonemertes	Noid	0	145	115	581	0	236	0	0	0	0	0	0	0	0	0	0	0	0	0	0	0	0	2	0	ACTTTCTAGAAATATTGCTCATGCTGGTGGTTCTGTTGATCTTGCTATTTTTTCGCTTCATCTTGCTGGTGTTTCTTCTATTCTTGGTGCTATTAATTTTATTACTACTATTATTAATATGCGTTGATATGGAATGCAGTTTGAGCGTTTGTCTTTGTTTGTTTGGTCTGTAAAGATTACTGCAATTCTTCTCTTACTATCTCTTCCTGTGTTAGCTGGGGCTATTACTATGCTTTTGACTGATCGTAATTTTAATACTTCTTTTTTTGATCCTGCTGGGGGAGGAGACCCTATTTTATATCAGCATTTGTTT
CYST_005402192	85	2053500	Eumonostilifera	suborder	Eukaryota	Metazoa	Nemertea	Enopla	Monostilifera	Noid	Noid	Noid	4	2	100	1338	0	0	0	0	0	0	2	1	5	4986	0	0	0	1526	7	0	0	20159	0	0	TTTATCGGGTAATTTAGCTCATGCGGGAGGATCAGTCGATCTTGCTATTTTTTCTCTTCATTTAGCTGGGGTTTCATCTATTTTAGGTGCCATTAATTTTATTACCACAATTATTAATATGCGTTGGTATGGAATGCACTTTGAGCGTTTACCTTTATTCGTTTGGTCAGTAAAAATTACCGCGGTTCTTTTGTTATTATCTCTACCTGTTCTTGCTGGAGCTATTACTATATTACTAACTGATCGAAATTTTAACACTGCTTTTTTTGATCCAGCAGGGGGTGGAGATCCAATTTTATATCAACATCTTTTC
CYST_000033844	85	6217	Nemertea	phylum	Eukaryota	Metazoa	Nemertea	Noid	Noid	Noid	Noid	Noid	0	0	0	0	0	0	0	0	0	0	0	0	0	5531	0	0	0	0	0	0	0	0	0	0	TTTGTCTAGAAATATTGCACATGCTGGAGGTTCAGTTGATTTGGCTATTTTTTCACTTCATTTAGCTGGTGTTTCTTCTATTTTGGGTGCTATTAACTTTATTACTACTATTATTAATATGCGGTGATATGGGATGCAATTTGAGCGACTTTCTTTGTTTGTTTGATCTGTAAAAATTACTGCGATTCTTTTGTTGCTATCTCTTCCTGTTTTAGCTGGTGCTATTACTATATTATTAACTGATCGGAATTTTAATACTTCTTTTTTTGATCCTGCTGGGGGTGGTGATCCTATTCTTTATCAGCATTTATTT
CYST_000038510	85	6217	Nemertea	phylum	Eukaryota	Metazoa	Nemertea	Noid	Noid	Noid	Noid	Noid	0	0	0	0	0	0	0	0	0	0	0	0	0	274	0	0	0	0	0	0	0	0	0	0	ACTAAGTGTTTTTGGAATGGCAGTGGATATAGCTATCTTTAGTCTCCACATGGCCGGAATTTCCAGTCTAGCAGGTACCATTAATTTTATTACTACTATTATTAATATACGATGATATGGGATGCAATTTGAGCGACTTTCTTTGTTTGTGTGGTCTGTTAAAATTACTGCCATTCTTTTATTATTATCTTTACCTGTTTTAGCCGGTGCTATTACTATGTTGTTGACGGATCGAAATTTTAACACTTCTTTTTTTGATCCTGCTGGCGGTGGTGATCCGATTCTTTATCAGCATTTGTTT
CYST_000489599	100	187810	Cephalothrix simula	species	Eukaryota	Metazoa	Nemertea	Palaeonemertea	Archinemertea	Cephalotrichidae	Cephalothrix	Cephalothrix simula	70	0	0	0	0	6085	0	6594	0	2741	0	0	0	0	0	0	0	0	0	0	0	0	0	0	TTTATCAGGAAATTTAGCTCATGCTGGAGGTTCTGTAGATTTAGCTATTTTTTCTTTGCATTTAGCTGGAGTTTCTTCAATTTTAGGAGCTATTAATTTTATTACAACTATTATTAATATGCGATGACGAGGTATACATTTTGAACGTCTTCCTTTGTTTGTTTGATCTGTAAAAATTACTGCTATTTTATTATTATTATCTTTACCAGTATTAGCTGGTGCAATTACTATATTATTAACTGATCGAAATTTTAATACTTCTTTTTTTGATCCTGCGGGAGGGGGAGATCCTATTCTTTATCAACATTTATTT
CYST_002285896	100	187802	Parborlasia corrugatus	species	Eukaryota	Metazoa	Nemertea	Pilidiophora	Heteronemertea	Lineidae	Parborlasia	Parborlasia corrugatus	0	0	0	0	0	0	0	0	0	48	0	0	0	0	0	0	0	0	13	0	0	0	0	0	TCTTTCCGCTAATATTGCTCATTCGGGTGGTTCCGTTGATTTGGCTATTTTTTCTCTTCATCTTGCTGGAGTCTCTTCGATTCTTGGAGCAATTAATTTTATCACTACGATTGTTAACATGCGTTGGCGAGGGCTTCAGTTCGAGCGTCTTCCGTTGTTTGTTTGGTCGGTTAAAATTACTGCTATTTTACTCTTGCTTTCTCTTCCTGTTTTGGCAGGGGCTATTACTATGTTATTAACAGATCGTAATTTTAATACTTCTTTTTTTGATCCGGCTGGGGGAGGAGATCCTATTTTGTATCAACACTTGTTC
CYST_000000037	75	33317	Protostomia	clade	Eukaryota	Metazoa	Noid	Noid	Noid	Noid	Noid	Noid	28	59	129	0	0	0	79	65	59	77	23	16	24	189	357	138	309	428	77	0	0	0	25	36	TTTATCATCAAACATTTCACATAGAGGTCCATCCGTAGACCTTGCAATTTTCTCCCTTCACCTAGCAGGTGTATCCTCAATTTTAGGAGCAATTAATTTTATAACAACAATTATTAATATACGAAGAAAGTTAATAACATTTATACGAATTACACTTCTAACCTGAGCTGTATTTATTACCGCAATTCTTCTACTTTTATCTCTACCTGTGCTAGCTGGAGCAATTACCATGCTACTCACAGATCGAAACATTAATTCTTCATTTTTCGACCCGGCAGGTGGGGGAGACCCGATTCTCTACCAACATTTATTT
CYST_000000541	75	33317	Protostomia	clade	Eukaryota	Metazoa	Noid	Noid	Noid	Noid	Noid	Noid	23	11	13	0	0	0	0	104	0	101	35	87	0	0	0	0	0	0	2	0	0	0	13	37	TCTATCATCCAATATCGCCCATAGTGGTTCTTCTGTGGATATAGCTATTTTTTCTTTACATCTCGCTGGGGTTTCGTCTATTCTAGGTGCTATCAACTTTATAACCACAGTCATTAACATACGTAGGTACTCCATGTCTTTAGTACGTGTCTCACTATTCGTGTGATCTGTATTTATCACTGCACTTCTCTTACTACTCTCTTTACCTGTTTTGGCCGGAGCCATTACTATACTTCTAACCGACCGAAACCTTAACACAAGTTTCTTTGACCCTGCGGGAGGAGGAGATCCTATTCTCTACCAACACCTCTTC
CYST_000001355	81	257019	Hygrobatoidea	superfamily	Eukaryota	Metazoa	Arthropoda	Arachnida	Trombidiformes				0	0	0	0	0	0	0	0	0	0	0	0	2	0	0	0	0	0	9	0	0	0	0	0	ACTTTCAAGTAACTTAGCTCACTCAGGCCCCTCAGTAGACTTAACAATCTTCTCTCTTCACTTAGCAGGGATCTCTTCAATTTTGGGGGCAATTAATTTTATAGCTACTATCATAAATATAAAGCCCGCATACATAAAGATAGAACAAGTCCCCCTATTTGTATGATCAATTTTCATCACAACAATTCTTCTTCTATTATCCCTCCCTGTCCTTGCCGGGGCTATCACAATACTACTAACTGACCGTAATTTTAACACCTCATTCTTTGACCCTGCTGGGGGCGGTGACCCTATTTTATACCAACACTTATTT
CYST_000001443	75	33317	Protostomia	clade	Eukaryota	Metazoa	Noid	Noid	Noid	Noid	Noid	Noid	0	0	0	0	0	0	0	0	0	0	0	0	3	0	62	30	45	0	14	0	0	0	1	0	CCTTTCTTCTAATGTAGCTCACAGAGGATCCTCTGTTGACCTAGCTATTTTCTCACTTCATCTAGCAGGAGTATCTTCCATTCTAGGGGCAGTAAATTTCATAACTACCATTATTAATATACGTAGAAGAATAATAGGATTCACTCGAATCTCTTTATTCGTATGATCGGTATTCATTACTGCTCTACTTCTACTACTATCCCTACCAGTACTAGCAGGTGCTATTACTATACTACTAACTGACCGGAATCTTAATACATCTTTTTTTGACCCGGCAGGAGGGGGAGACCCTATTCTATACCAACATCTATTC
CYST_000001567	80	1206795	Lophotrochozoa	clade	Eukaryota	Metazoa	Noid	Noid	Noid	Noid	Noid	Noid	0	0	0	0	0	0	0	0	0	0	0	3	2	0	0	0	0	0	0	0	0	0	0	0	TTTATCTTCTAACATTTCTCACAGAGGAAGTTCGGTTGATATAGCTATTTTTTCTTTACATCTTGCTGGTATTTCTTCTATTCTTGGGGCTATTAATTTTATAACTACTATTATTAATATGCGAAGAGATTCTATGAGCTTCGTTCGAATTCCTTTGTTCGTTTGGTCTGTTTTTATTACTGCTTTATTATTGTTGTTGTCTTTACCTGTGTTGGCTGGGGCTATTACTATGCTTTTGACTGATCGTAATTTAAATACTACTTTTTTTGATCCTGCTGGTGGTGGTGATCCTATTCTTTATCAGCATCTGTTT
CYST_000002015	75	33317	Protostomia	clade	Eukaryota	Metazoa	Noid	Noid	Noid	Noid	Noid	Noid	54	39	16	0	0	116	316	308	287	236	66	38	2	0	18	0	22	0	31	0	0	0	34	13	TTTGAGTCTCAGAGTATCCCATTCAGGAATATCTGTAGACTGTGCAATTTTTTCTCTCCATCTAGCAGGAGTATCTTCTATTTTAGGAGCTATAAACTTTATTAGAACTATTTTTAACATACGGTGCTCTGGAATACAATTAGACATAATACTCCTATTTCCGTGATCTGTATTAGTCACTACAGTACTTTTATTATTAGCATTGCCTGTTCTGGCTGGAGCTATTACTATGCTTCTTACAGATCGAAATCTAAATACTAGATTCTATGATATTGCAGGAGGAGGGGATTCAATTTTATACCAACACTTATTT
CYST_000002140	75	88770	Panarthropoda	clade	Eukaryota	Metazoa	Noid	Noid	Noid	Noid	Noid	Noid	0	0	0	518	0	0	0	21234	0	0	0	0	0	0	0	0	0	0	0	0	0	0	0	0	TCTTAGAAGAAATCTTTCTCATGCAAATATATCTGTAGATTTAGCAATTTTTTCTTTACATTTAGCTGGAATCTCTTCTCTTATAGGAGCTATTAATTTTATTAGAACCTTAGCAAACTTGCGATCTTATATAATACTAATTGATCGAGTTCCCCTTTTTGCTTGATCTGTTTTTTTAACTGCTGTCCTCTTATTATTAGCCTTACCTGTATTAGCTGGAGCTATTACCATACTTTTAACAGATCGAAATTTAAACACTTCTTTTTATGATGTGAGAGGTGGAGGTGATCCTATTTTATATCAGCATTTATTT
CYST_000002874	75	33317	Protostomia	clade	Eukaryota	Metazoa	Noid	Noid	Noid	Noid	Noid	Noid	1	0	2	0	0	0	0	0	0	0	0	0	0	0	0	0	0	0	3	0	0	0	3	1	TTTATCGTCTAATATTGCACATAGAGGATCATCTGTGGATTTGGCTATCTTCTCTTTACACTTGGCAGGGGTTTCTTCTATTTTGGGGGCTATTAATTTTTTAAGAACGGTTACTAATATGCGTAGGTCTTTTATGAGGTGAGAGCGTATCAGCTTATTTACTTGATCTGTCTTTATTACGGCTGTTCTTTTGCTTTTATCTCTCCCTGTTTTAGCTGGAGGTATTACTATGTTGTTAACTGATCGTAATCTTAATACAGCTTTTTTTGACCCGGCAGGAGGAGGGGATCCGATTCTTTATCAGCATCTTTTT
CYST_000003033	75	33317	Protostomia	clade	Eukaryota	Metazoa	Noid	Noid	Noid	Noid	Noid	Noid	0	0	0	0	0	0	0	0	0	0	0	0	8903	0	0	0	0	0	0	0	0	0	0	0	ACTTTCATCTCTGCAAAGCCATTCAGGAGGATCAGTTGATCTAGCTATTTTCAGTCTTCACCTAGCTGGTATCTCATCAATGCTTGGTGCAATGAACTTCATTACTACTGTACTGAACATGCGAAATCCTGGAATGACACTACATAAACTACCACTATTTGTTTGGGCAATTTTTGTAACTGCTATCCTTCTTCTACTTTCACTACCTGTACTAGCTGGAGCAATTACAATGCTACTAACAGATCGGAACTTTAACACATCATTCTACGACCCTGCAGGAGGAGGAGATCCAGTACTATATCAACACCTATTC
CYST_000003036	75	6072	Eumetazoa	clade	Eukaryota	Metazoa	Noid	Noid	Noid	Noid	Noid	Noid	0	0	0	0	0	0	0	0	0	0	0	0	2031	0	0	0	460	0	0	0	0	0	0	76	ATTGTCATCAGTAGAAGCACATAGTGGACCATCAGTAGATTTGGCGATTTTCTCATTGCACTTGGCAGGAGCGTCGTCAATTTTGGGGGCAATTAACTTTATTACAACCATCGTAAACATGCGAGCACCAGGAATGACAATGCATCGATTGCCATTGTTCTGTTGGTCAGTAAGAATTACCGCAGTATTGTTGTTGTTGTCATTGCCAGTATTGGCAGGGGCAATTACAATGTTGTTGACAGATCGAAACTTCAACACCTCATTTTTTGATCCAGCAGGAGGAGGAGATCCAGTATTGTACCAACACTTGTTC
CYST_000003397	75	33317	Protostomia	clade	Eukaryota	Metazoa	Noid	Noid	Noid	Noid	Noid	Noid	0	8	9	99398	78001	999	16364	0	18178	0	10	496	295	0	13	0	23	0	0	0	0	0	3	18	TTTATCTAGAAATCTGGCTCATGCTGGACCATCTGTAGATATAGTTATTTTTTCTCTTCATTTAGCCGGAGTCTCCTCAATTTTAGGTGCAATTAACTTTATTACTACCTTTATCAATATACGATGACAAGGTTTACGACTAGAACGTGTACCTTTATTTGTTTGGGCAGTTGCCATTACAGCTGTTCTGCTATTACTTTCTCTACCCGTACTGGCAGGCGCCATTACAATACTTCTCACTGATCGTAACCTAAACACAGCATTTTTCGACCCAGCTGGAGGAGGCGACCCTGTTCTTTATCAACACCTATTC
CYST_000003840	70	33317	Protostomia	clade	Eukaryota	Metazoa	Noid	Noid	Noid	Noid	Noid	Noid	0	2	0	0	17379	3039	296	0	0	0	0	224	125	304301	313327	19137	10191	2382	8	0	0	0	2	0	CTCGCTAGAAATATTTCACACAGCGGACCCTCTGTAGACCTCGCTATTTTCGCCCTTCATTTAGCCGGCATCTCCTCTATCTTAAGATCCATCAACTTTATTTCTACAGTCAGAAACATACGACATAAAGGCATAACCCCAGCACGCATTACATTATTCACATGAGCTGTCGCAATTACCACTGTACTCCTTCTTCTATCACTACCCGTCTTAGCAGGCGCTATTACCATGCTTCTTACGGACCGAAACCTAAATACCTCCTTCTTCGACCCCACTGGAGGAGGAGACCCCATCTTGTACCAACATCTCTTC
CYST_000006009	75	33317	Protostomia	clade	Eukaryota	Metazoa	Noid	Noid	Noid	Noid	Noid	Noid	0	0	52	65884	6941	0	12772	0	0	0	3	0	27	0	9	0	0	0	0	0	0	0	0	0	TTATCAGCCAATCTCGCCCACGCCGGGCCATCTGTAGATATAGTAATTTTTTCCCTACATTTAGCAGGGGTATCTTCTATTCTAGGAGCAATTAATTTTATTACTACCTTCATTAATATGCGATGAGCCGGCCTACGACTAGAACGAGTACCACTGTTCGTATGAGCAGTAGCTATTACAGCCCTCCTACTTCTACTGTCATTACCAGTTCTAGCTGGAGCCATCACCATACTACTGACCGACCGAAACCTAAACACAGCCTTCTTTGACCCAGCGGGAGGCGGTGACCCCATCCTTTACCAACACCTCTTC
CYST_000006939	75	1206795	Lophotrochozoa	clade	Eukaryota	Metazoa	Noid	Noid	Noid	Noid	Noid	Noid	0	0	0	2941	9786	54	0	0	0	0	0	1	41	80511	6	0	2904	343	3	22904	126771	63966	0	0	ACTTGCAAGTATTCAATATCATCCCGGAGCAAGTGTTGATTTGGCGATTTTTAGTCTTCACATTGCCGGGGTTTCTTCAATTGCAGGTGCGGTTAACTTTATTACAACCATTATAAACATGCGGGCTCCGGGTATGTATTTCCACCGAACTCCTTTGTTTGTTTGGGCTGTTTTCATTACTGCTTTTTTGCTGCTACTTTCCTTGCCAGTCCTTGCTGGTGCGATCACCATGCTTTTGACTGATCGTAACCTTAATACTGCTTTTTTCGATCCTGCTGGTGGTGGTGATCCCGTTCTTTATCAACACCTATTT
CYST_000008439	80	6072	Eumetazoa	clade	Eukaryota	Metazoa	Noid	Noid	Noid	Noid	Noid	Noid	0	0	0	0	1811	0	0	0	0	0	0	0	3	0	0	0	0	0	0	0	0	0	0	0	TTTAAGTAGTATTCAAAGTCACTCGGGAGGTGCAGTAGACTTAGCTATCTTTAGTTTACATTTAGCGGGGGTTTCTTCATTATTAGGAGCTGTAAATTTTATTACAACAATATTTAATATGCGTGCTCCTGGAATGGGAATGCATAGATTGCCTTTATTTGTATGGGCTGTTTTAATAACTGCTTTTTTATTACTATTGTCTTTACCTGTTTTAGCTGGTGCTATTACAATGCTATTAACAGATCGTAATTTCAATACTTCATTTTTTGATCCTGCAGGTGGAGGTGATCCAATTTTATACCAACACTTGTTT
CYST_000008501	75	6072	Eumetazoa	clade	Eukaryota	Metazoa	Noid	Noid	Noid	Noid	Noid	Noid	0	0	0	0	1150	0	0	0	0	0	0	0	0	0	0	0	0	0	0	0	300	0	0	0	TCTTTCAAGTGTAGAAGCTCACTCAGGACCTTCTGTGGATCTTGCGATTTTCAGTCTTCACTTGGCTGGAGCTTCTTCCATTATGGGAGCGATTAACTTTATTACAACAATTTTCAATATGCGTGCTCCAGGAATGAATATGCATCGACTACCTCTTTTCTGCTGGGCTGTATTGATTACTGCTTTCCTACTACTTTTGTCACTGCCAGTTTTGGCGGGGGCTATTACAATGCTATTGACAGACCGTAATTTTAATACTACTTTCTTTGATCCTGCGGGAGGTGGGGATCCTATTCTATACCAACACCTTTTC
CYST_000008750	75	33317	Protostomia	clade	Eukaryota	Metazoa	Noid	Noid	Noid	Noid	Noid	Noid	0	0	0	317	2890	0	0	0	0	0	0	0	9	0	0	0	0	0	0	0	0	0	1	0	TCTTTCGAGTGTAGAAGCTCACTCTGGTCCTTCTGTGGACCTTGCAATTTTCAGTCTTCACTTGGCTGGAGCTTCTTCAATTATGGGGGCGATTAACTTTATTACAACAATTTTCAATATGCGTGCTCCAGGAATGAACATGCATCGACTACCTCTTTTCTGTTGGGCCGTATTGATTACTGCTTTCCTACTACTTTTGTCACTGCCAGTATTGGCGGGAGCTATTACAATGCTATTGACAGATCGAAACTTTAATACTACTTTCTTTGACCCTGCTGGGGGTGGGGATCCTATCCTATATCAACACCTTTTC
CYST_000009211	75	33208	Metazoa	kingdom	Eukaryota	Metazoa	Noid	Noid	Noid	Noid	Noid	Noid	0	0	0	0	652	0	0	0	0	0	0	0	4	0	0	0	0	0	0	0	0	0	0	0	TCTTAGCAATGCTGTATATTCTGCAGGTATGTCTATGGATTTTGCGATATTTAGTTTGCATCTAGCTGGGTTATCATCTTTGCTTGGTGCAATAAATTTTATTGTAACAATATTCAACATGAGAACTACAGGCATGACATTGCATAAAATGCCTCTATTTGTGTGGTCTATATTAGTCACAGCATTTCTATTACTATTTGCAATACCTGTTTTAGGTGGAGCAATAACAATGCTGCTTACAGATAGAAATTTTAATACTACATTTTTTGAGCCTTCTGGAGGAGGAGACCCAGTTTTATTCCAGCATCTGTTC
CYST_000009707	82	83139	Eupodina	clade	Eukaryota	Metazoa	Arthropoda	Arachnida	Trombidiformes				0	0	0	6740	13128	7680	0	4300	0	0	0	0	53	0	0	0	0	0	0	0	0	0	0	0	TCTTTCTAATAATATAGCCCATTATGGTAGCTCAATTGATTTAACTATTTTCTCTTTACATATTGCTGGAGTAAGCTCTATTTTAGGGGCAATTAATTTTATAACCACTATCTTAAATATACGAACTAAGTCAATATCTTTTGAACAAGTGCCTTTATTTGTTTGGTCTGTGTTTATCACAACCATTCTTTTACTCCTTTCTCTTCCGGTTTTGGCTGGGGCCATTACAATACTTTTAACTGATCGAAATTTTAATACCTCTTTTTTTGATCCAGCGGGGGGAGGAGACCCTATTTTATATCAACATTTATTC
CYST_000010949	75	33213	Bilateria	clade	Eukaryota	Metazoa	Noid	Noid	Noid	Noid	Noid	Noid	75	0	0	1176	1552	0	0	0	0	0	0	0	3	0	0	0	0	0	0	0	0	0	0	0	ATTGTCAAGTATAACTGCACACTCAGGTGGGGCTGTTGACTTAGCCATTTTCAGTTTACACTTGTCCGGAGCCGCATCTATTTTAGGAGCTATAAATTTTATATGTACTATTACAAATATGAGATCAAAAAGTGTTCCTTTTAGTAGACTTCCTTTGTTCGTTTGGTCAATTTTTATTACAGCTTTTCTATTATTACTTTCTTTACCTGTTTTAGCTGGTGCTATAACTATGCTGTTAACTGACAGAAATTTCAATACAACTTTTTTTGATCCAGCAGGTGGAGGTGACCCAGTACTGTACCAACATTTATTT
CYST_000012477	80	1206795	Lophotrochozoa	clade	Eukaryota	Metazoa	Noid	Noid	Noid	Noid	Noid	Noid	0	0	0	0	4255	44	0	0	0	0	6	3	11	67454	3522	0	0	426	2	19202	0	3616	0	0	TCTAGCAGGAAACTTAGCACACGCAGGACCCTCCGTAGATCTAGCAATTTTCTCACTTCATCTAGCCGGAGTCTCATCAATTCTTGCCTCCATCAACTTTATTACTACAGTTATTAATATGCGATGAAAAGGACTTCGACTCGAACGAGTTCCTCTATTCGTATGATCTGTAAAAATCACTGCTATCCTTCTTCTACTCTCTTTACCAGTCCTTGCAGGAGCTATTACTATACTTCTAACAGACCGAAATATTAATACTGCATTCTTCGACCCTGCAGGGGGAGGAGACCCAGTATTATATCAACACCTATTC
CYST_000015201	75	6072	Eumetazoa	clade	Eukaryota	Metazoa	Noid	Noid	Noid	Noid	Noid	Noid	0	0	0	0	1683	0	0	0	0	0	0	0	0	0	0	0	0	0	0	0	0	0	0	0	ACTGGCTGGTGTGGAGGCTCATTCAGGGCCTTCTGTAGATCTTGCAATTTTCAGTTTGCACCTTGCGGGGGCGTCGTCTATTATGGGAGCTATTAATTTTATTACAACGATTTTTAACATGCGTGCACCCGGTATGACAATGCACCGGCTACCGCTATTTTGTTGGGCAGTTCTTATCACTGCGTTTTTGCTTCTTCTTTCCCTTCCCGTTCTAGCAGGAGCTATTACAATGCTACTCACAGATAGAAATTTTAACACAAGCTTCTTTGATCCAGCAGGTGGAGGAGATCCTGTATTGTACCAGCACCTATTT
CYST_000015615	80	33317	Protostomia	clade	Eukaryota	Metazoa	Noid	Noid	Noid	Noid	Noid	Noid	4	3	8	0	0	0	0	0	0	28	20	7	0	0	0	0	0	0	4	0	0	0	4	9	TTTGGCTTCTAATATTGCTCATAGGGGTGCTTCTGTTGATATAGCTATTTTTTCTTTGCATTTAGCTGGTGTTTCCTCTATTTTAGGGGCTATTAATTTTATAACTACGTTTATAAATATGCGTAGTTTTGAGATGACTCTAGTTCGTGTTACTTTGTTTTCTTGATCGGTGTTTATTACTGCTATTCTGCTTTTATTGTCTCTACCTGTTTTGGCTGGTGGGATTACTATGTTGTTGACGGATCGTAATTTGAATACTACTTTCTTTGATCCGGCTGGGGGTGGTGACCCTGTGTTGTATCAGCATTTGTTT
CYST_000015629	75	33317	Protostomia	clade	Eukaryota	Metazoa	Noid	Noid	Noid	Noid	Noid	Noid	0	0	0	0	582	0	0	362	421	0	0	0	2	0	0	0	0	0	0	0	0	0	0	0	TCTAGCAGGAAACAAATTCCACAGAGGGCCAGCGGTTGATATAGCAATTTTTTCACTTCACTTAGCTGGGGCTAGCTCAATTTTAGGCTCAATTAATTTTCTTGTCACGGCACGGACCACACGAAAACAAGGTATAACAGGAGAGCGAATACCATTATTTGTCTGATCACTAGTTGTTACAACCGTTCTTTTACTACTATCCCTACCAGTGCTTGCTGGAGCAATTACAATACTTCTTACAGACCGAAATTTTAATACATCCTTTTTTCATCCTGTGGGCGGCGGGGATCCAATTCTATATCAACATTTATTT
CYST_000015765	75	6072	Eumetazoa	clade	Eukaryota	Metazoa	Noid	Noid	Noid	Noid	Noid	Noid	0	0	0	251	1213	0	0	0	0	0	0	0	2	0	0	0	0	0	0	0	0	0	0	0	ATTGAGTAATTTGTCAGGGCATCCAGGAGCTGCTGTTGATATGGCGATTTTTAGTCTGCATTTGGCTGGTATGTCTTCAATTCTTGGATCAATTAACATGATTGTAACTATTTTTAATATGCGTGCTCCAGGTATGAGCTTGTTTAAAATGCCATTATTTGTATGGTCAATTTTAATTACTGCTTTTCTACTGGTGCTTGCGCTTCCAGTACTAGCTGGTGCTATTACTATGTTGCTGACAGATCGAAATTTTGGGACGCATTTCTTCTCGCCAGAAGGAGGTGGAGATCCAATTTTATTCCAGCATTTATTC
CYST_000016938	75	33208	Metazoa	kingdom	Eukaryota	Metazoa	Noid	Noid	Noid	Noid	Noid	Noid	0	0	0	0	1910	0	0	0	0	0	0	0	6	0	0	0	0	0	0	0	0	0	0	0	ACTATCAAGTATAGAAGCGCACTCAGGCGCTTCTGTTGATCTTGCCATATTTAGTCTACACCTTGCAGGGGTATCTTCTCTGTTAGGAGCTATCAACTTTATTACAACTGTAATAAACATGAGATGCCCAAAGCTAGCTATACATAAGCTACCTTTATTTGCCTGGGCTGTACAAATAACAGCTATTTTATTATTACTGTCTTTACCTGTTCTAGCGGGAGCGATTACAATGCTATTGACAGATAGAAATTTTAATACCACATTCTTTGATCCAGCGGGGGGAGGTGATCCCATACTTTATCAGCATTTATTT
CYST_000018345	70	33317	Protostomia	clade	Eukaryota	Metazoa	Noid	Noid	Noid	Noid	Noid	Noid	0	0	0	206	2086	130	0	0	0	183	0	2	10	116652	10	5469	5067	199281	8	3153	0	3515	0	0	TCTATCTCTAAACATCTCACATAGAGGGAGATCAGTAGATCTATCTATTTTCTCCTTGCACCTTGCGGGGGCTAGATCAATTCTTGGAGCTATAAATTTTATCAGTACCATCATCAATATACGTGCTATTAATCAATCCCCCCAACAAACTACCCTTCTATGTTGATCTGTATTGATTACAGCGGTTTTACTTCTTCTATCTTTACCCGTTCTAGCTGGAGCGATTACCATGCTTCTCACTGACCGTAATTTAAATACCTCCTTTTTCGAACCCTATGGAGGAGGAGACCCAATCTTATACCAACATTTATTC
CYST_000019543	75	33317	Protostomia	clade	Eukaryota	Metazoa	Noid	Noid	Noid	Noid	Noid	Noid	0	5	0	819	1160	0	0	0	0	0	0	2	2	0	0	0	0	0	0	270	0	578	0	0	ATTGTCCAATAGTGTTTACCATGGAGGAGCCGCAGTAGATTTTGCGATATTTAGCTTACATTTAGCAGGGGCTTCTTCTATTGCTGGTGCTATTAATTTTATTGTCACTGTTTTAAATATGTGGTTTCACCAATACCCTTGGGCGTTAGAAACACCTTTATTCGTTTGGTCAGTGTTGGTGACCGCATTCTTATTATTATTATCTTTACCCGTTTTAGCGGGTGCTATTACAATGCTGTTAACTGATCGTAATTTTAATACAACCTTTTTTGATCATACGGGAGGAGGGGATCCTGTACTTTATCAGCATTTATTT
CYST_000020020	75	33317	Protostomia	clade	Eukaryota	Metazoa	Noid	Noid	Noid	Noid	Noid	Noid	0	11	26	9074	0	0	0	891	0	0	0	0	0	0	0	0	0	0	0	0	0	0	0	0	GTTAAGGTCTAGCTCATTTCATAGGGGTCCTTCAGTAGATTTAGCAATCTTTAGGTTACATTTAGCGGGGGCTAGGTCTATTTTAGGAGCTATTAACTTTATCACAACTATTATTAATATACGGGTAAAAGGAATATCCTGAGGACGAGTTCCTCTCTTTGTTTGAAGAGTTTTTATTACAGCTATTCTCCTGTTACTAGCTTTACCTGTTTTAGCTGGTGCTATCACAATATTACTATTAGACCGAAACTTTAACACTTCTTTTTTTGATCCTAGTGGAGGAGGTGATCCTATTTTATATCAACATTTATTT
CYST_000021079	75	33317	Protostomia	clade	Eukaryota	Metazoa	Noid	Noid	Noid	Noid	Noid	Noid	4	12	1	0	0	0	0	14	0	14	5	7	0	0	0	0	0	0	8	0	0	0	0	4	GTTAAGGTCTACTCTTGGACACTCTGGTGCCTCAGTAGATTTTGCAATTTTTTCTTTACATTTGGCGGGGATTTCTTCTCTACTTGGGGCAGTCAATTTTATTAGAACTTTAAAAAATACCCGAACATTTGGGCTAGTTTTAGATTGTATAAATTTATTTCCTTGGTCTGTCTTAGTGACGGCCATTTTACTTCTTCTATCTCTTCCTGTGTTAGCGGGGGCAATTACTATGCTTTTAACAGATCGAAATCTTAATTCAACTTTTTATGACCCAAGAGGAGGGGGCGATCCTGTCTTGTACCAGCATTTATTC
CYST_000022974	80	33208	Metazoa	kingdom	Eukaryota	Metazoa	Noid	Noid	Noid	Noid	Noid	Noid	0	0	0	217	0	0	0	0	0	0	0	0	0	0	0	0	0	0	0	471	0	0	0	0	ACTATCTAGTATTGAATTCCATTCAGGAGGGGCTGTAGATTTAGCAATATTCTCTTTACATTTAGCAGGTATTTCTTCTATTTTAGGAGCTATGAATTTCATAACTACAATTTTAAATATGAGAGCGCCAGGAATGACTATGCATAGAATTCCTTTATTTGTATGAGCAATATTTGTTACAGCCATCTTATTATTATTATCTTTACCAGTTTTAGCTGGTGCAATTACAATGTTATTAACAGATAGAAACTTTAATACTAGTTTCTATGATCCTGCCGGAGGAGGAGATCCAATTTTATATCAGCATCTTTTC
CYST_000023096	75	33317	Protostomia	clade	Eukaryota	Metazoa	Noid	Noid	Noid	Noid	Noid	Noid	3	4	0	0	0	0	0	0	0	0	0	0	0	0	0	0	0	0	0	0	0	0	0	0	TCTTTCGAACAATATAGCCCACTATGGAAGAGCAATCGATTTGACTATCTTTAGTCTGCATATTGCAGGAGTAAGCTCCATTTTAGGTGCAATTAATTTTATAACGACTATTTTAAATATACGCACCAAGACTATATCATTTGAACAGGTTCCCTTATTTGTCTGATCTGTCTTTATTACTACTATTTTATTACTCCTTTCTCTTCCAGTTTTAGCTGGGGCAATTACAATACTCTTAACCGATCGTAATTTTAACACCTCATTTTTTGATCCGGCGGGAGGGGGAGATCCTATCCTATATCAGCACTTGTTC
CYST_000023872	70	33208	Metazoa	kingdom	Eukaryota	Metazoa	Noid	Noid	Noid	Noid	Noid	Noid	0	0	0	0	1410	0	0	0	0	0	0	0	7	0	0	0	0	303	0	0	193	531	0	0	ATTGTCAGGAATAGAAGCGCATAGTGGTGGTGCGGTGGATTTGGCAATTTTTAGTTTGCATATAGCGGGAGCATCATCAATAATGGGAGCGATAAACTTTATAACGACTATTGTAAATATGAGATCACCAGGTATGGATTGGAAGAAAGTACCATTGTTTGTATGGTCAGTATTGATAACAGCGGTGTTGTTGTTGTTGTCATTGCCAGTATTGGCAGGAGCGATAACGATGTTGTTGACGGATAGGAATTTTAACACAACATTTTTTGATCCAGCGGGAGGGGGAGATCCAATCTTGTATCAACATTTGTTT
CYST_000024327	70	33317	Protostomia	clade	Eukaryota	Metazoa	Noid	Noid	Noid	Noid	Noid	Noid	0	0	0	0	0	0	0	0	0	0	3	1	2	0	159	28	28	0	7	0	0	0	0	0	CTCTCAAGATCTATTGGCCATGCAGGAGCATCCGTAGATTTTGTAATTTTCTCACTACACTTAGCAGGAGCATCATCTATTATAGGATCTATTAACTTTATTTCTACAATTATTATGGCACGAAGTCAATCCCAAACTATACCGCGAGTCCCCCTATTTATTTGGTCAGTAAAAATTACCACAGTTCTTTTATTACTAGCCTTACCAGTATTAGCAGGCGCCATTACTATACTACTAACGGATCGTAACTCAAGTACCTCCTTTTTTGACCCTAGAGGAGGAGGAGATCCTGTGCTTTTTCAACACCTATTT
CYST_000026182	75	33213	Bilateria	clade	Eukaryota	Metazoa	Noid	Noid	Noid	Noid	Noid	Noid	0	0	0	0	0	0	0	0	0	0	4	0	0	0	0	0	0	0	1	0	0	0	0	0	ACTTTCGGGTAATCTCGCACACACAAGAGCTTCCGTTGATCTGACAATTTTCTCTTTGCATTTAGCAGGTGCGTCTTCAATTTTAGGGGCAATTAATTTTATTACAACTGTAATAAATATGCGACAAGCAGGGATAACTTTGACAAAAATCCCCCTATTTGTCTGGTCCGTAGTTATCACAGCAGTCCTCCTTCTCCTCTCCCTCCCAGTCTTAGCCGGGGCTATCACTATACTTCTTACAGACCGAAACTTTAACACCACATTTTTTGACCCTGTAGGAGGGGGTGACCCTATTCTTTACCAGCATCTGTTT
CYST_000027356	75	33317	Protostomia	clade	Eukaryota	Metazoa	Noid	Noid	Noid	Noid	Noid	Noid	0	0	0	0	0	9370	0	0	0	0	0	1	0	0	0	0	0	0	2	0	0	0	0	0	ATTAGCAAGTATTGCTTTCCATTCAGGAGGAGCGGTTGATTGTGCAATTTTTGCTCTTCACGTTGCAGGAGCTTCTTCAATTCTTGGAGCAGTAAACTTCATTACAACTGTAATGAACATGCGAGCACCAGGAATTAGCCTTCACCGAATGCCTCTATTTGTATGAAGTGTTTTCGTAACTGTTGTACTTCTTTTACTAGCTGTACCTGTACTTGCAGGAGCAATTACGATGCTACTAACAGATCGAAACTTCAACACAACTTTCTTTGACCCAGCCGGGGGAGGAGATCCTGTGCTTTACCAGCACCTTTTC
CYST_000027440	80	1206795	Lophotrochozoa	clade	Eukaryota	Metazoa	Noid	Noid	Noid	Noid	Noid	Noid	0	0	42	589	0	0	0	0	0	0	0	0	6	0	0	0	0	0	0	0	0	0	0	0	TTTGGCCTCTAATATTGCTCATGGTGGTGCTTCTGTTGATATGGCTATTTTTTCTTTACATCTGGCTGGTGCTTCTTCTATTTTAGGTGCTATTAATTTTATGACTACTGTTATCAACATGCGTAGTTTTGGTATGACTTTCGTTCGTGTTTCTCTTTTTGTTTGGTCTGTTTTTATTACTGCTGTTTTGTTGCTTTTATCTCTTCCTGTTCTTGCAGGAGCTATTACTATGCTATTAACTGATCGTAATCTGAATACTACTTTTTTTGACCCAGCTGGAGGTGGGGATCCCGTTTTGTATCAACACTTGTTC
CYST_000027854	75	1206795	Lophotrochozoa	clade	Eukaryota	Metazoa	Noid	Noid	Noid	Noid	Noid	Noid	26	0	4441	37487	0	414	14525	0	38987	214	2	0	9	418533	29752	559	29881	217492	14	0	0	634	0	17	ATTAGCAGGTAATCTAGCACATGCCGGTCCCTCTGTTGACCTAGCAATCTTTTCTCTTCATTTGGCTGGAGTCTCCTCAATTCTTGCCTCTATTAACTTTATTACAACTGTAATTAACATACGATGAGAAGGACTACCTCTCGAACGAGTTCCTTTATTTGTCTGATCAGTAAAAATTACAACTGTTCTTCTTCTACTTTCCCTACCAGTTCTCGCCGGAGCAATCACTATGCTCTTAACAGACCGAAACATTAACACAGCATTTTTCGATCCTAGAGGAGGAGGTGACCCAGTTCTTTACCAACACTTATTC
CYST_000027857	75	33317	Protostomia	clade	Eukaryota	Metazoa	Noid	Noid	Noid	Noid	Noid	Noid	343	0	1227	14995	0	36	36937	0	0	0	0	0	0	54416	39	0	2152	33643	1	20181	820	31385	0	0	TCTCTCCAGAAATCTCGCCCATGCAGGGCCCTCAGTAGATATAGTGATTTTTTCCCTTCATTTAGCAGGAGTTTCCTCTATTTTAGCTGCTATTAACTTTATAACAACTGTTGTAAACATACGATGGAATGGATTACGGCTAGAACGGGTACCTTTATTTGTATGGGCTGTATTTATTACAGCTATTCTTCTCCTTCTATCCCTTCCTGTATTGGCTGGAGCTATCACCATACTTCTCACTGACCGAAACCTAAACACTGCCTTCTTTGACCCAGCAGGTGGAGGAGACCCAATTCTCTTTCAACACCTTTTC
CYST_000027906	85	1206795	Lophotrochozoa	clade	Eukaryota	Metazoa	Noid	Noid	Noid	Noid	Noid	Noid	106	37	0	10895	0	42	0	21701	0	45140	0	0	0	88012	2997	60332	782	26268	2	16457	0	37902	0	0	TTTATCAAGGAATTTGGCTCATGCTGGAGGTTCTGTGGATTTGGCAATTTTTTCTCTTCATTTAGCTGGTGTATCTTCAATTTTAGGTGCGATTAACTTTATTACTACTATTATTAATATACGATGATATGGGATGCAATTTGAGCGACTTTCTTTGTTTGTGTGGTCTGTTAAAATTACTGCCATTCTTTTATTATTATCTTTACCTGTTTTAGCCGGTGCTATTACTATGTTGTTGACGGATCGAAATTTTAACACTTCTTTTTTTGATCCTGCTGGCGGTGGTGATCCGATTCTTTATCAGCATTTGTTT
CYST_000027929	80	33317	Protostomia	clade	Eukaryota	Metazoa	Noid	Noid	Noid	Noid	Noid	Noid	0	0	0	0	0	0	0	0	0	0	0	0	0	5267	0	0	2515	9621	0	0	279	15111	0	0	TTTGGCTTCTAATATTGCCCATAGGGGAGCTTCTGTCGATATGGCTATTTTTTCTCTACATTTGGCTGGGGTCTCTTCAATCTTGGGGGCCATTAATTTTATGACTACTGTTATTAATATGCGTAGTTATGATATAACTTTTGTTCGGGTTACTTTGTTTGTTTGATCTGTTTTCATTACCGCTGTTTTATTGTTATTGTCTTTGCCTGTTCTTGCTGGAGCTATTACTATGTTGTTAACTGATCGTAATTTGAATACTACCTTTTTTGACCCTGCTGGGGGAGGAGATCCTATTTTGTATCAACATTTGTTT
CYST_000027993	75	33317	Protostomia	clade	Eukaryota	Metazoa	Noid	Noid	Noid	Noid	Noid	Noid	0	0	0	756	0	0	0	0	0	0	0	0	2	16235	0	0	446	4523	0	1966	0	0	0	0	TTTAAGAAGGAATATTGCCCATAGAGGCAGTTCTGTGGATTTTGCTATTTTTTCTCTGCACCTGGCAGGAGTGTCTTCGTTGTTAGGGGCAGTAAATTTTATTAGAACTCTGGGGAATTTACGTGCCTTTGGGATGCTATTAGACCGAATACCCTTATTTGCTTGATCAGTTTTAGTCACAGCTATTCTACTGCTCTTATCTCTACCAGTACTGGCGGGAGCTATTACTATGCTTTTAACAGATCGAAATTTAAATAGTAGATTTTATGATGTTGGGGGAGGAGGAGATCCTGTCTTATACCAGCATCTCTTT
CYST_000028024	75	33317	Protostomia	clade	Eukaryota	Metazoa	Noid	Noid	Noid	Noid	Noid	Noid	0	7	0	256	0	0	0	0	0	46	0	0	2	82539	46	6970	0	105768	1	0	0	0	1	0	CCTAGCCGGGAACATCGCCCATAGTGGGGGAGCAATCGATACAGCCATCTTCTCATTACACTTAGCAGGTGTATCCTCTATTTTAAGTGCCCTAAACTTTATAACCACAATATTAAATACCAACCACCAAAAACATAAATTAATATCAATTCCCCTATTTGCTTGAGCTATTTTCATCACAGTGCTACTTCTTTTACTCTCCCTTCCCGTATTAGCAGGCGCCATCACAATACTCCTCACTGACCGAAACCTGAACACCTCATTCTTCGATCCCTCAGGAGGGGGAGACCCAATCCTGTACCAACACCTATTC
CYST_000028039	75	33317	Protostomia	clade	Eukaryota	Metazoa	Noid	Noid	Noid	Noid	Noid	Noid	0	0	0	0	0	0	0	0	0	0	0	0	0	17481	0	10086	0	14696	0	41529	274	73919	0	6627	GTTATCAAGAAAAATAGCACACAGTGGAAATAATGTTGATTTTGCCATTTTTAGTTTACATTTAGCAGGGGCCTCTTCAATTTTAGGATCAATTAATTTTATTAGGACTTGTTATAATATACGGTCTTCTTTATTATCTTTTGATCGTATTACTCTTTTTGTGTGAAGGGTTGTTTTAACAACTATTCTTTTAGTTATTTCTCTACCTGTATTAGCAGGAGCTATCACAATATTATTAACAGATCGAAATATTAATACTTGTTTTTTTGACCCTGCTGGAGGGGGAGATCCTATTTTATTCCAACATTTGTTT
CYST_000028052	75	33317	Protostomia	clade	Eukaryota	Metazoa	Noid	Noid	Noid	Noid	Noid	Noid	0	0	0	0	0	0	0	0	0	0	0	0	0	3323	0	0	0	0	0	0	0	0	0	0	GTTATCAGATAATATCTCCCACAGGGGACCATCAGTAGATATAGCAATTTTTTCACTTCATTTAGCAGGTGTAAGATCTATTCTAGGAGCAATTAACTTTATCGCAACAATTTTAAATATACGACCTAATACATTAAAAATAGAAAAAATTTCATTATTTTCATGATCAGTACTAATTACAGCCATCTTACTTCTTCTATCTTTACCCGTTTTAGCCGGAGCCATTACCATACTATTAACAGACCGAAACATAAATACTTCATTTTTTGATCCTAGAGGAGGTGGTGACCCAATCCTATATGAACACCTATTT
CYST_000028231	75	33317	Protostomia	clade	Eukaryota	Metazoa	Noid	Noid	Noid	Noid	Noid	Noid	0	0	0	0	0	0	0	0	0	45	0	0	0	15112	0	0	3522	65650	1	0	0	0	0	0	TTTATCAAGTAATATTACTCAAGCAGGCCCTAGTGTAGACTTAGCTATTTTTTCACTTCATCTTGCAGGCGCCTCATCAATTATAGCCGCTATCAATTTTCTCAGTACTATAATAAATATACGACCAAAAGGTATTAAACTTCAAACAGTTCCTTTATTTGTATGATCAATTAAAGTAACAGCTCTTATATTAGTTCTTGCCCTTCCTGTTCTTGCGGGTGCAATTACAATATTATTAACAGATCGTAATTTTAATACTTCATTTTTTGATCCTGCAGGCGGAGGTGACCCTATTTTATATCAACATTTATTC
CYST_000028736	76	83136	Trombidiformes	order	Eukaryota	Metazoa	Arthropoda	Arachnida	Trombidiformes				0	31	0	2504	0	0	0	0	0	0	0	0	0	48333	532	10437	0	15483	2	697	0	0	1	0	CCTAGCGGGGAACATCGCTCACAGAGGGGGAGCAATTGATACTGCCATTTTTTCATTACATCTAGCGGGGGTATCCTCAATTTTGAGAGCCCTAAACTTCATAACTACAATACTAAATACAAACCATCAAAAATCCAAACTCACGTCAATTCCCCTATTTGCTTGATCAATTTTCATCACAGTTCTTCTTCTTTTGCTTTCGTTACCTGTATTAGCAGGAGCAATCACCATGCTCCTCACTGACCGTAATCTTAATACTTCTTTCTTCGACCCTGGGGGAGGGGGAGACCCAATTTTATACCAACATTTATTT
CYST_000029998	75	33317	Protostomia	clade	Eukaryota	Metazoa	Noid	Noid	Noid	Noid	Noid	Noid	0	0	0	27547	0	0	0	0	0	160	0	0	0	59338	0	286	272	200614	6	0	0	0	0	0	TTTATCGTCCGGATTAGCCCACACGAGGGCTTCTGTTGATTTAACTATCTTTTCCCTGCATTTAGCTGGGGCTAGAAGTATCCTGGGGGCAGTGAATTTTATCACAACTATTATAAACATACGCTCCCCGGGGATAAGCCTGACTACCACCCCTCTGTTTGTGTGATCTGTTTTTATTACCGCTATTTTACTTCTGCTATCTTTACCCGTGCTTGCGGGGGCTATTACAATACTGTTAACAGATCGTAACTTTAGTACTACTTTCTTTGACCCTGTCGGAGGAGGGGACCCTATTCTCTACCAGCATTTATTC
CYST_000030346	75	33317	Protostomia	clade	Eukaryota	Metazoa	Noid	Noid	Noid	Noid	Noid	Noid	0	0	0	926	0	0	0	0	0	0	0	0	0	783	0	0	0	0	0	0	0	377	0	0	TCTTTCTAATAACCTGTTCCACTCTGGGCCAGCAGTAGATTTAGCTATTTTCTCCCTTCATTTAGCAGGGGTGTCCTCAATTTTAGCATCAATTAACTTTATTACAACGGCGAAAAATATACGCCCTAAAGGCATAACATCTGGCCGTATACCCCTTTTCGTGTGATCAGTTGCAATTACTGCTGTTCTCCTAGTTCTGGCTCTTCCAGTTTTAGCGGCTGCTATTACAATACTTCTAACAGATCGAAATTTTAATACAACTTTCTTCGACCCAATGGGTGGTGGAGACCCTGTATTATTTCAACACTTATTC
CYST_000030440	85	1206795	Lophotrochozoa	clade	Eukaryota	Metazoa	Noid	Noid	Noid	Noid	Noid	Noid	0	0	0	0	0	0	0	0	0	0	0	0	0	764	0	0	0	0	0	0	0	0	0	0	TTTATCAGCAAGAATTGCGCACAGAGGCCCTTCAGTAGACTTAGGAATTTTTTCTTTACATCTAGCAGGGGCTTCCTCTATTTTAGGGGCTGTTAATTTTATTACTACTATTATTAATATACGATGATATGGGATGCAATTTGAGCGACTTTCTTTGTTTGTGTGGTCTGTTAAAATTACTGCCATTCTTTTATTATTATCTTTACCTGTTTTAGCCGGTGCTATTACTATGTTGTTGACGGATCGAAATTTTAACACTTCTTTTTTTGATCCTGCTGGCGGTGGTGATCCGATTCTTTATCAGCATTTGTTT
CYST_000032325	70	1206795	Lophotrochozoa	clade	Eukaryota	Metazoa	Noid	Noid	Noid	Noid	Noid	Noid	0	0	0	0	0	0	0	0	0	0	0	0	0	194	0	0	0	0	0	0	0	0	0	0	TTTGTCTGGGGTATTGGCCCACAGGGGTTATTCCGTAGATATAGTTATTTTTTCACTCCATTTGGCCGGAGCTTCTTCGATTTTGGCCGCTATAAATTTTATTGTTAGGTTTGTTAACTTGCGGGTGCTAGGAATATGACTTGATCAAGTTGTTTTATTCCCCTGGTCAGTTGTAATTACAGCTATCCTCTTATTATTATCTTTACCTATTTTGGCAGGAGCTATTACTATATTGTTAACAGACCGGAACTTAAATACTACTTTTTATGATGTAGCAGGGGGTGGTGATCCTATTTTATTTCAACATTTGTTT
CYST_000032939	70	33317	Protostomia	clade	Eukaryota	Metazoa	Noid	Noid	Noid	Noid	Noid	Noid	0	0	0	0	0	0	0	0	0	0	0	0	0	25655	11	0	0	16204	3	0	0	0	0	0	TCTTTCTGGGAACATTGCTCATGCATCTGCCTCTGTCGATTTAACAATTTTCTCATTACACTTAGCAGGAGTGTCCAGAATTCTAGGAGCGATTAATTTCATTACTACAATTCTCAACATACGCTCCCCATCAATGGGGCTGAGATCAACTCCTCTTTTTGTTTGATCTGTGTTAATCACTGCAGTGCTGTTGCTTCTCTCATTGCCTGTGTTAGCAGGGGCTATCACTATGCTTTTGACAGACCGTAACTTTAATACTACTTTCTTTGACCCTGTGGGAGGAGGAGACCCTGTTTTATACCAGCACTTGTTT
CYST_000033218	75	33317	Protostomia	clade	Eukaryota	Metazoa	Noid	Noid	Noid	Noid	Noid	Noid	0	0	0	0	0	0	0	0	0	0	0	0	0	1847	0	0	0	832	0	0	0	0	0	0	TCTTAGTTCTATTCAATATCATTCGGGTCCATCCGTTGATCTAGCGATTTTTAGTTTGCACATTGCAGGAGTATCATCACTTCTAGGAGGAATTAATTTTCTAACAACTATTATTAATATACGTGCACCAGGTATACATTTCCATAGACTTCCTCTATTTGTATGGTCAGTTTTCATTACAGCTTTTCTTCTTGTTCTAGTTTTGCCTGTTTTGGCAGCTGCTATTACAATATTGTTGACTGATCGAAACTTTAATACAACTTTCTTTGATCCTGCTGGAGGAGGAGATCCTGTACTATTTCAACATTTGTTT
CYST_000033927	75	33317	Protostomia	clade	Eukaryota	Metazoa	Noid	Noid	Noid	Noid	Noid	Noid	0	0	0	0	0	0	0	0	0	21	0	0	0	32709	0	7782	0	24144	1	0	0	0	0	0	GCTATCAAATATCTTGAGGCATAGAGAACCTTCAGTGGATCTAGCTATCTTTAGTCTTCACTTAGCAGGAGCGTCTAGAATCTTAGGAGCGGTAAATTTTATCACAACAATTCTGAACATACGAGTTGCTAGGATAACTTTAAAGGATACACCTCTTTTCGTCTGGTCTGTGCTAGTTACAGCAGTCTTGCTTCTATTGTCTCTACCGGTATTAGCTGGTGCTATCACTATACTTTTAACTGATCGAAACTTCAATACTTCTTTCTTTGACCCTACTGGAGGAGGAGACCCTATTCTATATCAACACTTATTC
CYST_000034741	75	33213	Bilateria	clade	Eukaryota	Metazoa	Noid	Noid	Noid	Noid	Noid	Noid	0	0	0	0	0	0	0	0	0	0	0	0	0	1828	0	0	0	0	1	0	0	0	0	0	TTTATCCGGCCCAGAAGCCCACGGAGGAGGATGTGTTGACTTAGCTATATTTTCCCTTCATTTAGCCGGCGCTTCATCTATTATGGCTTCCATTAATTTTATAACTACTATTATTAATATGCGAGGACCAGGAATGACTATGGACCGCACCCCCCTATTTGTCTGGTCAATATTCCTCACTACAATTCTTCTCCTCCTATCGCTCCCAGTTCTAGCCGGAGCCATCACCATGCTACTAACAGACCGAAAAATTAATACTACCTTTTTCGATCCGACAGGAGGTGGAGATCCAATCCTTTACCAGCACTTATTC
CYST_000035375	75	33213	Bilateria	clade	Eukaryota	Metazoa	Noid	Noid	Noid	Noid	Noid	Noid	1	3	1	338	0	1353	15	13	10636	0	5	2	0	19588	0	0	2957	4610	2	0	1392	1229	2	3	TCTGTCATCAAACATTGCACATAGAGGAGCATCAGTAGATATAGTAATCTTTTCACTACACCTCGCAGGGGTATCATCAATTCTAGGAGCTATCAATTTTATAACAACAGTAATAAATATACGAAGGACATCCATAAATTTCGTACGAGTATCACTATTTGTATGATCAGTATTCATTACAGCCCTGCTTCTACTTTTATCCTTACCAGTGCTAGCTGGAGCAATTACAATGCTCCTAACTGACCGAAACCTAAATACAAGATTTTTTGACCCTGCAGGGGGAGGAGACCCAATTCTATTCGAAAGAATTTTC
CYST_000035684	75	33317	Protostomia	clade	Eukaryota	Metazoa	Noid	Noid	Noid	Noid	Noid	Noid	0	0	0	0	0	0	0	0	0	0	0	0	0	9049	0	0	0	4311	1	0	0	0	0	0	CTTATCTAGAACAATTGCCCACAGGGGCCCTCCAGTAGATATAGTAATTTTCTCCTTACATCTAGCAGGTGCAAGGTCTATTTTAGGAGCCGCTAATTTTATTGCAACATTAGTAAATATACGACTTAAAAAACAAAAACTTGATAAAATGCCCTTATTCTCTTGATCAGTTCTATTAACAGCAATTCTATTATTATTATCTCTTCCAGTGTTAGCTGGTGCAATCACTATACTTCTTACAGATCGAAACCTTAATACATCGTTTTTTGATAGAAGAGGGGGGGGAGACCCAATTCTTTACCAACACTTATTC
CYST_000035950	70	33317	Protostomia	clade	Eukaryota	Metazoa	Noid	Noid	Noid	Noid	Noid	Noid	0	6	5	615	0	0	0	0	0	51	10	10	0	5774	0	0	0	4459	1	0	0	0	3	11	TCTTAGGGCTAACTTAGCACATGCAGGGGCTTCAGTAGACTGTGCTATTTTTTCTCTTCATTTAGCGGGGATTTCATCTCTGCTAGGGGCCGTAAATTTTATTAGAACCTTGGGTAATTTGCGAACTCTGGGAATAGGAATAGACAGAGTTCCCTTATTTGCGTGGGCAGTGTTTATTACTGCGGTACTATTGTTACTCTCTTTACCGGTCTTGGCTGGAGCTATTACTATGTTACTGACTGACCGAAATTTAAACACATCCTTCTATGATGTAGCCGGAGGTGGAGACCCTGTTCTGTACCAACACTTATTT
CYST_000036036	75	33317	Protostomia	clade	Eukaryota	Metazoa	Noid	Noid	Noid	Noid	Noid	Noid	0	0	0	0	0	0	0	0	0	0	0	0	0	1409	0	563	194	2759	0	0	0	0	0	0	ACTATCTGCCAATCTTGCCCATACTAGGCCTTCAGTTGATCTCACTATTTTTTCTCTTCATTTAGCCGGTGCTTCTTCCATCCTAGGGGCCATTAATTTTATTACTACTATTATAAATATGCGACAGATAGGAATATCTTTAACAAAAATTCCCCTGTTTGTCTGATCTGTGGTGATTACAGCAGTACTCCTCCTCTTATCCCTCCCTGTGTTAGCAGGCGCCATCACCATGCTCTTGACTGACCGAAATTTTAACACAACTTTTTTTGACCCCGTCGGGGGCGGCGACCCCATCTTATACCAACATCTTTTC
CYST_000036363	75	33317	Protostomia	clade	Eukaryota	Metazoa	Noid	Noid	Noid	Noid	Noid	Noid	0	0	0	0	0	0	0	0	0	0	0	0	0	879	0	0	0	0	0	0	0	0	0	1	TTTATCTTCTAATTTAGCCCATAGAGGGCCTTCTGTGGATATAGCAATTTTTTCTTTACATCTTGCCGGGGTATCCTCAATTTTAGGGGCTATTAATTTTATAACTACTACAATTAATATGCGGAGGTCTCTTATAAGGATAATTCAGGCTCCATTATTAGTTTGAGCTGTATTTATTACAGCGGTGCTTTTGCTACTTTCATTACCTGTTTTAGCTGGAGCTATTACTATATTGTTAACAGACCGGAACTTAAATACATCTTTTTTTGATCCGGCGGGAGGCGGTGACCCCATTTTGTATCAGCATTTATTT
CYST_000036407	85	1206795	Lophotrochozoa	clade	Eukaryota	Metazoa	Noid	Noid	Noid	Noid	Noid	Noid	0	0	0	0	0	0	0	0	0	0	0	0	0	1060	0	0	0	0	0	0	0	0	0	0	TTTAGCTTCTAGGCTCGCCCACAGAGGCCCATCTGTAGATCTGGGGATTTTTTCTCTTCATTTAGCAGGTGCTTCTTCTATTTTAGGGGCAGTTAATTTTATTACTACTATTATTAATATACGATGATATGGGATGCAATTTGAGCGACTTTCTTTGTTTGTGTGGTCTGTTAAAATTACTGCCATTCTTTTATTATTATCTTTACCTGTTTTAGCCGGTGCTATTACTATGTTGTTGACGGATCGAAATTTTAACACTTCTTTTTTTGATCCTGCTGGCGGTGGTGATCCGATTCTTTATCAGCATTTGTTT
CYST_000037399	80	33317	Protostomia	clade	Eukaryota	Metazoa	Noid	Noid	Noid	Noid	Noid	Noid	0	0	0	0	0	0	0	0	0	0	0	0	0	681	3855	0	0	0	0	0	0	0	0	0	TCTCGCCAGTAATATCGCCCATGCTGGCCCATCAGTTGATTTAGCCATTTTTTCACTTCATTTAGCAGGGGTCTCATCCATTCTTGGCGCATTAAATTTTATTACTACAATTATTAACATACGTTCTAAAGGATTACGTTTAGAACGAGTGCCTCTATTCGTGTGATCAGTAATTATTACTGCCATTCTTCTCTTATTAAGTCTACCTGTTTTAGCCGGTGCCATTACTATACTTTTAACAGATCGTAATCTTAATACAGCATTTTTTGACCCTGCAGGAGGGGGAGACCCCATCCTTTATCAGCACTTATTT
CYST_000038531	80	33317	Protostomia	clade	Eukaryota	Metazoa	Noid	Noid	Noid	Noid	Noid	Noid	32	0	219	923	0	0	0	0	0	0	0	0	0	6770	0	0	1729	9774	0	0	0	0	304	0	TCTGGCTTCCAATATTGCTCATGGTGGTGCTTCTGTGGATATGGCTATTTTTTCTTTGCATTTGGCTGGTGCTTCTTCTATTTTAGGTGCGATTAACTTTATGACTACGGTTATTAATATGCGTAGTTTTGGTATGACTTTTGTTCGTGTTTCTCTTTTTGTTTGGTCTGTTTTTATTACTGCTATTTTATTACTTTTATCTCTTCCTGTTCTTGCTGGGGCTATCACTATGTTGTTGACTGATCGTAATTTGAATACTACTTTTTTTGATCCGGCTGGGGGAGGGGATCCTGTTTTGTATCAGCATTTGTTT
CYST_000038859	75	33317	Protostomia	clade	Eukaryota	Metazoa	Noid	Noid	Noid	Noid	Noid	Noid	0	0	0	0	0	0	0	0	0	0	0	0	0	0	0	0	0	0	0	0	822	0	0	0	ACTTTCAAGTGTTGAAGCCCATTCAGGCCCTGCTGTTGATTTGGGTATTTTTGCTCTACACCTAGCAGGTGCTTCATCTATTATGGGGGCTATTAACTTTATCACTACAATTTTTAATATGCGGGGACCTGGTGTAACTATGCATCGGTTGCCTCTTTTCTGCTGGGCAGTTTTGATTACAGCGTTTTTGCTTCTTCTTTCCTTGCCAGTTCTTGCTGGAGCAATTACTATGCTTCTTACAGATCGAAACTTTAACACTACTTTCTTTGATCCTGCAGGAGGTGGAGATCCTATCCTATACCAGCACCTATTT
CYST_000038984	75	33317	Protostomia	clade	Eukaryota	Metazoa	Noid	Noid	Noid	Noid	Noid	Noid	0	0	0	0	0	0	0	0	0	0	0	0	0	479	0	0	0	0	0	0	0	0	0	0	TTATCTAATAATTTAGCCCACAACGGATCAGCTATTGACTTCTCCATTTTTTCTTTACATCTTGCAGGAGCTAGATCTATCCTAGGAGCTATTAACTTCATAACCACCATTTTAAACATACGTTCCCCTCAAATTTCTTTCGAAAAATTACCTTTATTTATTTGATCTTTACTAATTACCACACTATTATTAATTCTAGCATTACCTGTTTTAGCAGGAGCCATTACAATATTACTAACTGACCGAAATTTTAACACCTCTTTCTTTGATCCTGCAGGGGGGGGAGATCCCATTTTATATCAACATCTTTTC
CYST_000039146	82	92248	Anystidae	family	Eukaryota	Metazoa	Arthropoda	Arachnida	Trombidiformes	Anystidae			0	0	0	0	0	0	0	0	0	0	0	0	0	0	0	0	342	0	0	8603	286	5081	0	0	TTTATCAAATAATACTGCTCATTCAGGGTCTTCGGTTGATTTAACAATTTTTTCCCTTCATTTAGCAGGAGTTAGATCAATTTTAGGAGCGATTAATTTTATAACTACAATAATTAATATAAAAACAAAATCCTTATCATTTGAATATATCTCTTTATTTGTATGATCAACTTTCATTACTACTATTTTATTATTACTTTCATTACCCGTATTAGCAGGTGCTATCACAATATTATTAACTGACCGAAATTTTAATACCTCTTTTTTTGACCCAGCAGGGGGAGGAGACCCTATTCTATACCAACATTTATTT
CYST_000039484	75	1206795	Lophotrochozoa	clade	Eukaryota	Metazoa	Noid	Noid	Noid	Noid	Noid	Noid	0	0	0	0	0	0	0	0	0	0	0	0	0	1440	0	0	0	0	0	0	0	0	0	0	ACTCAGGAGAAACTTAGCACATTCTGGAGCTTCGGTGGATTTCGCTATTTTTTCTTTACATTTGGCGGGAATCTCTTCTTTGTTAGGGGCAGTGAACTTTATTAGAACCTTAATGAATTTACGATCTTACGGTATAACGATGGAACGTGTTCCTTTGTTTGCATGGTCGGTGCTGGTGACGGTGATTTTATTATTGCTCTCTTTACCTGTGTTGGCGGGAGCTATTACTATGCTTTTGACTGACCGTAATTTGAATACCTCTTTTTATGATCCGGCCGGGGGGGGGGATCCCGTTCTTTATCAGCACTTGTTT
CYST_000040520	75	33317	Protostomia	clade	Eukaryota	Metazoa	Noid	Noid	Noid	Noid	Noid	Noid	0	0	0	0	0	0	0	0	0	0	0	0	0	0	4408	17254	0	0	0	0	0	0	0	0	GCTAAGGGGCGCGTTAGGTCACAGCGGACCCCCTGTAGACATAGCAATTTTTTCTCTTCATTTAGCAGGAGTTAGTTCTATTCTTGGGGCTATTAATTTTATTTCGACTATTATTAATATACGACTTTCTAGTCTTCGGGCAGATCATACACCATTATTCCCTTGGTCAGTAATTTTAACTGCTATTTTACTTTTATTATCACTTCCGGTATTAGCTGGGGCAATTACAATATTACTTACTGATCGTAATTTAAATACAACATTTTTTGATGTTAGAGGTGGAGGAGATCCTATTCTATTTCAACATTTATTT
CYST_000042017	75	33317	Protostomia	clade	Eukaryota	Metazoa	Noid	Noid	Noid	Noid	Noid	Noid	0	0	0	0	0	0	0	0	0	0	0	0	0	543	0	0	0	0	0	0	0	0	0	0	TCTAAGGAGAAACACAGGCCATAGTGGCAGATCGGTGGATTTTGCCATTTTTTCTTTACATTTGGCCGGGGTTTCTTCTTTACTAGGGGCTGTTAACTTTATTAGTACTCTTTTCAATTTGCGGGCGTTTGGGGTACTGTTAGACCGAATGCCCCTATTTGCGTGATCAGTTTTGGTCACTGCTATTTTGTTGTTGCTATCTTTGCCAGTTTTGGCGGGGGCTATCACCATATTGTTGACTGATCGAAATTTAAATAGAAGGTTTTATGATGTGAGAGGGGGAGGAGACCCTGTCTTATACCAGCATTTATTT
CYST_000042625	70	1206795	Lophotrochozoa	clade	Eukaryota	Metazoa	Noid	Noid	Noid	Noid	Noid	Noid	0	0	0	0	0	0	0	0	0	0	0	0	0	3108	0	0	0	5151	0	521	0	0	0	0	TTTAAGGCATTTTCTTTTCCAAAGTGGGGGCTCAGTAGACTTGGCTATTTTTAGTCTTCACTTAGCTGGGGCTAGTTCAATTTTAGGGGGGATTAACTTTTTAACTACAATTTTTAATATACGTTTAACCGGCCTGTCTTTAGACCAAGTTTCACTTTTTGTTTGAAGATTAATAATTACTGTTTTTTTATTAGTTTTAAGTTTACCAGTTTTAGCTGGGGCTATCACTATGCTCTTAACAGATCGAAATTTTAATACATCCTTCTATAGACCTAGTGGGGGAGGGGATCCTATTTTATTTGAACACTTATTT
CYST_000043009	75	33317	Protostomia	clade	Eukaryota	Metazoa	Noid	Noid	Noid	Noid	Noid	Noid	0	0	0	351	0	0	0	0	0	0	0	0	0	7380	0	15810	137	1581	0	4419	0	1225	0	0	TCTGTCTTCTAATATTGCCCACGCAGGAGGCTCCGTAGATTTTGCAATTTTTTCTCTTCACCTCGCAGGCATCTCATCTATTTTAGGAGCTGTTAATTTTATTAGAACTATCGGGAATCTTCGAGTATTTGGAATAATACTAGAACGTGTCCCTCTATTTGCTTGAGCCGTGCTTATTACCGTAATTCTCCTGCTACTGTCTCTCCCTGTATTAGCCGGAGCTATTACAATACTTCTAACAGATCGGAATCTAAACACGACTTTTTATGATACAAGAGGAGGAGGAGACCCTATTTTATACCAACACCTTTTC
CYST_000043686	75	1206795	Lophotrochozoa	clade	Eukaryota	Metazoa	Noid	Noid	Noid	Noid	Noid	Noid	0	0	0	0	0	0	0	0	0	0	0	0	0	0	0	433	0	0	0	0	0	0	0	0	CCTTAGGGGGAACCAGGGGCACTCAGGGGGGTCTGTTGACTTGGCTATTTTTTCTTTACATTTAGCTGGTGTTTCTTCCCTTCTGGGGGCTGTAAATTTTATTAGAACATTAGGCAACTTGCGCGCCTACGGGATATACTATGAGCGACTACCCTTATTTGGGTGGTCGGTTCTTCTTACTGCTATCCTACTATTACTTTCTCTGCCAGTATTGGCAGGTGCGATTACCATACTATTGACCGATCGTAATTTAAATACAACTTTTTATGATGTTGCTGGAGGGGGGGACCCTGTGTTGTACCAGCATCTATTT
CYST_000044868	80	1206795	Lophotrochozoa	clade	Eukaryota	Metazoa	Noid	Noid	Noid	Noid	Noid	Noid	0	0	0	366	0	0	0	0	0	0	0	0	0	5215	0	0	0	3530	0	0	0	0	0	0	TTTATCTTCTAATATCTCCCATAGAGGACCCTCCGTTGACTTAGCAATCTTTTCCCTTCATTTAGCGGGGGTAAGAAGAATTTTAGGAGCTATTAATTTTATTACTACAGCAATCAATATACGATGAAAGGGTATACGATTAGAACGTTTACCTTTATTCGTCTGATCAGTTAAAATTACAGCCATTCTTCTTCTTTTATCTTTACCAGTTTTAGCTGGAGCTATTACTATACTTTTAACTGACCGAAATTTAAATACATCTTTTTTTGACCCAGCTGGAGGAGGAGATCCTGTTCTTTACCAGCATTTATTT
CYST_000046366	75	33317	Protostomia	clade	Eukaryota	Metazoa	Noid	Noid	Noid	Noid	Noid	Noid	0	0	0	0	0	0	0	0	0	0	0	0	0	0	0	0	0	0	0	0	0	377	0	0	ATTAGCTAATAATTTATATCATAGTGGAGCTTCTGTCGATTTGGCAATTTTTAGTTTACATGTTGCTGGTGTTTCTTCTTTAGCAGGAGCTATTAATTTTATTGTTACAATTTTAAATATGAAAGCTTATGGTATGACTATGTCGTTAATACCTTTATATATTTGGGCAGTGTTTATTACAGCGTTTTTACTTTTATTATCTTTACCTGTATTAGCAGGAGCGATTACTATGTTGTTAACTGATCGTAACTTTAATACATGTTTTTTTGAAGTAAAGGGTGGTGGTGATCCCGTATTATATCAGCATTTGTTT
CYST_000047077	75	33317	Protostomia	clade	Eukaryota	Metazoa	Noid	Noid	Noid	Noid	Noid	Noid	0	0	0	0	0	0	0	0	0	0	0	0	0	1533	0	0	0	0	0	27708	0	0	0	0	TTATCTAGTAATCTGGCTCATGCTGGCCCATCTGTAGATATGGTTATTTTTTCTCTACACTTAGCTGGAGTCTCATCCATCTTAGGCGCAATTAACTTTATTACAACTTTTATTAATATGCGATGGCAAGGGCTCCGCCTAGAACGAGTTCCTTTATTTGTTTGGGCAGTGGCAATCACAGCCGTTTTATTACTTCTTTCCCTTCCTGTATTAGCAGGAGCAATTACAATACTTTTAACTGATCGTAATCTAAATACAGCGTTCTTTGACCCCGCTGGTGGAGGTGACCCTGTTCTGTATCAACACCTTTTT
CYST_000051526	75	33208	Metazoa	kingdom	Eukaryota	Metazoa	Noid	Noid	Noid	Noid	Noid	Noid	0	0	0	0	0	0	0	0	0	0	0	0	0	0	0	0	761	0	0	0	0	0	0	0	ACTATCTTCAATTATTGCACACTCAGGTCCATCAGTTGACTTAGCTATTTTCAGTCTACACTTAGCAGGTATTTCATCATTACTTGGGGCTATGAACTTTATTTCAACAATTACAAACATGAGAGTGACAGGACTTCACATGCATAGATTACCGTTATTTGCATGGGCAGTGTTAATTACAGCTGTATTATTATTATTATCGTTGCCAGTACTTGCTGGAGCAATTACTATGTTACTAACAGATCGTAATTTTAATACAACATTCTTTGATCCTGTTGGAGGTGGAGATCCAGTATTATACCAACACTTATTC
CYST_000052160	75	33317	Protostomia	clade	Eukaryota	Metazoa	Noid	Noid	Noid	Noid	Noid	Noid	2	0	0	0	0	0	0	0	0	0	0	1	0	1084	0	0	0	676	2	2503	0	540	0	1	TTTATCAGGCAACCTGGCCCACACTAGAGCGTCAGTTGACCTGACTATTTTTTCCTTGCATCTAGCTGGTGCTTCTTCTATCCTAGGAGCTATTAATTTTATTACAACTATTATGAATATACGACAAGTGGGAATGACTCTAACTAAGATTCCTCTTTTTGTTTGGTCTGTTATAATTACAGCGGTACTTCTTCTTCTTTCTCTTCCTGTATTAGCCGGCGCTATTACGATACTTTTAACTGACCGAAACTTTAACACTACCTTTTTTGACCCTGTAGGGGGAGGGGACCCAATCTTATACCAACATCTTTTT
CYST_000052232	75	6072	Eumetazoa	clade	Eukaryota	Metazoa	Noid	Noid	Noid	Noid	Noid	Noid	0	0	0	2530	0	0	0	0	0	0	0	0	0	493	0	0	0	1140	0	0	0	0	0	0	TTTGTCAGCTATTGAAGGTGGGGGTATGGATTGTTTATTAATTTCATTGCAGTTTGCAGGAGCGTCTTCAATTATGGGAGCAATAAATTTTATTACTACTATACTTTATAACAGAGCTTCTGGTATGCAAATTTATCAAATGTCTATGTTTTGTTGATCTGTTTTAGTTACAGCTATTTTATTAGTTATATCTTTACCTATGTTAGCTGGAGCTTTATTCATGGTTTTGGCTGATAGGCACTTTAACGGTTCTTTTTTTGATTATGAGGGTGGAGGGGATCCTATTTTATATCAACATTTGTTT
CYST_000052857	75	33317	Protostomia	clade	Eukaryota	Metazoa	Noid	Noid	Noid	Noid	Noid	Noid	0	0	0	0	0	0	0	0	0	0	0	0	0	0	0	0	0	1491	0	5062	0	5656	0	0	ATTAAGAAGCACATTGGGGCACTCCGGGATAAGAGTGGATCTCACGATTTTTTCCCTTCATTTGGCCGGGATTTCCTCTTTATTGGGGGCAGTAAATTTTATCAGGACATTAGCAAATTTGCGGTGTTTGAGAATAACTTTGGATCGGATGCCTCTTTTTCCATGGGCGGTTCTAATTACGGCTATTCTTTTATTACTTTCTCTTCCTGTTTTAGCTGGGGCTATTACAATATTACTAACTGATCGTAATCTTAATACTACTTTTTATGACCCAAGAGGCGGAGGTGACCCCGTCTTATACCAGCATCTCTTT
CYST_000053690	75	33317	Protostomia	clade	Eukaryota	Metazoa	Noid	Noid	Noid	Noid	Noid	Noid	0	0	0	1258	0	0	0	0	0	0	0	0	0	0	0	0	0	0	0	874	1860	2393	0	0	TTATCTAGTATACCGTATCACCCAGGGGCAAGTGTTGACCTAGCTATATGTAGTCTACACCTTGCAGGAATTTCTTCAATAGCTGGTGCAACAAATTTTATAACAACTATTTTAAATATGAGAGCACCAGGAATGTATATGCACAGAATCCCTCTATTTGTTTGAGCTGTTTTATAACAGCTTTTTTATTATTACTTTCTTTACCTGTGTTAGCGGGTGGAATAACTATGCTTTTAACAGACCGTAATTTAAATACATCGTTTTTTGATCCATCTGGTGGAGGAGATCCTGTGTTGTACCAGCACTTATTT
CYST_000055348	75	33317	Protostomia	clade	Eukaryota	Metazoa	Noid	Noid	Noid	Noid	Noid	Noid	0	0	0	0	0	0	0	0	0	0	0	0	0	728	0	0	1369	10933	0	0	0	0	0	0	TTTATCAAGCAATATAGGTCATAGAGGATCAAGTGTTGATTTTGCCATTTTTAGTCTTCATTTAGCCGGAGCTTCATCAATTTTAGGGGCCATAAATTTTATTAGAACTAGATATAATATGCGAACTTCTTTATTAAGATTTGATCGAATGAGTTTATTTGTTTGAAGTGTAATTTTAACTGTTATTTTACTTCTTATTGCACTTCCTGTTTTAGCTGGAGGAATTACAATACTATTAACAGATCGTAATATTAACACAAGATTTTTTGATCCATCAGGAGGAGGAGATCCAATTTTATTTCAACATTTATTT
CYST_000056708	75	33317	Protostomia	clade	Eukaryota	Metazoa	Noid	Noid	Noid	Noid	Noid	Noid	0	0	0	0	0	0	0	0	0	0	0	0	0	0	0	0	924	1039	0	0	0	0	0	0	ATTAAGTGCTTTAACAGCCCATTCAGGAGGAGCCGTAGATTGTGCTATTTTTAGTCTTCACTTAAGTGGAATAAGCTCTCTTTTAGGAGCAATCAACTTTATTGTTACAGTAATTAATATGCGAGCACCAGGAATGAGCTGGCATAGAATTCCTCTTTTTGTTTGGTCTGTATTTATTACAGCTATTCTTTTAGTTTTAGCTCTTCCAGTTTTTGCAGGAGCAATTACAATGTTGCTTACAGATCGAAACTTTAATACTTCTTTCTTTGATCCAGCTGGAGGTGGAGATCCTGTTCTTTTCCAACATTTATTT
CYST_000064389	75	33317	Protostomia	clade	Eukaryota	Metazoa	Noid	Noid	Noid	Noid	Noid	Noid	0	0	0	0	0	0	0	0	0	0	0	0	0	0	0	0	0	0	0	1024	562	0	0	0	ACTTTCTTCAATTCAGTACCACCCGGGTGCAAGCGTAGACCTTGCGATATTTAGCCTCCACCTAGCTGGCGTATCCTCAATTGCAGGAGCCATAAATTTTATAACAACCATCGCTAACATGCGTGCTCCTGGCATGTATATGCATCGCCTACCTTTATTTGTTTGGGCCGTGTTTATTACAGCTTTTTTACTGCTACTATCACTACCTGTTTTAGCTGGAGCTATAACCATGTTATTAACTGACCGCAATTTAAATACCTCATTTTTTGATCCAGCGGGTGGTGGAGATCCCGTACTTTATCAACACCTATTT
CYST_000065020	80	33317	Protostomia	clade	Eukaryota	Metazoa	Noid	Noid	Noid	Noid	Noid	Noid	0	0	0	0	0	0	0	0	0	0	0	0	0	2645	0	0	0	0	3	22725	306	5689	0	0	CTCTCTTCAGGTATTGCACATACAGGTAGATCTGTAGATTTTGCCATTTTTTCTCTCCACCTTGCAGGAATTTCTTCTATTCTGGGAGCAGTAAATTTTATCACGACTATTATTAATATACGCTCAATTGGGATTTCTTTAGATCGAATACCCTTATTTGTCTGATCTGTTTTTATTACCGCTATTTTATTATTACTCTCTCTCCCAGTATTAGCTGGGGCTATTACTATACTTTTAACTGATCGAAATCTAAATACTTCATTTTTTGACCCAGCTGGAGGAGGAGACCCTATTTTATATCAACATTTATTT
CYST_000065667	75	33317	Protostomia	clade	Eukaryota	Metazoa	Noid	Noid	Noid	Noid	Noid	Noid	0	0	0	0	0	0	0	0	0	0	0	0	0	1319	0	0	0	0	0	0	0	0	0	0	GTTAAGGGGGGGACTAGGTCACTCAGGGGGCTCAGTGGACTTAGCTATTTTTTCTCTTCATTTGGCCGGAATTTCATCTTTACTAGGGGCTGTAAACTTTATTAGAACTCTAGGTAATTTACGCACATATGGTATATATTATGAGCGGTTACCTTTGTTCGGGTGATCAGTGTTATTAACAGCAATTCTACTGTTGTTATCTTTACCTGTTTTAGCTGGGGCCATTACAATACTCCTCACCGATCGTAATTTAAACACGACTTTTTATGATGTGGCCGGAGGGGGGGACCCAATTCTTTATCAGCATTTATTT
CYST_000069328	75	33317	Protostomia	clade	Eukaryota	Metazoa	Noid	Noid	Noid	Noid	Noid	Noid	0	0	0	0	0	0	0	0	0	0	0	0	0	485	0	0	0	6517	0	746	0	1548	0	0	TCTAGCAAGCATTCAGTATCACCCAGGAGCAAGTGTTGACTTGGCTATATTTAGCTTACACATCGCGGGTGTCTCATCCATTGCGGGCGCAATCAATTTTATAACTACTGTAATCAATATGCGCGCGCCAGGTATGTATCTACACAGGACACCACTTTTTGTTTGGTCAGTGTTAATTACCGCGTTCTTGTTACTGCTGTCTTTACCCGTATTAGCAGGAGCCATAACGATGCTACTAACAGACCGGAACTTAAACACCTCCTTTTTTGATCCTGCCGGAGGTGGTGATCCCGTATTATATCAACATTTATTT
CYST_000069485	75	33317	Protostomia	clade	Eukaryota	Metazoa	Noid	Noid	Noid	Noid	Noid	Noid	0	0	0	0	0	0	0	0	0	0	0	0	0	674	0	0	0	1720	0	0	0	0	0	0	CTTAGAAGAGGTATTGCCCATTCAGGGGGCTCTGTGGACTTAGCTATTTTTTCTCTTCACTTAGCTGGGGTGTCTTCTTTACTAGGGGCGGTAAACTTTATTAGAACTGTAGGCAATCTTCGAGCCTATGGAATGTTTTTGGACCGAATACCCCTATTTGTATGATCTGTGTTAGTTACCGCAGTATTACTTCTTCTCTCTTTGCCTGTGTTAGCTGGAGCTATTACTATGCTTTTAACAGACCGCAACGTTAATACAACATTTTATGATGCTGCTGGAGGAGGGGACCCGGTTCTTTATCAACACCTTTTC
CYST_000074151	75	33317	Protostomia	clade	Eukaryota	Metazoa	Noid	Noid	Noid	Noid	Noid	Noid	0	0	0	0	0	0	0	0	0	0	2	1	0	0	0	0	0	0	5	0	0	0	2	0	GTTGAGGAGAAACTTAGCTCATGCTGGGGCTTCAGTGGATTTTGCCATCTTTTCCCTCCATTTAGCAGGAATTTCTTCATTGTTGGGGGCTGTAAATTTTATTAGAACTCTAGGTAATTTACGAGCATATGGGATAGGGCTGGACAATGTGCCTCTCTTTGCTTGGTCAGTGTTTATTACCACTGTTTTACTGTTACTAGCTTTACCCGTTTTAGCTGGAGCTGTGACTATGCTTTTAACTGATCGAAATTTAAATACTGCTTTTTTTGACGTAAGAGGAGGGGGGGATCCGGTATTATACCAACACTTATTT
CYST_000080796	78	229773	Parakalummidae	family	Eukaryota	Metazoa	Arthropoda	Arachnida	Sarcoptiformes	Parakalummidae			0	0	0	0	0	0	0	0	0	0	0	0	0	821	0	0	0	0	0	0	0	0	0	0	TTTATCAGGCAGAGTAGCACACTCATCACCTTCAGTTGATTTGACTATTTTTTCGCTTCATTTAGCTGGTGTTTCTAGAATCCTAGGAGCGATTAATTTTATTACTACTATTTTTAATATGCGGTCGCCCTCTATAACAATAGCTACAACCCCATTATTTGTTTGGTCTGTATTGATTACAGCTGTGTTGCTACTACTATCGCTACCTGTGTTAGCAGGAGCTATTACTATATTATTGACGGATCGTAACTTCAACACCACCTTTTTCGACCCAGTGGGAGGGGGTGACCCAGTTTTATACCAGCATTTATTT
CYST_000091047	75	33317	Protostomia	clade	Eukaryota	Metazoa	Noid	Noid	Noid	Noid	Noid	Noid	0	0	0	0	0	0	0	0	0	0	0	0	0	769	0	0	0	0	0	0	0	0	0	0	CCTTTCCAGAATTTCTGGGCACCCAGGGGGTGCCGTTGATCTAGCTATTTTTTCATTACATTTGGCCGGGGTGTCATCTATTCTGGGAGCCGCTAATTTTATTACAACTATTTTAAATATGCGTGCGCCTGGTATAGACATGGACTTAGTCCCATTATTTGTGTGGAGAATTTTTTTGACTGCTATCCTACTGTTACTATCTTTACCTGTTCTGGCGGGGGCTATTACTATACTTTTAACGGACCGTAATTTTAACACTGCCTTTTTTGACCCCGCCGGCGGGGGGGACCCTATTTTATACCAGCATTTATTC
CYST_000092842	75	33317	Protostomia	clade	Eukaryota	Metazoa	Noid	Noid	Noid	Noid	Noid	Noid	0	0	0	0	0	0	0	0	0	0	0	0	0	0	0	0	0	0	0	0	327	0	0	0	ATTGTCAAGTGTGGAAGCACATTCAGGTCCTTCTGTGGACTTGGCTATCTTTAGTTTGCACCTTGCGGGGGCTTCCTCAATCATGGGAGCAGTAAACTTTATTACTACTATCTTTAATATGCGGGCACCTGGTATGACAATGCATCGTCTACCTTTGTTTGTTTGGGCTGTTCTTATTACAGCGTTTTTGCTTTTGCTTTCACTTCCTGTGCTAGCAGGAGCTATTACAATGCTTCTAACAGACCGAAACTTTAATACTACTTTCTTCGACCCTGCAGGTGGAGGGGACCCTATTCTTTATCAACACCTCTTC
CYST_000095510	80	33317	Protostomia	clade	Eukaryota	Metazoa	Noid	Noid	Noid	Noid	Noid	Noid	0	0	0	0	0	0	0	0	0	0	0	0	0	0	0	0	0	1115	0	0	0	0	0	0	ATTAAGTGATATCACTGCTCATTCTGGTGGTGCTGTTGATTGTGCTATTTTTAGTTTACATTTAGCAGGTGTTTCGTCTTTATTAGGTGCTATTAATTTTATTACAACAATTGTTAATATGCAAGTTGATGGTATGAAATGGACAAGAACACCTCTTTTTGTTTGAACAGTTTTTGTTACAGCTATTCTTCTTTTATTATCTTTACCTGTTTTAGCTGGAGGCATTACTATGCTTTTAACAGATCGTAATTTTAATACATCTTTTTTTGATCCTAGTGGTGGAGGTGATCCTATTTTGTATCAACACTTATTT
CYST_000097696	80	33317	Protostomia	clade	Eukaryota	Metazoa	Noid	Noid	Noid	Noid	Noid	Noid	0	4	0	552	0	0	0	7693	0	0	0	0	0	0	0	0	0	1289	0	4385	0	1409	0	0	ATTAAGAAGAAGGTTAGGTCATTCAGGTTCTTCTGTTGATTTTGCTATCTTTTCTTTACATTTAGCAGGGATTTCTTCAATTTTAGGAAGGATTAATTTTATTACTACTGTTTTTAATCTACGACCAACTTTATTAACTTTTGATCGACTTCCATTATTTGTTTGAAGTGTAATTATTACTACTTTTTTACTTGTTTTATCTCTCCCTGTTTTAGCTGGTGCCATTACTATATTATTAACTGATCGAAATATTAATACTTCATTTTTTGATCCTATGGGAGGAGGAGACCCAATTCTATACCAACATTTATTT
CYST_000098053	75	33317	Protostomia	clade	Eukaryota	Metazoa	Noid	Noid	Noid	Noid	Noid	Noid	0	0	0	0	0	0	0	0	0	0	0	0	0	1527	0	0	0	0	0	0	0	0	0	0	ACTAAGGGGGGTTTTAGGACACTCAGGGGGGTCTGTGGATTTAGCTATTTTTTCACTTCATTTAGCAGGTATTTCTTCTTTACTAGGGGCTGTAAACTTTATTAGTACATTAGGAAATTTACGGACATATGGCATATACTATGAGCGGTTACCCTTGTTTAGATGATCGGTTCTATTAACGGCAATTCTTCTATTGCTGTCTTTACCTGTTTTGGCTGGGGCTATTACCATACTACTTACAGATCGTAATTTAAATACAACTTTCTATGACGTGGCAGGTGGGGGGGATCCAATTTTATACCAACATTTATTT
CYST_000098508	80	6072	Eumetazoa	clade	Eukaryota	Metazoa	Noid	Noid	Noid	Noid	Noid	Noid	0	0	0	0	0	0	0	0	0	0	0	0	0	0	0	831	0	0	0	337	0	0	0	0	ATTAAGTGCTTTATCTGCCCATTCTGGAGGAGCCGTTGATTGTGCTATTTTTAGTCTTCATTTAAGTGGAATAAGTTCTCTTTTAGGAGCTATTAATTTTATGGTTACTATTATAAATATGAGAGCACCAGGAATGAGTTGGCATAGACTTCCTCTTTTTGCTTGGTCTGTTTTTATTACTGCTATTCTTCTTATTTTATCTCTTCCGGTTTTAGCAGCTGCAATTACAATGTTATTAACTGATCGAAATTTTAATACTTCCTTCTTTGATCCTGCTGGAGGAGGAGATCCTGTCTTATTTCAACATTTATTT
CYST_000105053	80	1206795	Lophotrochozoa	clade	Eukaryota	Metazoa	Noid	Noid	Noid	Noid	Noid	Noid	0	0	0	0	0	0	0	0	0	0	0	0	0	0	0	2902	0	1695	0	0	0	0	0	0	TCTATCTGCTAATATTGCTCATAGAGGCCCCTCAGTAGATTTAGCAATTTTTTCTCTTCACCTCGCAGGAGTATCATCAATCTTAGGAGCTGTAAACTTTATTACAACAGTAATTAATATACGATCTAAACATATACGATTAGAACGAGTTCCATTATTCGTTTGATCTGTAAAGATCACTGCTATTCTTCTTCTCTTATCATTACCAGTATTAGCGGGAGCAATTACTATACTATTAACAGACCGAAATCTAAACACTGCCTTTTTTGACCCAGCAGGTGGAGGTGACCCAATTTTATATCAACACCTATTC
CYST_000109208	75	33317	Protostomia	clade	Eukaryota	Metazoa	Noid	Noid	Noid	Noid	Noid	Noid	0	0	0	0	0	0	0	0	0	0	0	0	0	0	0	0	0	1757	0	0	0	0	0	0	ATTATCAAGAGGTATGGCCCATAGAGGGAGAAGAGTTGATTTTGCTATTTTTAGCCTTCATTTAGCAGGGGCTTCTTCTATTTTAGGATCTATTAATTTTATTTCAACTGCCTATAATATACGATCCCCGTTATTATCTTTTGATCGTATCACATTATTCGTATGAAGGGTTGTTTTAACAACAATTTTATTAGTTATCTCTCTCCCAGTTTTAGCTGGAGCTATTACAATATTATTAACTGATCGTAATATTAACACTTGTTTTTTTGACCCTTCTGGAGGTGGGGACCCTATTTTATTTCAGCACTTATTT
CYST_000109623	80	6072	Eumetazoa	clade	Eukaryota	Metazoa	Noid	Noid	Noid	Noid	Noid	Noid	0	0	0	0	0	1200	0	0	0	0	0	0	0	0	0	0	0	0	0	0	0	0	0	0	TTTAAGTAGTGTTATAGCTCACTCTGGTCCTGCAGTAGACATGAGTATTTTTAGTTTACACTTAGCGGGTGCTTCTTCTATCATGGGGGCGATAAACTTTATCACTACAATTATTAACATGCGTGGCCCTGGTATAAGCTGGGATAACCTTCCTTTATTCGTTTGGTCGGTTTTGATCACTGCTATTTTATTATTATTATCCTTACCTGTTTTAGCTGGTGCTATCACAATGTTATTAACAGATCGTAATTTTAACACTACCTTCTTTGACCCAGCTGGTGGAGGTGACCCTATTTTATATCAACACTTATTT
CYST_000120150	75	33208	Metazoa	kingdom	Eukaryota	Metazoa	Noid	Noid	Noid	Noid	Noid	Noid	0	0	0	0	0	0	0	0	0	0	0	0	0	0	0	0	0	0	0	848	0	0	0	0	ATTATCTTCTATTGAGTTTCATTCTGGTCCATCCGTAGATCTTGCGATTTTTAGTTTACATTTAGCAGGTATCTCTTCTATTATGGGTTCTATTAATATTATTACCACGGTAATTAATATGCGTGCTCCTGGTATGCGTCTTATCGAGATGCCTTTGTTTCCCTGGTCTATATTTCTTACAGCATTCCTGTTATTATTGTCTTTACCTGTATTAGCTGGTGGTATTACTATGCTTTTAACAGATCGTAATTTTAATACAACTTTTTTTGACCCTGCTGGAGGCGGTGATCCTATTTTATTTCAACATTTATTC
CYST_000121896	80	6947	Prostigmata	suborder	Eukaryota	Metazoa	Arthropoda	Arachnida	Trombidiformes				0	0	0	0	0	0	0	0	0	0	0	0	0	0	2525	0	0	0	0	0	0	0	0	0	TCTTTCAAGAAATTTAGGTCATTCTGGATCAGCCGTTGATTTTGCTATTTTTTCCCTTCATCTTGCTGGAATTTCTTCTATTCTTGGAAGAATTAATTTTCTTACAACAATATTTAATTTACGTCCTATTATAATTTCATTTGATCGTTTACCTTTGTTTGTTTGAAGAGTTATAATTACAACTTTTCTTTTAGTTCTTTCTCTTCCAGTTTTAGCAGGTGCTATTACTATGCTTTTGACTGATCGAAATATTAATACTTCTTTTTTTGATCCTATAGGTGGAGGAGATCCAATTTTATATCAACATTTATTT
CYST_000124325	75	33317	Protostomia	clade	Eukaryota	Metazoa	Noid	Noid	Noid	Noid	Noid	Noid	0	0	0	0	0	1525	0	0	0	0	0	0	0	0	0	0	0	0	0	0	0	0	0	0	ACTATCAAGAAACTTAGCTCATGCGGGGCCTTCAGTCGATCTTGCTATTTTTTCCCTTCATCTTGCTGGTATCTCCTCTATCCTAGGGGCAATCAATTTTATCACAACCGTTGTTAACATACGATGAAAAGGTCTCCGACTCGAACGTGTACCGTTGTTTGTCTGAGCTGTTAATATTACCGTTGTTCTACTACTTCTCTCTCTCCCCGTCTTAGCAGGTGCAATTACTATACTCCTTACTGACCGTAATGTCAATACATCCTTTTTTGACCCAGCTGGAGGTGGAGACCCAATTCTATTTCAGCATTTATTC
CYST_000130460	75	33317	Protostomia	clade	Eukaryota	Metazoa	Noid	Noid	Noid	Noid	Noid	Noid	0	0	0	0	0	0	0	0	0	0	0	0	0	0	0	0	0	2392	0	0	0	0	0	0	GTTAAGAAGAAATTTAGCCCATGCGGGAGGGTCTGTTGACCTGGCTATTTTTTCTCTTCATTTAGCAGGAATTTCATCTCTTTTGGGCGCAGTAAATTTTATTAGGACTATTGGCAACCTGCGGGTGTATGGGATATTTTTGGACCGAATACCCTTATTTGTGTGAGCTGTTTTAGTAACGGCGATTCTTTTGCTCCTATCTTTGCCGGTGTTGGCTGGGGCTATTACTATGCTTTTAACAGACCGTAATTTAAACACCACATTTTATGATGTTGCGGGAGGGGGGGATCCTGTCCTGTATCAGCACTTATTC
CYST_000131070	75	33317	Protostomia	clade	Eukaryota	Metazoa	Noid	Noid	Noid	Noid	Noid	Noid	0	0	0	0	0	0	0	0	0	0	0	0	0	843	0	0	0	0	0	0	0	0	0	0	ACTTTCCAGCGTGGAAGCTCACTCCGGTCCTTCTGTGGACTTGGCAATCTTTAGCCTCCACTTGGCGGGTGCTTCATCCATTATGGGTGCCATTAACTTCATTACCACCATCTTTAATATGCGGGCTCCGGGAATGAGTATGCACCGGCTCCCTCTTTTCTGCTGGGCGGTTTTGATTACAGCAGTTCTCCTTCTACTTTCTCTTCCAGTTTTGGCTGGAGCGATTACTATGCTTCTAACGGATCGAAACTTTAACACTACTTTCTTCGATCCTGCAGGAGGAGGAGATCCTGTACTTTATCAGCACCTCTTC
CYST_000132943	85	33317	Protostomia	clade	Eukaryota	Metazoa	Noid	Noid	Noid	Noid	Noid	Noid	26	158	6	0	0	0	0	0	0	0	0	0	0	2345	0	3553	289	5221	11	7227	0	5233	0	0	TTATCTTCAGGAATTGCTCATGCCGGAGCTTCCGTTGACTTAGCTATTTTTTCTTTACATTTAGCTGGTATTTCCTCTATTTTAGGAGCCGTAAATTTTATTACTACAGTAATTAATATACGATCAGAAGGAATTACATTAGATCGAATACCTTTATTTGTATGATCAGTAGTAATTACAGCTATTTTATTATTATTATCATTACCAGTTTTAGCTGGAGCTATTACTATATTATTAACAGATCGAAATTTAAATACATCTTTCTTTGACCCTGCGGGAGGAGGAGATCCTATTCTTTACCAACATTTATTC
CYST_000143613	75	33317	Protostomia	clade	Eukaryota	Metazoa	Noid	Noid	Noid	Noid	Noid	Noid	0	0	0	0	0	1585	0	0	0	0	0	0	0	0	0	0	0	0	0	0	0	0	0	0	GTTAAGAAGAAATATCGCGCACTCTGGCCCGTCTGTCGATTTCGCTATTTTCTCTTTACATTTAGCGGGGGTATCTTCTCTTTTAGGGGCCGTAAATTTTATTAGAACATTTGGAAGTTTACGGAGTTTGGGGATTCAATTGGACCGTGTTCCATTATTTGCGTGGTCAGTGCTAGTGACAACTATTTTATTACTATTATCTTTACCGGTTTTAGCCGGCGCAATTACTATACTTTTAACTGACCGAAATTTAAATACTTCTTTTTACGATTCTAGTGGTGGGGGAGACCCAATTCTTTATCAACACTTATTT
CYST_000144170	82	83139	Eupodina	clade	Eukaryota	Metazoa	Arthropoda	Arachnida	Trombidiformes				0	0	0	0	0	0	0	0	0	0	0	0	0	0	0	0	0	0	0	328	0	2233	0	0	TTTATCCAATAATTTAGCTCATTCAGGGGCTTCCGTAGATTTAACTATTTTTTCATTGCATTTAGCAGGGGTAAGATCTATTTTAGGAGCAATTAATTTTATAACCACTATTTTAAACATACGATCAAAAAAAATAAACTTTGAACAAACTCCTTTATTTGTATGATCAATTTTTATTACTACAATTTTATTATTATTATCTTTACCAGTTTTAGCAGGAGCTATCACAATACTGTTAACTGATCGGAATTTTAATACTTCTTTTTTCGACCCTTCAGGGGGAGGAGATCCTATTTTATATCAACATCTTTTT
CYST_000151519	80	6072	Eumetazoa	clade	Eukaryota	Metazoa	Noid	Noid	Noid	Noid	Noid	Noid	0	0	0	0	0	0	0	0	0	10811	0	0	0	0	0	0	0	0	0	0	0	0	0	0	GTTATCCAGCCTCCAAACGCACTCCGGCGGTGCAGTTGATATGGCCATCTTTAGTTTACACTTGGCGGGTGCTTCTTCTATTTTAGGAGCCATGAATTTTATAACTACTATTTTCAACATGAGGGCTGCGGGGATGGGGTTGGGCAGAATGCCTTTATTCGTTTGGTCCATCTTAATCACGGCCTTTTTATTGTTGCTCTCTTTACCAGTTTTAGCGGGGGCCATTACTATGCTTTTAACAGATAGAAACTTTAATACAACTTTTTTTGATCCCGCTGGGGGCGGAGATCCTATTTTATTCCAACATTTATTT
CYST_000164238	80	33317	Protostomia	clade	Eukaryota	Metazoa	Noid	Noid	Noid	Noid	Noid	Noid	0	0	0	0	0	0	0	0	0	0	0	0	0	0	0	0	0	0	0	787	233	0	0	0	TCTTTCTGGCATTGAATACCATTCTGGTCCATCTGTTGATCTTGCTATTTTTAGTTTACATTTAGCTGGAATTGCTTCTTTATTAGGTGCAATTAATTTTATTACTACAATTTTTAATATGCGTGTCCCTGGTATGTACTTGTCGCGCATGCCTTTATTTCCATGAGCAATGTTAATTACTGCTTTTTTGTTGTTGTTGTCTTTGCCTGTACTGGCGGGAGCAATTACTATGTTGTTAACTGATCGTAATTTTAATACAACTTTTTATGATCCTGCAGGCGGGGGTGATCCTATTTTGTATCAACATTTGTTT
CYST_000166447	85	1206795	Lophotrochozoa	clade	Eukaryota	Metazoa	Noid	Noid	Noid	Noid	Noid	Noid	0	0	0	0	0	0	0	0	0	0	0	0	0	0	0	0	0	1524	0	0	0	0	0	0	TTTAGCTTCTAGGCTCGCCCACAGAGGCCCATCTGTAGATCTGGGGATTTTTTCTCTTCATTTAGCAGGTGCTTCTTCTATTTTAGGGGCTATTAATTTCATTACTACTATTATTAACATGCGATGATATGGGATGCAATTTGAGCGGCTATCTTTGTTTGTTTGGTCTGTAAAAATTACAGCTATTTTATTGTTGCTTTCATTACCTGTTTTAGCTGGTGCAATTACAATATTATTAACTGATCGAAATTTTAATACTTCTTTTTTCGACCCTGCTGGTGGGGGGGACCCTATCTTGTATCAACATCTTTTT
CYST_000196892	75	6072	Eumetazoa	clade	Eukaryota	Metazoa	Noid	Noid	Noid	Noid	Noid	Noid	0	0	0	0	0	1034	0	0	0	0	0	0	0	0	0	0	0	0	0	0	0	0	0	0	GTTATCAAGTGTTCAGGCACACTCTGGGCCTTCTGTAGACTTAGCTATCTTTAGTCTACACTTAGCAGGTGCTTCTTCGATTATGGGTGCGGCAAACTTCATTACCACTATCCTTAACATGCGAGCTCCTGGTATCACTATGCACCGATTACCTCTTTTCGTATGGGCTGTGTTTATTACTGTTATCTTACTACTACTTTCGCTACCTGTTCTTGCAGCAGCGATTACTATGTTATTAACAGACCGTAACTTCAACACTACTTTCTTCGACCCAGCTGGAGGAGGTGACCCTGTACTTTACCAGCACTTATTC
CYST_000209044	75	33317	Protostomia	clade	Eukaryota	Metazoa	Noid	Noid	Noid	Noid	Noid	Noid	0	0	0	0	0	0	0	0	0	0	0	0	0	0	0	0	0	0	0	228	0	0	0	0	TTTATCTACAAGCCCATTTCATGGAGGGCCTAGTGTGGACTATGCTATTTTTAGTTTGCATATTGCTGGAGCTTCCTCTATTGTTGGGGCAATTAATTTTATTGTAACAATTATTGGTATGAGAGCTCCAGGTTTAACGTTTTTACGTTTACCGCTATTTGTTTGGTCAGTTTTTATTACGGCTATTTTATTGTTATTGTCATTACCTGTTTTAGCTGGGGCATTAACAATGTTATTGACGGATAGGAATTTCAACACTACTTTTTTTGATCCATCAGGCGGGGGTGATCCTGTTTTATTTCAACATTTATTT
CYST_000239004	80	33317	Protostomia	clade	Eukaryota	Metazoa	Noid	Noid	Noid	Noid	Noid	Noid	0	0	0	0	0	0	0	0	0	0	0	0	0	0	0	0	0	0	0	569	0	1331	0	0	ATTAAGTGGGATTGCCAGTCACTCTGGTGGAGCCGTTGATTTAGCTATCTTCAGTTTACATGTCTCTGGAATTAGTAGTATTTTAGGTGCGATCAATTTTATCACTACTATTTTCAATATGAGAGGTCCTGGAATGGAAATGCATCGATTACCTCTTTTTGTATGGTCCGTATTAATTACTGCTTTTTTACTGTTATTATCTCTTCCAGTATTAGCAGGAGGTATTACTATGCTCTTAACTGATCGAAATTTCAATACTTCTTTCTTTGATCCAGCAGGTGGGGGAGACCCTATTTTATATCAACATCTTTTC
CYST_000258577	75	33317	Protostomia	clade	Eukaryota	Metazoa	Noid	Noid	Noid	Noid	Noid	Noid	0	0	0	0	0	1463	0	0	0	0	0	0	0	0	0	0	0	0	0	0	0	0	0	0	TCTTTCTAGTGTACAGGCCCACTCGGGTCCTAGTGTAGATCTAGCTATTTTCAGTAGACATTTAGCTGGTGCTAGTTCTATTTTAGGTGCCATCAACTTTATTACCACGATTTTCAATATGCGACCTGTTGGAATGACTATGCACCGAATGCCTTTATTCGTATGAAGTGTATTGATTACCGCAGTTCTTTTACTTCTATCATTACCCGTTCTAGCGGGAGCGATTACGATGTTGTTAACGGATCGTAACTTCAACACTACATTTTTTGATCCAGCAGGAGGTGGAGACCCCGTTCTCTACCAACACCTGTTT
CYST_000308494	75	33317	Protostomia	clade	Eukaryota	Metazoa	Noid	Noid	Noid	Noid	Noid	Noid	0	0	0	0	0	0	0	0	0	0	0	0	0	0	0	0	0	651	0	0	0	0	0	0	CCTTTCCAGTGTGGAAGCTCACTCCGGACCTTCTGTGGATCTTGCTATTTTCAGTCTTCATTTGGCCGGTGCTTCTTCTATTATGGGAGCTATTAACTTTATTACGACTATTTTCAATATGCGTGCCCCAGGAATGAATATGCATCGGCTACCTCTCTTCTGTTGGGCTGTATTGATTACTGCCTTCCTATTGCTTTTGTCATTGCCTGTTTTGGCTGGAGCAATTACTATGCTATTGACGGATCGAAATTTTAATACTACTTTCTTTGATCCCGCAGGAGGTGGAGATCCTATTCTCTATCAGCACCTTTTC
CYST_000309185	75	33317	Protostomia	clade	Eukaryota	Metazoa	Noid	Noid	Noid	Noid	Noid	Noid	0	2	0	0	0	214	0	0	0	0	0	0	0	0	0	0	0	0	0	0	0	0	0	0	GTTATCAGCTTATGGGTTTCATTCCAGAGTTTCTGTTGATTTAGCTATCTTTTCGCTACACTTAGCAGGAGTTTCCTCTATCTTAGGGGCTGTTAATTTTATTACGGCAATCATTGTTATACGTATCCCAAGTATATCTGTCAACAATTTAAGTTTATTCGTTTGATCAGTTTTTATCACAGCTGTTCTATTATTACTATCTCTACCTGTTTTAGCTGGGGCATTAACTATGCTTTTGACTGACCGTAATTTTAGTACTACATTTTTTGACCCCGGAGGTGGGGGAGATCCCATTTTATATCAGCACTTATTT
CYST_000316147	75	33317	Protostomia	clade	Eukaryota	Metazoa	Noid	Noid	Noid	Noid	Noid	Noid	0	0	0	0	0	0	0	0	0	0	0	0	0	0	242	0	0	0	0	0	0	0	0	0	TTTATCAGATACTCCTTATCATATGGGAGCAGCTGTAGATCTTTCTATATTAAGTCTTCATGTCGCAGGTGTATCTTCTCTTTAGGGAGCTATTAATATTATAACTACTATTATTAATATGAGAGCTACAGGTATGACTATGGAAAAACTTTCACTTTTTGTATGGAGTGTTTTTATAACTGCTTGGTTACTTGTTTTATCTTTACCAGTTTTAGCAGGTGCTATTACTATGTAGTTAACAGACCGTAACTTAAATACAAGTTTTTATGACAGTCAAGGAGGAGGAGATCCCGTATTATATCAACATTTATTT
CYST_000343917	80	33213	Bilateria	clade	Eukaryota	Metazoa	Noid	Noid	Noid	Noid	Noid	Noid	0	0	0	0	0	972	0	0	0	0	0	0	0	0	0	0	0	0	0	0	0	0	0	0	ATTATCCTCTAAAACAGGACAACCTGGTCCAGCAATGGATTTAGCTATTCTGGCACTACACGTAGCTGGAGCTTCTTCAATTTTAGGAGCGATAAATTTTATAACTACAATTCTAAACATGAGAACTCCTGGTATGACACTACATAAGATGCCATTATTTTCATGGTCAATTTTAGTAACTGCGTTTTTACTTCTATTATCTTTACCAGTTTTAGCGGGAGCAATTACAATGCTGCTCACAGACAGAAATTTTGGAACAGCTTTTTTTGAAGCTCAAACAGGAGGAGACCCAGTTTTGTTTCAACATTTATTT
CYST_000373508	75	33317	Protostomia	clade	Eukaryota	Metazoa	Noid	Noid	Noid	Noid	Noid	Noid	0	0	0	0	0	0	0	0	0	0	0	0	0	0	0	0	0	0	0	584	0	0	0	0	ACTAAGATTAGCTAGCTTCCACTCAGGGCCTTCAGTTGATGCCGCTATTTTTTCACTTCATTTAGCTGGTGTTTCCTCTATTTTGGGGGCTATTAATTTTATTAGAACTGTTAATAACTTACGAGCTATTGGTATATATTTTGATCAAATACCATTATTTGTCTGATCTGTATTAATTACAACCGTTTTACTATTACTTGCTCTTCCCGTTTTAGCAGGGGCTATTACAATACTTCTCACTGACCGAAATATTAATTCTTCATTCTATGATATTTCTGGAGGGGGGGACCCTGTTCTTTATCAGCATTTATTT
CYST_000374393	75	6072	Eumetazoa	clade	Eukaryota	Metazoa	Noid	Noid	Noid	Noid	Noid	Noid	0	0	0	0	0	0	0	0	0	0	0	0	0	0	0	0	0	1189	0	0	242	315	0	0	TTTATCAACAAGTCCATTTCATGGAGGACCTAGTGTAGACTATGCTATTTTTAGTTTGCATATTGCAGGGGCTTCGTCGATTGTCGGAGCAATCAATTTTATCGTAACAGTTATTGGAATGAGGGCTCCAGGTTTAACTTTTTTGCGGTTGCCTCTATTTGTTTGGTCAGTTTTTATTACGGCTATTTTATTGTTGTTATCGTTACCAGTTTTAGCTGGTGCATTAACAATGTTATTAACAGATAGGAATTTTAATACTACTTTTTTTGATCCCTCAGGAGGAGGAGATCCTGTTTTATTTCAACATCTTTTT
CYST_000389441	75	1206795	Lophotrochozoa	clade	Eukaryota	Metazoa	Noid	Noid	Noid	Noid	Noid	Noid	0	0	0	393	0	0	0	178	0	0	0	0	0	0	0	0	0	0	0	851	0	0	0	0	TTTAAGAGATTATTATTTTCACAGTAGAGTTTCTATAGATTTTACTATTTTTAGTTTACATTTAGCTGGTGTTAGATCTATTTTAGGTGGTATTAATTTTTTAGTAACTATTTTTAATATACGTTCAATTTTTATAAAAATTGAAATAATTCCATTATTTGTTTGAGGTTTAAAAATTACTGTTTTTTTATTAGTTTTTAGTTTACCTGTGTTAGCTGGGGCTATCACTATATTGTTAACTGATCGAAATTTTAACACTAATTTTTATTCTCCTGAAGGAGGAGGGGATCCTGTTTTGTTTGAACATTTATTT
CYST_000443743	85	33213	Bilateria	clade	Eukaryota	Metazoa	Noid	Noid	Noid	Noid	Noid	Noid	0	0	0	0	0	1277	0	0	0	0	0	0	0	0	0	0	0	0	0	0	0	0	0	0	ATTATCTTCTAGTACAGGCCAACCAGGTCCAGCAATGGATTTTGCAATTTTGAGCCTACACTTAGCGGGAGCTTCATCTATTTTGGGAGCAGTGAACTTTATAACAACAATTTTAAACATGAGAACGCCAGGTATGACTCTGCATAAAATGCCTTTATTTGCTTGGTCTATTTTAGTAACCGCTTTTTTACTATTGTTATCGCTACCAGTATTGGCTGGAGCAATTACAATGCTATTAACAGATAGAAATTTTGGTACTGCATTTTTTGATGCTCAAACTGGAGGAGACCCAGTTTTATTTCAACACCTATTT
CYST_000444140	80	33208	Metazoa	kingdom	Eukaryota	Metazoa	Noid	Noid	Noid	Noid	Noid	Noid	0	0	0	0	0	2634	0	0	0	0	2	0	0	0	0	0	0	0	0	0	0	0	0	0	ATTAAGTGGTATTCAAGCTCATTCCGGGGGATCTGTAGACTTAGCTATCTTTAGTTTACATATTGCAGGTGCTTCTTCAATTTTAGGTGCAATTAATTTTATTACAACTATTTTAAATATGCGTTTACCGGGAATGACTATGTATAAAATACCTTTATTTGTATGGACAGTTTTTGTAACAGCAATTTTATTACTATTATCATTACCTGTCTTAGCCGCAGCAATTACCATGTTATTAACGGATCGTAACTTTAATACAACATTTTTTGATCCAGCAGGAGGAGGAGACCCTATTTTATACCAGCATTTATTT
CYST_000451673	75	33213	Bilateria	clade	Eukaryota	Metazoa	Noid	Noid	Noid	Noid	Noid	Noid	0	0	0	0	860	0	0	0	0	0	0	0	0	0	0	0	0	0	0	1408	0	693	1	0	ACTATCAGGAGTTGGTGCTCACTCAGGTCCTTCTGTTGATCTAGCAATTTTCAGTCTACACTTGGCTGGTGCTTCATCAATTTTGGGAGCAATTAACTTTATTACAACAATTCTAAACATGCGTTGCCCAGGAATGACAATGCATCGTCTACCACTATTCTGTTGGGCTGTTTTGATTACAGCGGTTTTGCTATTGCTATCTCTACCAGTTCTAGCTGGTGCGATTACAATGCTTTTGACAGATCGTAACTTTAACACAACATTCTTTGATCCAGCTGGAGGAGGAGATCCAGTTCTATAGCAACATCTGTTC
CYST_000454452	81	83139	Eupodina	clade	Eukaryota	Metazoa	Arthropoda	Arachnida	Trombidiformes				0	0	0	0	0	0	0	0	0	0	0	0	0	0	0	0	0	0	0	1307	0	1613	0	0	ACTTTCAAATAATATTGCTCATTCAGGGAATGCTATTGATTTAGCAATTTTTTCTCTCCACCTAGCAGGAGTTAGTTCAATCTTAGGATCAATTAATTTTATAACCACAATATTAAACATACGAACAAAATCTTTATCTTTTGAACGAATTTCATTATTCGTATGATCTACATTTATCACAACAATTTTACTTTTACTATCCCTTCCAGTTTTAGCGGGGGCAATTACAATATTACTAACTGACCGAAATTTTAATACCTCTTTTTTTGACCCAGCAGGAGGAGGAGATCCAATTTTATACCAACATTTATTT
CYST_000464738	75	33213	Bilateria	clade	Eukaryota	Metazoa	Noid	Noid	Noid	Noid	Noid	Noid	0	0	0	0	0	534	0	0	0	0	0	0	0	0	0	0	0	0	0	0	0	0	0	0	ATTAAGTAGTATTAGTGCACATTCTGGGGGAGCTGTTGATTTAGCAATTTTCAGTCTTCATTTATCTGGTATGAGTAGTTTACTTGGGGCGATTAACTTCATTACAACTATTTTAAACATGCGTGGACCTGGTATGAGCATGCACCGAATTCCATTATTTGTTTGGTCTGTTTTTATTACTGCCATTCTTCTACTATTATCTTTGCCTGTTTTAGCAGGCGCAATCACAATGCTACTAACTGACCGTAACTTTAATACCAGTTTTTTTGACCTAGCAGGAGGAGGGGACCCTATTTTATTCCAACATCCTTTT
CYST_000488837	75	33208	Metazoa	kingdom	Eukaryota	Metazoa	Noid	Noid	Noid	Noid	Noid	Noid	0	0	0	0	0	0	0	0	0	0	0	0	0	0	0	0	0	0	0	0	400	0	0	0	ACTAAGTGGAATAAATGGACACTCAGGAGGGAGTGTAGATCTAGCAATATTTTCATTGCATATAGCAGGAGCCTCATCTATAATGGGAGCAATAAACTTTATAACAACAATAATAAACATGCGATCACCAGGATTGAGGATGAGTAGAATGCCATTGTTTTGTTGGAGCGTATTGGTAACAGCAGTATTGTTGTTGTTGTCATTGCCAGTATTGGCAGGAGGGATAACGATGTTGTTGACGGATAGGAATTTTAATACAACATTTTTTGACCCTTCAGGAGGAGGAGATCCAGTATTGTATCAACACTTGTTT
CYST_000508121	75	33213	Bilateria	clade	Eukaryota	Metazoa	Noid	Noid	Noid	Noid	Noid	Noid	0	0	0	232	0	0	0	0	0	0	0	0	0	0	0	0	0	0	0	0	0	0	0	0	CCTGTCAGCCAACCTAGCCCACGCTGGACCATCTGTAGATATAGTAATCTTTTCTCTACATTTAGCAGGAGTATCCTCTATTCTAGGAGCAATTAATTTTATTACTACCTTCATTAACATGCGATGAGCCGGCCTGCGACTAGAACGAGTCCCGCTGTTCGTGTGAGCAGTGGCTATTACAGCCCTCCTTCTTCTTCTATCATTACCTGTTCTAGCTGGAGCTATCACCATACTATTGACCGATCGAAACCTGAACACAGCCTTCTTTGACCCAGCGGGAGGTGGTGACCCCATTCTTTACCAACACCTCTTC
CYST_000509067	75	33208	Metazoa	kingdom	Eukaryota	Metazoa	Noid	Noid	Noid	Noid	Noid	Noid	0	0	0	0	0	0	0	0	0	0	0	0	0	0	0	0	469	0	0	0	0	0	0	0	ACTAAGTGTTTTTGGAATGGCAGTGGATATAGCTATCTTTAGTCTCCACATGGCCGGAATTTCCAGTCTAGCAGGTACCATTAATTTTATTACTACTATTTTAAATATGAGGGCGCCAGGGATAACCATGGACCGATTGCCCCTATTTGTGTGGTCCATATTAATTACAGCCTTTTTATTGTTACTAAGTTTACCCGTATTAGCGGGTGGCATTACAATGCTGCTCACGGATAGAAACTTCAATACTACTTTCTTTGACCCGGCAGGGGGTGGGGACCCGATCTTATTCCAACATTTGTTT
CYST_000523040	80	33208	Metazoa	kingdom	Eukaryota	Metazoa	Noid	Noid	Noid	Noid	Noid	Noid	0	0	0	0	0	0	0	0	0	0	0	0	0	0	0	0	0	0	0	477	0	0	0	0	GCTATCATCTATTGAGGCACATTCAGGAGGTTCAGTTGATTTAGCGATATTTAGTTTACATTTAGCAGGTGTATCATCATTATTAGGTGCAATAAATTTTATTACAACAATATTTAATATGCGTTGTATGGATATTTTTAGTATGCCATTATTTTGTTGAGCTATATTAATTACAGCATTTTTATTATTATTATCATTACCAGTATTAGCGGGAGCTATCACAATGTTATTAACAGATAGAAATTTTAATACAACATTTTTTGATCCAGCAGGAGGAGGTGATCCTATATTATATCAACATTTATTT
CYST_000527552	79	83136	Trombidiformes	order	Eukaryota	Metazoa	Arthropoda	Arachnida	Trombidiformes				0	0	0	884	0	0	0	0	0	0	0	0	0	1258	0	0	0	0	0	9160	0	383	0	0	TCTGTCTAACAATATTGCCCACTCAGGCGCATCCGTAGACATAACAATCTTCTCTTTACATTTAGCTGGAATTAGCTCCATTCTTGGGGCCATTAATTTTATAACTACCATTTTAAACATACGATCAAAAAAAATATCTTTTGAGCAAACTCCTTTATTTGTCTGATCAATCTTCATTACTACAATCTTACTTTTACTATCTCTCCCTGTCCTTGCGGGAGCAATCACCATATTACTTACCGACCGAAATTTTAATACCTCTTTCTTTGATCCATCAGGGGGAGGAGATCCAATTTTATATCAACATTTATTT
CYST_000544949	75	6072	Eumetazoa	clade	Eukaryota	Metazoa	Noid	Noid	Noid	Noid	Noid	Noid	0	0	0	0	0	1580	0	0	0	0	0	0	0	0	0	0	0	0	0	0	0	0	0	0	TTTAAGCAGCGCACAAGCGCACTCAGGTCCCTCTGTAGATTTAGCTATCTTTAGCTTGCATTTGTCGGGTATATCGTCTATTTTAGGTTCTATCAACTTTATTACAACTATTTTCAATATGAGAGCACCCGGTATAACTATGCATAGATTACCTCTATACGTATGGTCTGTCCTAGTTACTTCTTTTTTACTGCTATTATCATTACCAGTTCTAGGAGGAGCTATCACTATGTTACTGACAGATAGAAACTTGAATACAACTTTCTTTGATCCAGCAGGTGGAGGAGACCCTATCTTGTACCAACATCTCTTT
CYST_000553301	75	33213	Bilateria	clade	Eukaryota	Metazoa	Noid	Noid	Noid	Noid	Noid	Noid	0	0	0	0	0	0	0	0	0	0	0	0	0	0	0	0	0	0	0	294	0	0	0	0	GTTGTAGAGTGTTGAAGCACATTCAGGGCCATCTGTAGATTTGGCAATTTTTAGTTTGCACTTGGCTGGTGCTTCTTCTATTCTAGGGGCAATTAACTTTATTACAACAATTATTAATATGCGAGCTCCAGGTATGACAATGCATCGTTTGCCTTTGTTTTGTTGGGCAGTATTGATTACAGCTGTGTTGTTGTTGCTGTCTTTGCCGGTTCTAGCTGGTGCTATTACAATGCTACTAACAGATCGTAATTTTAATACAACATTCTTTGACCCAGCAGGAGGAGGAGATCCTTTGTTGTATCAACACTTGTTT
CYST_000660089	80	1206795	Lophotrochozoa	clade	Eukaryota	Metazoa	Noid	Noid	Noid	Noid	Noid	Noid	0	0	0	0	0	0	0	0	0	0	0	0	0	0	0	0	0	0	0	987	0	0	0	0	TTTAAGTTCAATAAATGGTCATTCAGGTGGTGCTGTTGATTTTGCTATTTTTAGTTTACATCTTTCTGGTTTAGCATCTATCTTGGGTGCTATTAATTTTATTGTTACTATTTATAATATGCGTGTACCAGGTATGCGTATGATTTATATCCCACTTTTTGTTTGATCTGTATTAATTACTGCTGTTTTATTACTATTATCTTTACCTGTTTTAGCTGCAGCAATTACAATGTTATTAACAGATCGTAATTTTAATACTTCTTTTTTTGATCCTTCTGGTGGTGGTGATCCTATTTTATATCAACATCTTTTT
CYST_000689215	75	33208	Metazoa	kingdom	Eukaryota	Metazoa	Noid	Noid	Noid	Noid	Noid	Noid	0	0	0	0	0	0	0	0	0	0	0	0	0	0	0	0	0	0	0	248	0	0	0	0	ACTGAGTACGGCAGGGCATCCAGGTATGGCGATGGATATGGCGATATTAAGTCTGCATATATTAGGTATATCTTCAATATTAGGTGCAATAAATTTCATTGTTACTATATTTAATATGAGAGCTCCTGGAATGACCCTTCATAAAATGCCTTTATTTGTTTGGTCAATTTTGATTACAGCATTCCTACTATTATTGGCAGTACCAGTTCTTGCTGGTGCACTAACAATGCTTCTTACAGATAGAAATTTTGGAACAAGCTTCTTTGCTCCTGAAGGTGGCGGTGACCCTGTTTTATTCCAGCATTTATTC
CYST_000689855	75	33317	Protostomia	clade	Eukaryota	Metazoa	Noid	Noid	Noid	Noid	Noid	Noid	0	0	0	0	259	0	0	0	0	0	0	0	0	0	0	0	0	0	0	0	193	0	2	0	TTTAAGCTCTATTCAATCACATTCGGGGCCAGCGGTTGATTTAGCGATTTTTAGCTTACACGTTTCTGGCGCGTCTTCGATATTAGGCGCTATTAATTTCATCACAACTATTTTTAATATGCGAGCTCCTGGAATGACGATGTATCGTCTGCCTCTGATGGTTTGGTCTGTTTTGATAACTGCTTTTCTCTTGCTGCTTTCTTTACCTGTGTTGGCCGGCGGTATTACTATGTTACTCACGGATCGTAATTTTAACACTTCCTTCTTCGATCCTGCTGGTGGTGGTGATCCAATTTTGTTTCAGCATATCTTT
CYST_000706402	80	33208	Metazoa	kingdom	Eukaryota	Metazoa	Noid	Noid	Noid	Noid	Noid	Noid	0	0	0	0	0	486	0	0	0	0	0	0	0	0	0	0	0	0	0	0	0	0	0	0	TTTAGCTAGTATTCAATCGCATTCTGGACCTTCTGTAGATTTAGCTATTTTCAGTTTACATTTAGCCGGAGCATCTTCAATACTGGGTGCAATTAATTTTATTACCACTATTTTAAATATGCGTGCACCTGGAATAACTATGCACCGAGTACCTTTATTTGTTTGGTCCATACTTATTACAGCCGTATTATTATTATTATCTTTACCTGTTTTAGCCGGAGCAATTACTATGCTTTTAACCGATCGTAATTTTAATACAACATTTTTTGACCCAGCCGGTGGCGGGGATCCGGTTTTATATCAACATCTTTTT
CYST_000719186	75	1206795	Lophotrochozoa	clade	Eukaryota	Metazoa	Noid	Noid	Noid	Noid	Noid	Noid	0	0	0	0	0	0	23	0	0	0	0	0	0	0	48983	5382	0	0	1	0	0	0	0	0	ACTGTCAAGGAACTTAGCTCACGCGGGGCCTTCAGTTGATCTTGCTATTTTTTCCCTTCATCTTGCTGGTATCTCCTCTATTCTAGGGGCAATCAACTTTATCACAACCGTTGTTAACATACGATGAAAAGGTCTCCGACTTGAACGTGTACCATTATTTGTCTGAGCTGTCAATATTACTGTTGTTCTACTGCTTCTCTCTCTCCCCGTCCTAGCAGGAGCAATCACCATACTCCTTACCGACCGTAATGTCAATACATCCTTCTTTGACCCAGCTGGAGGTGGAGACCCAATTCTATTTCAGCATTTATTT
CYST_000726461	80	6072	Eumetazoa	clade	Eukaryota	Metazoa	Noid	Noid	Noid	Noid	Noid	Noid	0	0	0	0	0	0	32	0	0	0	0	0	0	0	39	0	0	0	0	0	0	0	22	0	ATTATCTGCAATTCAGGCACATTCTGGGGGAGCTGTAGATATGGCTATATTTAGTCTCCACCTAGCGGGGGCTAGCTCCATTTTAGGGGCAATTAATTTTATTACGACCATTATAAATATGAGAGCTCCTGGTATTACCATGGATCGAATGCCTCTGTTTGTGTGGTCTGTACTTATAACTGCAATTTTATTGTTACTATCTTTACCTGTACTGGCTGGAGCAATTACTATGTTACTAACTGATAGGAACTTTAATACGACTTTTTTTGATCCTGCTGGAGGAGGAGATCCTATATTGTTTCAGCATTTGTTT
CYST_000732940	75	33213	Bilateria	clade	Eukaryota	Metazoa	Noid	Noid	Noid	Noid	Noid	Noid	0	0	0	0	470	14486	10084	0	0	0	0	0	0	0	0	0	0	0	0	0	0	0	101	0	GTTGAGTTCCAAAATAGGACACCCCGGGAATTCAGTTGATTACTTAATCTTAGGAATACATCTTTTAGGTGCTGCCTCAATTTTAGGAGCAATTAATTTTATTACTACAATTTTCAATATGAGAGCCCCTGGAATGACACTGCATAAAATGCCTTTATTTGTTTGGGCAATTTTAGTTACAGTTTTTTTATTACTTTTATCTCTTCCTGTTCTTGCAGGAGCAATTACTATGCTTTTAACAGACAGAAATTTTGGAACAAGTTTTTTTGATCCAGCAGGGGGAGGAGACCCAGTTTTATTCCAACATCTTTTC
CYST_000735032	75	33213	Bilateria	clade	Eukaryota	Metazoa	Noid	Noid	Noid	Noid	Noid	Noid	0	0	0	0	0	2847	13412	0	0	0	0	0	0	0	8	0	0	0	0	0	0	0	0	0	ATTGTCAAGTGTTCAAGCTCACTCTGGGCCGTCAGTTGACTTAGCTATTTTTAGTTTACACTTAGCTGGAGCATCATCTATCCTAGGAGCTGTTAACTTTATTACAACCATTATTAACATGCGTCCACCAGGAATGACAATGCATAAAATGCCGTTATTCGTATGGTCAGTTCTAATTACAGCAGTTCTACTGCTTCTTTCTCTACCGGTACTTGCAGGAGCTATTACAATGCTTCTTACAGACCGTAACTTCAACACAACATTCTTTGATCCAGCAGGAGGAGGAGACCCTATTCTTTACCAACACCTGTTC
CYST_000819198	80	6072	Eumetazoa	clade	Eukaryota	Metazoa	Noid	Noid	Noid	Noid	Noid	Noid	0	0	0	0	0	0	6168	0	0	0	0	0	0	0	6	0	0	0	0	0	0	0	0	0	TTTATCATCTGTTCAAGCACACTCAGGTGGTGCTGTGGATATCGCAATATTTAGTTTACATATTGCAGGTGTATCATCAATTTTAGGTGCGATTAACTTTATCACAACTATCTTAAACATGAGAGCACCAGGTCTAGCAATGCATAGACTACCATTATATGTATGGTCAGTATTAATTACAGCAGTGTTATTATTATTATCATTACCAGTATTAGCAGGAGCAATTACAATGTTATTAACAGATCGAAACTTTAATACAACATTCTTTGATCCAGCAGGTGGTGGTGACCCAATTCTATATCAACACTTATTC
CYST_000844618	80	1206795	Lophotrochozoa	clade	Eukaryota	Metazoa	Noid	Noid	Noid	Noid	Noid	Noid	0	0	0	0	0	0	0	0	0	0	0	0	0	0	11	0	0	0	0	0	0	0	24	0	TCTTTCTTCTAATGTTTCTCATGGAGGGGCTTCCGTTGATATAGCTATCTTTTCTCTTCATTTAGCTGGTGTGTCTTCTATTCTTGGGGCTATTAATTTTATGACCACTATTATTAATATACGTAGAAGTTCTATGACCTTTGTTCGTGTTCCTCTGTTTGTTTGGTCTGTTTTTATTACTGCTATTCTTTTGCTTTTGTCTTTGCCTGTGTTAGCTGGGGCTATTACTATGCTTTTGACTGATCGTAATCTTAATACTACTTTTTTTGATCCCGCTGGTGGTGGTGATCCTATTCTTTATCAGCATTTGTTT
CYST_000866468	85	33213	Bilateria	clade	Eukaryota	Metazoa	Noid	Noid	Noid	Noid	Noid	Noid	0	0	0	0	0	0	5552	0	0	0	0	0	0	0	23	0	0	0	0	0	0	0	0	0	TTATCCTCTAATATAGCTCATAGAGGAAGATCAGTTGATTTAGCTATTTTTTCACTTCATTTAGCCGGAATTTCATCAATTTTAGGAGCAATTAATTTTATTACAACAATTATTAATATACGACTTAACAATCTAAAATTTGATCAAATACCTTTATTTGTTTGAGCTGTTGGTATTACTGCTCTTTTATTACTTTTATCATTACCTGTTTTAGCTGGAGCTATTACCATATTATTAACAGACCGTAATTTAAATACTTCCTTTTTTGATCCTGCAGGAGGTGGAGATCCAATTTTATACCAACATCTATTT
CYST_000900059	70	33317	Protostomia	clade	Eukaryota	Metazoa	Noid	Noid	Noid	Noid	Noid	Noid	15	6	0	0	0	0	119	106	134	80	37	25	0	0	0	0	0	0	2	0	0	0	3	9	GTTATCTAGAAAAATAGGACATAGGGGTAATAGAGTAGACTTTGTGATCTTTAGACTACATCTAGCTGGGGCTTCTTCTATCTTAGGGGCAGTCAATTTTATTAGTACTTCTTACAACATACGATCTACTTTATTAACATTTGAACGTATCTCTTTATTTGTATGAAGAGTAATCATCACAGTAATCCTTTTAGTCTTATCCTTACCAGTCTTAGCTGGAGCTATTACAATACTCTTAACTGATCGAAACCTTAACACTTGCTTCTTTGATCCAATTGGAGGAGGAGACCCTGTCTTGTTTCAACACCTCTTC
CYST_000961042	75	33317	Protostomia	clade	Eukaryota	Metazoa	Noid	Noid	Noid	Noid	Noid	Noid	0	0	0	0	0	0	0	0	0	0	0	0	0	0	7	0	0	0	0	0	0	0	0	0	TCTTGCTAGTGTAGAAGCACACTCAGGTCCTTCTGTTGATCTAGCAATTTTTAGTTTGCACCTTGCAGGTGCTTCTTCAATTCTAGGTGCTATTAACTTTATTACAACTATCTTTAATATGCGTTGCCCTGGAATGACAATGCATCGCCTACCTTTGTTCTGTTGGGCTGTACTTATTACTGCAGTACTTTTGCTATTGTCTTTGCCTGTTTTGGCTGGTGCAATTACTATGTTGCTAACAGACCGAAACTTTAACACAACCTTCTTTGATCCTGCAGGTGGTGGAGACCCTGTTCTTTACCAACACTTGTTC
CYST_000963854	75	33317	Protostomia	clade	Eukaryota	Metazoa	Noid	Noid	Noid	Noid	Noid	Noid	683	0	45	2186	0	0	10229	0	0	0	0	0	0	0	8	0	0	0	0	0	2978	0	0	348	TTATCAAGTAATATTACTCAAGCTGGTCCTAGCGTTGATTTAGCTATTTTTTCTCTTCACCTTGCAGGTGCCTCATCTATTATAGCTGCTATTAATTTTTTAAGTACAATAATAAATATACGCCCTAAAGGTATTAAATTACAAACCGTCCCTTTATTTGTATGATCAATTAAAGTAACCGCTCTTATATTAGTTCTTGCTCTTCCTGTTCTAGCTGGTGCTATTACAATATTATTAACTGACCGTAATTTTAATACCTCATTTTTTGACCCAGCTGGTGGGGGAGACCCTATTTTATACCAACATCTATTC
CYST_000996793	75	33317	Protostomia	clade	Eukaryota	Metazoa	Noid	Noid	Noid	Noid	Noid	Noid	0	0	0	0	0	0	0	0	0	0	0	0	2	0	0	0	0	0	5	0	0	0	3	0	ACTAGCAGCCAATATTGCCCATGCGGGCCCCTCCGTAGATCTAGCAATCTTCTCCCTCCACCTCGCTGGGGTAAGCTCAATTCTTGGAGCCTTAAATTTTATTACCACTGTGATTAACATACGTTCAAAAGGAATACGCTTAGAACGAGTCCCTTTATTTATCTGGTCAGTAAAAATTACTGCAATCTTACTCCTTCTTTCACTCCCAGTTCTTGCAGGTGCTATTACAATACTTTTAACTGACCGCAATCTAAATACGTCATTCTTTGACCCAGCAGGTGGGGGTGACCCAATTTTATATGAACATTTATTT
CYST_001073761	80	33317	Protostomia	clade	Eukaryota	Metazoa	Noid	Noid	Noid	Noid	Noid	Noid	0	0	262	1796	0	0	0	0	0	0	0	0	3	0	0	0	0	0	0	0	0	0	1	1	TTTGGCTTCGAATATTGCCCACGGGGGCGCGTCTGTTGATATGGCTATTTTTTCTTTGCATTTAGCTGGTGCTTCTTCCATTTTAGGTGCAATTAATTTTATGACTACGGTTATTAATATGCGTAGTTTTGGTATGACTTTTGTTCGTGTTTCTCTTTTTGTTTGGTCCGTTTTTATTACTGCTATTTTATTACTTTTGTCCCTTCCTGTTCTTGCGGGGGCTATTACTATGTTGTTAACGGATCGTAATTTGAATACTACTTTTTTTGATCCTGCTGGGGGAGGTGATCCTGTTTTGTATCAGCATTTGTTT
CYST_001094057	75	33317	Protostomia	clade	Eukaryota	Metazoa	Noid	Noid	Noid	Noid	Noid	Noid	1	0	0	0	0	0	14	0	0	16	3	2	0	0	0	0	0	0	0	0	0	0	3	0	TCTTAGTGATATCGCGTTTCATTCTGGTGGTTCTGTTGACTGTGCTATTTTCAGTTTACACGTTGCAGGTGTTTCTTCTCTTTTAGGTGCTATTAACTTTATAACAACTATTTACAATATGCAAGTTAAAGGTATGAAGTGATTACGTACTCCCTTATTTGTTTGAACAGTTTTAGTTACAGCTGTTTTACTATTACTATCTTTACCTGTACTAGCAGGTGGTATTACTATGCTACTAACAGATCGTAACTTTAATACTAGCTTCTTTGATCCGTGTGGTGGTGGTGATCCTGTACTATATCAGCATCTTTTT
CYST_001138495	85	33317	Protostomia	clade	Eukaryota	Metazoa	Noid	Noid	Noid	Noid	Noid	Noid	0	0	0	0	0	0	0	0	0	0	0	0	0	0	0	3147	0	0	0	0	0	0	0	0	TCTATCTTCTAATATTGCTCATGGAGGGGCTTCTGTTGATTTAGCTATTTTTTCTCTTCATTTAGCAGGAATTTCTTCAATTTTAGGAGCAGTTAATTTTATTACAACTGTAATTAATATACGATCTACAGGTATTACATTTGACCGAATACCTTTATTTGTTTGATCTGTAGTAATTACAGCATTATTACTTCTTTTATCCTTACCTGTATTAGCAGGAGCTATCACTATATTATTAACAGATCGAAATTTAAATACTTCCTTTTTTGATCCTGCAGGAGGAGGAGACCCAATTTTATACCAACATTTATTT
CYST_001138548	80	1206795	Lophotrochozoa	clade	Eukaryota	Metazoa	Noid	Noid	Noid	Noid	Noid	Noid	0	0	0	0	0	0	0	0	0	0	0	0	0	0	0	6153	0	0	0	0	0	0	0	0	CTTATCAAGTAATATTGCCCATTCGGGCGGTTCGGTAGACTTGGCTATTTTTTCTCTACACCTTGCTGGAGTTTCCTCTATTTTGGGAGCAATTAACTTTATTACTACTATTTTGAATATACGATGGTATGGTATGCAGTTTGAGCGTCTTTCGTTATTTGTTTGATCTGTAAAGATCACTGCTGTACTACTTCTTTTGTCTTTGCCGGTGTTGGCTGGGGCTATTACGATGCTTTTGACAGATCGTAACTTCAATACTTCTTTTTTTGATCCTGCCGGGGGGGGAGATCCTATTCTGTATCAGCATCTGTTC
CYST_001138722	75	33213	Bilateria	clade	Eukaryota	Metazoa	Noid	Noid	Noid	Noid	Noid	Noid	0	0	0	0	0	0	0	13830	0	0	0	0	0	0	0	0	0	0	0	0	0	0	0	0	ATTATCAGGTATCCAATCACACTCAGGAGGATCTGTAGATTTAGCCATCTTCAGTCTTCACTTAGCCGGTATCTCATCAATGCTTGGGGCAATGAACTTCATTACTACAATTCTTAATATGCGAAACCCAGGAATGACATTACACAAATTACCACTATTCTGTTGAGCTATCATGGTAACAGCTATCTTACTACTACTATCATTACCAGTACTAGCAGGAGGTATTACTATGTTACTAACAGACCGAAACTTCAATACATCATTCTATGACCCAGCAGGAGGAGGTGATCCAATTTTATACCAACACTTATTC
CYST_001142260	75	33208	Metazoa	kingdom	Eukaryota	Metazoa	Noid	Noid	Noid	Noid	Noid	Noid	0	0	0	0	0	0	0	0	0	0	0	0	0	0	0	1778	0	0	0	0	0	0	0	0	TTGTCTAGTATTGAATATCATTCAGGTCCTTCGGTAGATTTAGCTATTTTTAGTTTACACTTGGCTGGCATAGCATCATTGCTGGGGGCTATTAATTTTATTACAACAATTTTTAATATGCGTGTTCCAGGAATGTATTTATCTCGTATGCCGCTTTTTCCGTGAGCAATGTTAATCACAGCATTTTTGTTGTTGTTATCATTGCCGGTTTTGGCAGGAGCAATTACAATGTTATTGACTGACCGAAATTTTAATACAACTTTTTATGATCCTGCTGGTGGTGGTGACCCTATCTTATATCAACACTTATTT
CYST_001160596	78	229802	Gustavioidea	superfamily	Eukaryota	Metazoa	Arthropoda	Arachnida	Sarcoptiformes				0	1	6	4480	0	0	0	5288	0	0	0	5	0	0	0	0	0	0	6	0	0	0	1	0	TCTTTCTGGGAATATTGCTCATGCGTCTGCCTCTGTTGATCTAACAATTTTCTCGCTTCATTTAGCAGGGGTCTCAAGAATTCTAGGGGCTATTAATTTTATTACCACAATTTTAAATATGCGATCGCCGTCAATAGGACTGGGCTCAACTCCTCTTTTTGTCTGGTCTGTATTAATCACTGCAGTGCTACTACTTCTCTCACTCCCCGTATTAGCCGGAGCTATCACCATATTACTAACAGACCGTAACTTTAATACCACCTTTTTTGACCCTGTGGGAGGGGGCGACCCTGTCTTATACCAGCACTTATTC
CYST_001166504	75	33213	Bilateria	clade	Eukaryota	Metazoa	Noid	Noid	Noid	Noid	Noid	Noid	12	1	0	0	0	0	549	6049	0	0	0	0	0	0	0	0	0	0	0	0	0	0	0	0	ACTTTCTGCTGGCCTAGCCCATTCAGGCCCCAGTGTTGATATGGCAATTTTTAGTTTACATATAGCAGGATTATCTTCACTTTTTGGTGCAATAAACTTTATTACAACAATTATTAATATGAGAGTACCCGCGATGTATTGGGACCGAATGCCGTTATTTGTTTGGGCAGTATTAATTACTGCAGTTTTACTACTTTTATCTTTACCTGTTCTTGCAGCTGGTATTACAATGTTACTAACTGATAGAAATTTTAACACATCATTTTTTGATCCTGTTGGTGGTGGTGATCCTATACTTTACCAACATTTATTT
CYST_001218462	75	33317	Protostomia	clade	Eukaryota	Metazoa	Noid	Noid	Noid	Noid	Noid	Noid	0	0	0	0	0	0	0	5463	0	0	0	0	0	0	0	0	0	0	0	0	0	0	0	0	TTTAGCGGGTATCCAATCACATTCAGGAGGGTCAGTTGATCTAGCTATCTTTAGTCTTCACTTAGCCGGAATTTCATCAATGCTTGGTGCAATGAACTTTATTACAACAATTATTAATATGCGAAACCCAGGAATGACACTACACAAATTACCTTTATTCTGTTGAGCCATCATGGTTACAGCTATCCTACTGTTATTATCACTACCAGTGTTAGCAGGAGCGATTACAATGTTATTAACAGATCGAAACTTTAATACATCATTCTATGACCCAGCAGGAGGTGGTGATCCTATCCTTTACCAACATTTATTC
CYST_001254267	80	6072	Eumetazoa	clade	Eukaryota	Metazoa	Noid	Noid	Noid	Noid	Noid	Noid	0	0	0	0	0	0	0	390	0	0	0	0	0	0	0	0	0	0	0	0	0	0	0	0	TTTAAGTAGTATACAAGCTCACTCTGGACCAAGTGTAGATCTTGCAATTTTTAGTTTACACTTGTCTGGTGCAGCGTCTATATTGGGTTCTATAAATTTTATAACCACAATATTTAATATGCGTGCACCAGGAATGACAATGCACAGATTGCCTTTATATGTATGGTCAGTATTAATTACGTCTTTTTTACTATTATTATCTTTACCTGTATTAGGTGGGGCTATTACTATGTTATTAACAGACCGTAATTTTAACACAACTTTTTTTGATCCAGCAGGAGGTGGAGATCCTATACTATATCAACATTTATTT
CYST_001260153	75	33317	Protostomia	clade	Eukaryota	Metazoa	Noid	Noid	Noid	Noid	Noid	Noid	0	0	0	0	0	0	0	0	0	0	0	1	0	0	0	0	0	0	4	0	0	0	0	0	CCTAGCAAGAAACATTGCACATGCAGGCCCTTCAGTCGACCTGGCTATTTTCTCCTTACACCTTGCTGGAGTAAGCTCAATCCTTGGGGCTGTAAACTTTATCACCACTGTAATCAACATACGATCTAAAGGGTACCGACTTGAACGAGTCCCCCTATTCGTTTGATCTGTAAAAATTACAGCTATCTTGCTGCTTTTAAGTCTTCCAGTCCTAGCAGGGGCCATTACAATACTACTAACCGACCGAAACCTTAACACCTCTTTCTTTGACCCCGCAGGAGGAGGAGACCCAATCTTATACCAACACCTCTTC
CYST_001317430	75	33317	Protostomia	clade	Eukaryota	Metazoa	Noid	Noid	Noid	Noid	Noid	Noid	0	0	0	0	0	0	0	4356	0	14994	0	0	0	0	0	0	0	0	0	0	0	0	3	0	CTTATCTAGTTTAACTGGACATAGCAACTCTTCTGTTGACTTAGCTATCTTTTCTTTACATATGGCTGGCGTTTCCTCAATTTTAGGTGCAACTAATTTTATCTCTACTATCCTTAATATGCGTCCTTTATGACTAAAACTAGATTTAATTCCTTTATTTATTTGGTCTATTTTAATTACAGCTATTCTATTACTATTATCTCTTCCTGTCTTAGCCGGTGCTATCACAATATTATTAACAGACCGAAATATTAACACTTGCTTTTTTGACCCAAGAGGTGGTGGCGATCCTATTTTATATCAACATTTATTT
CYST_001353549	80	88770	Panarthropoda	clade	Eukaryota	Metazoa	Noid	Noid	Noid	Noid	Noid	Noid	0	98	0	16380	0	265	0	3027	0	5193	0	0	0	0	0	0	0	0	0	0	0	0	0	0	TCTAAGATCAAATCTAGCTCATAGAGGAGGAGCAGTAGATTTGGCTATTTTTTCATTACATTTAGCAGGGGCAAGATCAATTTTAGGCGCTATTAATTTTATCTCTACAATTATTAATATACGTTCTTATGGAATAACGTTAGACCGAATACCTCTATTTGTCTGATCAGTATTTATTACAGCAGTACTATTACTTTTATCATTACCTGTTTTAGCGGGGGCTATTACTATATTATTAACAGATCGAAATTTAAACACATCATTTTTTGATCCTTTAGGGGGAGGAGACCCTATTTTATATCAACATTTATTT
CYST_001356449	80	33208	Metazoa	kingdom	Eukaryota	Metazoa	Noid	Noid	Noid	Noid	Noid	Noid	0	0	0	0	0	0	0	1486	0	0	0	0	0	0	0	0	0	0	0	0	0	0	0	0	ATTATCTTCTATAGAATATCATTCAGGTCCTTCTGTAGATTTAGCTATTTTTAGTCTTCATTTAGCAGGTGTTTCCTCATTGATGGGTGCTATTAATTTTATTACTACAGTAATTAATATGCGTGTACCTGGTATGCGGTTAATTGAAATGCCCTTATTTCCTTGATCTATTTTAGTTACTGCTTTTTTATTATTATTATCTTTACCTGTATTAGCGGGTGCAATTACCATGCTTTTAACAGATAGAAATTTTAATACTACATTTTTTGATCCTTCTGGAGGAGGTGATCCTATACTATTTCAACATTTATTT
CYST_001715521	80	1206795	Lophotrochozoa	clade	Eukaryota	Metazoa	Noid	Noid	Noid	Noid	Noid	Noid	0	0	0	0	0	0	0	0	0	0	0	0	0	0	0	0	481	2442	0	0	0	0	0	0	TCTTTCATCTAATATTGCCCATTCAGGACCTTCCGTTGATATTGCTATTTTCTCTCTTCACTTAGCCGGAGTATCTTCTATTCTGGGGGCTGTTAACTTTATTACAACTGTTATTAATATGCGGGCAGTTGGAATAACTTTCGAACGAGTACCTTTATTTGTTTGATCTGTAAAAATTACAGCTATCCTTCTCCTTCTTTCTCTTCCGGTTCTAGCAGGAGTTATCACTATACTCCTTACTGACCGAAACCTAAACACCGCCTTCTTTGACCCTGCGGGGGGAGGGGATCCAGTCTTATTTAGACACTTATTC
CYST_001715585	85	33213	Bilateria	clade	Eukaryota	Metazoa	Noid	Noid	Noid	Noid	Noid	Noid	0	0	0	0	0	0	0	0	0	0	0	0	0	0	0	0	673	0	0	0	0	0	0	0	GTTATCATCTACAGCAGGACAGCCTGGTCCAGCAATGGACTTTGCAATTTTAAGTTTGCACTTAGCAGGAGCGTCTTCAATTTTAGGAGCGGTAAACTTTATAACTACAATTTTAAACATGAGAACTCCAGGTATGACATTGCATAAAATGCCTTTATTTGCTTGGTCAATTTTAGTTACAGCGTTCTTATTACTTTTATCACTTCCAGTGTTAGCAGGTGCAATCACAATGCTATTAACGGATAGAAATTTTGGAACTGCATTCTTTGATGCTCAAACAGGTGGAGATCCAGTATTATTCCAACACTTATTC
CYST_001721399	75	33317	Protostomia	clade	Eukaryota	Metazoa	Noid	Noid	Noid	Noid	Noid	Noid	0	0	0	0	0	0	0	0	0	0	0	0	0	0	0	0	681	9507	0	24984	0	0	0	0	TTTAAGAAGTAATCTAGCCCACGCAGGGGCTTCTGTTGATTTTGCAATTTTTTCTTTACACTTGGCAGGTGTTTCCTCTCTTTTAGGGGCAGTTAACTTTATTACAACGCTAATAAATCTCCGAGTTATAGGGCTTGTTTTAAGACGACTATCTTTATTCCCTTGGTCTGTGTTTGTAACAGCGATTTTACTTCTTTTATCTTTACCTGTTCTTGCCGGGGCTATTACAATACTTTTAACGGATCGAAACTTAAATACTTCTTTTTATGACCCAAGAGGGGGTGGAGACCCGTTATTGTATCAACACTTATTT
CYST_001724397	75	1206795	Lophotrochozoa	clade	Eukaryota	Metazoa	Noid	Noid	Noid	Noid	Noid	Noid	0	0	0	0	0	0	0	0	0	0	0	0	0	0	0	0	291	0	0	0	0	0	0	0	ATTATCTACTATGACTTATAGTCCTGGTGCTGCTGTTGATCTTTTAATTGGTTCTCTCCATTTAGCAGGAATTTCATCTTTATTAGGGGCTATAAATTTTATTGTTACTTTTATACACATGCGTACTTTTAGACCTTTAGATATACCTTTATTTGCTTGATCTATATTAGTTACTGCATTTTTATTATTATTATCTTTACCCGTATTGGCAGGAGGTATAACAATGCTTCTTACAGATAGAAACTTTAATACTGCATTCTTTGACCCTGCTGGGGGAGGGGATCCAATATTATACCAACATTTATTT
CYST_001727493	70	88770	Panarthropoda	clade	Eukaryota	Metazoa	Noid	Noid	Noid	Noid	Noid	Noid	0	0	0	0	0	0	0	210	0	0	0	0	0	0	0	0	283	0	0	0	0	0	0	0	TTTATCAAACAGAATTTTTCATTCTAGAAGGAGAGTGGACTTAGTGATTTTTTCTTTACATTTAGCCGGGATTAGTTCAATTTTAGGAGCTATTAATTTTATTACTACTAGACTAAACTTGTGAATTTATACTACCAATTATAAACTTTTACCTCTATATGGATGTTCTGTATTTATCACATCTGTATTGCTTTTACTATCATTGCCGGTTTTAGCAGGAGCTATTACAATATTGCTATTTGATCGAAATTTTAATACTTCTTTTTTTGACCCATCTGGGGGAGGTGACCCAATTTTATACCAGCATTTATTT
CYST_001732382	75	33213	Bilateria	clade	Eukaryota	Metazoa	Noid	Noid	Noid	Noid	Noid	Noid	0	0	0	0	0	0	0	0	13274	0	0	0	0	0	0	0	12	0	0	0	0	0	0	0	ATTATCATCTGTAACATTCCACAGAGGTGCATCAGTAGACCTTGCCATTTTCTCCTTACATCTAGCTGGAGTCTCATCAATTCTTGGATCAATCAACTTCATAACAACTATTATTAATATACGAGCACAAACAATAACAATAATGCGAGCTCCTCTAATAGTTTGAGCAATCTTTATTACAGCCTTACTTCTCCTTCTCTCATTACCAGTTCTTGCAGGAGCAATTACTATACTATTAACAGATCGAAACCTAAACACTTCTTTCTTCGATCCTGCAGGAGGAGGAGACCCAATCCTATTCCAACATTTATTC
CYST_001733006	75	33317	Protostomia	clade	Eukaryota	Metazoa	Noid	Noid	Noid	Noid	Noid	Noid	0	0	0	6788	0	0	0	0	21359	0	0	0	0	0	0	0	12	0	6	1792	606	9254	0	0	TCTTGCCAGTAATATTGCCCATGCTGGCCCATCAGTTGATTTAGCCATTTTTTCGCTCCACTTAGCAGGTGTGTCATCAATTCTTGGCGCATTGAACTTTATCACCACGATTATCAACATACGATCTAAAGGGCTACGTTTAGAACGAGTACCTCTATTCGTATGATCAGTGATTATTACAGCTGTACTTCTTCTGTTAAGCTTACCTGTTCTGGCCGGTGCCATCACTATACTTTTAACAGATCGTAACCTCAACACAGCATTTTTTGACCCAGCAGGAGGGGGAGACCCCATTTTATACCAACACTTATTC
CYST_001763526	80	33208	Metazoa	kingdom	Eukaryota	Metazoa	Noid	Noid	Noid	Noid	Noid	Noid	0	0	0	0	0	0	0	0	0	0	0	0	0	0	0	0	0	1604	0	0	0	0	0	0	ATTAGCCGCGATTCAAACACATTCTGGTGGGTCAGTGGATATGGCAATATTTAGTCTTCATTTAGCGGGTTTATCTTCAATATTGGGTGCTATGAATTTCATTACAACTATTATTAAAATGCGAGCACCTGGAATGACTATGGACCGCACCCCATTATTTGTATGATCAATCTTGCTTACTACAATACTTCTTCTTCTCTCCCTCCCTGTACTAGCTGGAGCAATTACTATGCTTCTTACTGATCGAAACATCAACACTTCTTTCTTCGACCCTACTGGGGGAGGAGACCCCGTTCTTTATCAGCACTTGTTC
CYST_001771467	80	6072	Eumetazoa	clade	Eukaryota	Metazoa	Noid	Noid	Noid	Noid	Noid	Noid	0	0	0	0	0	0	0	0	0	0	0	0	0	0	0	0	0	5860	0	0	0	0	0	0	TTTAGCTTCTAGGCTCGCCCACAGAGGCCCATCTGTAGATCTGGGGATTTTTTCTCTTCATTTAGCAGGTGCTTCTTCTATTTTAGGGGCAGTTAATTTTATTTCAACTGTTATTAACATACGAGCTTTAGGTATAACTTTTGATAAATTACCTCTTTTTGTTTGGTCTGTTTTCTTAACTGCTATTTTATTATTATTATCTTTACCCGTATTGGCAGGAGGTATAACAATGCTTCTTACAGATAGAAACTTTAATACTGCATTCTTTGACCCTGCTGGGGGAGGGGATCCAATATTATACCAACATTTATTT
CYST_001804364	75	33317	Protostomia	clade	Eukaryota	Metazoa	Noid	Noid	Noid	Noid	Noid	Noid	0	0	0	0	0	0	0	0	0	0	0	0	0	0	0	0	0	3946	0	0	0	0	0	0	TCTTTCTGCTGTAGAAGGGGGAGGGATGGATTGTTTATTAATTTCATTACAATTCGCTGGAGCTTCTTCTATTATGGGAGCTATTAATTTTGTAACTACAATATTATATAATCGAGCTTCTGGAATGCAAATATATCAAATGTCTATGTTTTGTTGATCAGTATTAGTAACTGCTATTTTATTATTATTATCTTTACCCGTATTGGCAGGAGGTATAACAATGCTTCTTACAGATAGAAACTTTAATACTGCATTCTTTGACCCTGCTGGGGGAGGGGATCCAATATTATACCAACATTTATTT
CYST_002004107	75	33317	Protostomia	clade	Eukaryota	Metazoa	Noid	Noid	Noid	Noid	Noid	Noid	0	0	0	0	0	0	318	0	8005	0	0	0	0	0	0	0	0	0	0	0	0	0	0	0	CTTTCCAACGCAATTGCCCACGCCGGGAGATCAGTCGACCTATCCATCTTTTCATTACATTTAGCCGGTGTATCCTCGATCCTAGGCGCCGTAAATTTCATTACAACAGTAATTAATATACGAATGCCAGGGATAACAATAGAACGTGTACCTCTATTTGTTTGGTCTGTTCTAATTACAGCCATTTTACTATTATTGTCCCTTCCAGTTCTAGCAGGAGCCATTACAATACTCCTAACAGACCGTAATCTAAACACCTCTTTTTTTGACCCGACAGGAGGAGGAGACCCCATCCTATATCAACACCTCTTC
CYST_002190793	75	1206795	Lophotrochozoa	clade	Eukaryota	Metazoa	Noid	Noid	Noid	Noid	Noid	Noid	2153	0	13987	2339	0	0	0	0	0	0	0	0	0	0	0	0	0	0	0	0	0	0	0	0	ACTAGCAGGTAACTTAGCACATGCAGGGCCTTCTGTTGACTTAGCAATTTTTTCCCTCCATTTAGCTGGAGTATCTTCTATTCTAGCTTCTATCAATTTTATTACTACCGTAATTAACATGCGATGAGAAGGGCTTCCTCTTGAACGAGTCCCTTTATTTGTCTGATCAGTAAAAATTACAACTATCCTTCTTCTTCTTTCCCTCCCAGTATTAGCGGGAGCTATTACAATGCTATTAACAGACCGAAATATTAATACTGCCTTCTTCGACCCTGGGGGCGGAGGGGACCCTGTTCTCTATCAACACCTGTTT
CYST_002250696	75	33213	Bilateria	clade	Eukaryota	Metazoa	Noid	Noid	Noid	Noid	Noid	Noid	0	0	0	0	0	0	0	0	0	0	0	0	0	0	0	0	0	3910	0	0	0	0	0	0	TCTAGCAGGAATCACCGCTCACAGAGGACCATCTGTAGACCTAGCAATCTTCTCCCTTCACTTAGCCGGGGTATCATCAATTCTAGGCTCAATCAACTTCATCACCACATCCCGAAACATACGACCAAAAGGATGCTCAGCCGAACGAATCCCGCTTTTCGTATGATCCCTCATTGTAACAACCATTCTTCTGCTTCTCTCCCTCCCAGTCCTCGCCGGAGCAATCACAATGCTCCTAACGGACCGAAACCTAAATACCTCCTTCTTCGACCCAGCTGGGGGAGGAGACCCAATCCTATACCAACACCTATTC
CYST_002256705	75	33208	Metazoa	kingdom	Eukaryota	Metazoa	Noid	Noid	Noid	Noid	Noid	Noid	0	0	0	0	0	0	0	0	0	0	0	0	0	0	0	0	0	4071	0	0	0	0	0	0	GCTTAGTGCAATAGCAGCACATTCAGGACCCGCTGTGGATATGGGTATTTTTTCGCTTCACCTAGCCGGAGCCTCTTCGCTTCTTGGTGCAATTAACTTTATAAGCACCATTATGAACATGAAAGCAACAGGAATGGCTATTTATAGAATGCCTCTTTTTGCTTGAGGTGTTTGTGTTACAGCAGTTTTACTTTTACTGTCTTTACCTGTTTTAGCTGGGGCTATAACTATGCTCTTAACTGACCGAAACTTAAATACTACTTTCTATGATGCTGCCGGAGGAGGGGACCCCGTTTTATTTCAACACTTGTTT
CYST_002257307	75	33317	Protostomia	clade	Eukaryota	Metazoa	Noid	Noid	Noid	Noid	Noid	Noid	0	0	0	0	0	0	0	0	0	0	0	0	0	0	0	0	0	6118	0	0	0	0	0	0	GCTTTCAAGTAACGTGTTTCATTCAACTATATCAGTTGATTTGGCTATTTTTTCTCTTCATTTGGCAGGGATTTCATCTATTCTGGGAGCGGTAAATTTTTTGTGTACTTGTTTTAACATGCGACATAAAGGGCTTGTTTGATACCGTATTCCGCTATTTGTTTGATCTGTAGCGGTAACTGCTTTTTTGTTGTTACTTTCTCTGCCAGTGTTAGCCGCGGTAATTACTATATTGCTGACAGATCGGAACTTTAATACTAGGTTTTTTGACCCGGCAGGAGGGGGAGACCCCATTTTGTACCAGCATTTGTTT
CYST_002260427	80	1206795	Lophotrochozoa	clade	Eukaryota	Metazoa	Noid	Noid	Noid	Noid	Noid	Noid	0	13	0	6977	0	0	0	0	0	15559	3	5	3	0	0	0	0	0	4	0	0	428	2	0	TTTATCTAGTAATATTGCACATAGAGGGGCGTCTGTTGATTTGGCTATTTTTTCTCTACATCTTGCTGGTGTTTCTTCCATTCTTGGGGCAATTAATTTCCTTAGAACTATTTCTAATATGCGGAGAAGTCTTATAAGGTTGGAACGTATTAGTTTATTTTGTTGATCTGTTTTTATTACTGCCGTTCTTCTTCTTTTATCATTGCCTGTTTTAGCTGGGGGAATTACTATATTATTAACTGATCGTAATTTAAATACTACTTTTTTCGACCCTGCTGGAGGGGGGGATCCAATTTTATATCAGCATTTGTTT
CYST_002263027	75	33317	Protostomia	clade	Eukaryota	Metazoa	Noid	Noid	Noid	Noid	Noid	Noid	0	0	0	0	0	0	0	0	0	0	0	0	0	0	0	0	0	0	0	920	0	289	0	0	TTTATCAGGAAGGACAGCTCATAGGGGGCCCCCAGTAGATATAGCAATTTTCTCCCTCCATTTAGCTGGAGCAAGATCTATTTTAGGTGCTGCAAACTTTATTGCAACACTGATTAATATACGACTCAAAAAACAAAAATCAGACAAAATACCTTTATTTCCTTGATCAGTCATTTTAACTGCAATTCTCCTCCTACTTTCACTCCCTGTACTAGCTGGAGCTATTACAATACTTTTAACAGATCGCAATCTTAATACTACCTTTTTTGATAGGGGAGGGGGAGGTGATCCCATTTTATATCAACATCTATTC
CYST_002263462	75	33317	Protostomia	clade	Eukaryota	Metazoa	Noid	Noid	Noid	Noid	Noid	Noid	0	0	0	647	0	0	0	0	0	0	0	0	0	0	0	0	677	8394	2	0	0	0	0	0	CCTGTCTTCAATAGTGGGGCACCCTGGGGGAGCCGTTGATCTGGCTATTTTTTCTCTTCACTTAGCAGGGGTATCTTCAATTCTGGGTGCGGCGAATTTTATTACTACAATTCTTAATATACGAGCCCCCGGGATGGATCTAGATCTTATGCCTTTATTTGTGTGAAGAATCTTTCTTACAGCAATTTTACTTCTCCTCTCTTTACCAGTATTAGCGGGAGCCATCACAATATTATTAACTGATCGGAATTTTAACACTTCTTTCTTTGACCCAGCTGGGGGTGGGGACCCTATCCTGTATCAGCACCTATTT
CYST_002264683	80	1206795	Lophotrochozoa	clade	Eukaryota	Metazoa	Noid	Noid	Noid	Noid	Noid	Noid	0	0	0	177	0	0	0	0	0	7280	0	0	0	0	0	0	0	0	0	0	0	0	0	0	TTTAGCAGCAAATATCGCTCATTCAGGGCCCTCAGTAGATTTAGCTATTTTCTCATTACATTTAGCAGGTGTTAGGTCAATTTTAGGAGCATTAAATTTTATTACTACAGTTATTAATATACGATCAAAAGGATTACGATTAGAACGAGTCCCTTTATTTATTTGATCAGTAAAAATTACAACTGTATTGCTATTATTATCATTACCAGTTTTAGCGGGCGCAATCACTATACTATTAACAGACCGAAATCTAAATACTTCATTTTTTGATCCGGCAGGAGGTGGAGATCCTATCTTATATGAACATTTATTT
CYST_002264970	80	33213	Bilateria	clade	Eukaryota	Metazoa	Noid	Noid	Noid	Noid	Noid	Noid	0	0	0	0	0	0	0	0	0	0	0	0	0	0	0	0	0	868	0	0	0	0	0	0	TCTTTCAGGAATTCAAGCTCACTCAGGTGGAGCTGTAGATATGGGAATTTTCAGTTTACACTTAGCAGGCGCTTCCTCTATTTTAGGCGCTATGAATTTTATCACTACGATATTTAACATGAGAGCTCCTGGCCTTAGCTGAGACAAATTACCTTTATTTGTTTGATCGGTTTTAATAACTGCTTTCCTCCTACTTCTATCACTACCTGTTTTAGCAGGGGCTATTACAATGTTATTAACTGATCGTAATTTTAATACTTCTTTCTTTGACCCTGCAGGGGGAGGAGACCCTATTCTTTTCCAACACCTCTTT
CYST_002268455	75	33317	Protostomia	clade	Eukaryota	Metazoa	Noid	Noid	Noid	Noid	Noid	Noid	0	0	0	0	0	0	0	0	0	0	0	0	0	0	0	0	0	1412	0	0	0	0	0	0	TTGAGTTCTTCTATAGGGCACTCTGGGGCGTCTGTAGATTTTGCTATTTTTTCTTTACACTTAGCGGGGATTTCTTCTTTACTTGGGGCTGTTAATTTTATTAGCACTTTAAAAAATACACGGACATTTGGTCTTATTTTAGATCGTGTTAGTTTATTCCCTTGGTCTGTGCTTGTTACAGCAATTTTATTATTATTATCTTTACCCGTATTGGCAGGAGGTATAACAATGCTTCTTACAGATAGAAACTTTAATACTGCATTCTTTGACCCTGCTGGGGGAGGGGATCCAATATTATACCAACATTTATTT
CYST_002274730	75	33213	Bilateria	clade	Eukaryota	Metazoa	Noid	Noid	Noid	Noid	Noid	Noid	0	0	0	0	0	0	0	0	0	0	0	0	0	0	0	0	0	2357	0	0	0	0	0	0	TCTTGCCTCAAACATCGCCCATGCTGGCCCCTCAGTAGACTTAGCCATCTTCTCCCTTCACCTTGCCGGCGCATCCTCAATTCTAGGCTCATTAAACTTCATTACAACCGTCATCAACATGCGCTGAAAAGGCCTTCGCCTCGAACGAGTCCCACTCTTCGTCTGAGCAGCCTTCATCACCGTAATCCTCCTTCTTCTCTCCCTCCCAGTACTAGCAGGAGCCATTACGATACTCCTAACAGACCGTAACCTAAATACAGCTTTCTTTGACCCTGCAGGAGGAGGAGACCCCATCCTATACCAACACCTGTTC
CYST_002284836	75	33317	Protostomia	clade	Eukaryota	Metazoa	Noid	Noid	Noid	Noid	Noid	Noid	0	1	2	0	0	0	0	0	0	14104	0	0	19	0	21	0	0	0	8	0	0	0	0	0	TCTCTCAAGCTCAATTGGGCATGCTGGATCATCAGTAGACTTTGTGATTTTTTCTCTTCATTTAGCCGGCGCATCTTCTATTATAGGGTCTATCAACTTTATTTCTACTATTTTAATTGCACGAAGACAGCCTCAAACTATACCTCGAGTCCCCTTATTTATTTGATCAGTTAAAATCACTACCATTTTATTATTATTAGCCCTTCCAGTATTAGCAGGAGCTATTACTATATTGTTAACAGACCGAAACTCAAGAACCTCATTTTTTGACCCAAGGGGAGGAGGAGACCCTGTTCTCTTTCAACACCTCTTC
CYST_002294386	70	1206795	Lophotrochozoa	clade	Eukaryota	Metazoa	Noid	Noid	Noid	Noid	Noid	Noid	10	11	2	288	0	0	60	39	63	5191	29	5	0	0	0	0	0	0	0	0	0	0	3	1	ACTTTCCAGATCAATTGGCCACGCAGGGTCTTCCGTAGATTTTGTTATTTTTTCTCTTCACTTAGCTGGGGCATCCTCAATTATAGGATCTATCAACTTTATCTCTACAATTTTTATTGCCCGAAGACAGCCTCAAAGAATACCTCGAGTGCCTTTATTCATCTGATCTGTAAAAATTACTACAATTTTATTATTATTAGCTCTCCCAGTATTAGCAGGAGCAATTACTATACTACTAACGGACCGCAATTCTAGAACATCTTTTTTTGACCCAAGGGGAGGAGGAGACCCTGTTCTGTTCCAGCACTTATTT
CYST_002312994	75	33213	Bilateria	clade	Eukaryota	Metazoa	Noid	Noid	Noid	Noid	Noid	Noid	0	0	0	0	0	0	0	0	0	0	0	0	0	0	0	0	0	663	0	0	242	276	0	0	ATTAAGTGGAATTCAGGCACATTCAGGAGCAGCAGTTGATTTAGCTATATTTTCTTTGCATTTATCAGGTGCTTCATCAATTCTTGGGGCAATTAACTTCATAACAACTATTTTTAATATGAGAGCGCCAGGTATAACAATGGATCGTTTACCCTTATTAGTTTGGTCTGTTTTAATAACAGCCTTTCTTTTACTTTTATCTTTGCCAGTACTTGCTGGAGCAATTACTATGCTACTAACGGATCGTAATTTTAATACAACTTTTTTTGACCCAGCTGGTGGTGGTGATCCTATTTTATTTCAACACCTTTTC
CYST_002316798	75	33317	Protostomia	clade	Eukaryota	Metazoa	Noid	Noid	Noid	Noid	Noid	Noid	0	0	0	168	0	0	0	0	0	0	0	0	0	0	0	0	0	0	0	0	0	0	0	0	ATTAGCTGGTATTTCTTCTCACTCAGGTGGTGCAGTAGATTTGGCAATTTTTAGTTTACATCTTGCTGGTATTTCTTCTTTATTAGGTGCTATAAATTTTATAACTACTGTGCAAAATATGCGTGTACCTGGAATGATATTTTATCGTATGCCTCTTTTTCCTTGAGCAGTCTTAATTACTGCTGTATTATTATTATTATCATTGCCTGTTTTAGCTGGTGGAATAACTATGTTATTGACAGATCGTAATTTTAATACTTCGTTTTTTGATCCAGCGGGAGGAGGAGACCCATTATTATACCAACATCTATTT
CYST_002321766	80	1206795	Lophotrochozoa	clade	Eukaryota	Metazoa	Noid	Noid	Noid	Noid	Noid	Noid	0	0	0	0	0	0	0	0	0	168	26	48	0	0	0	0	0	0	21	0	0	0	0	0	CCTCGCTAGAAATATAGCCCATGCAGGCCCTTCTGTAGACCTTGCTATTTTCTCTCTCCATTTAGCTGGGATTTCTTCAATTTTAGGGGCTATTAATTTTATTACTACAGTTGCTAATATACGATGAAAAGGTATACGTCTAGAACGCATCCCTTTATTCGTTTGAGCAGTTAATATTACTGTTATCCTTCTTTTACTATCACTACCAGTATTAGCAGGAGCAATCACAATACTTTTAACCGACCGAAATGTAAATACATCTTTTTTTGACCCTAGGGGGGGGGGTGACCCTATCCTATACCAACACCTATTC
CYST_002361572	75	33317	Protostomia	clade	Eukaryota	Metazoa	Noid	Noid	Noid	Noid	Noid	Noid	0	0	0	0	0	0	0	0	0	0	0	0	0	0	0	0	0	680	0	0	0	0	0	0	TTTATCCTCTAATATCGCCCATTCAGGAATCTCAGTTGACTTAACAATTTTTTCCCTTCACCTAGCCGGAATTTCATCCCTCTTAGGCGCAGTAAATTTTATTAGAACTTGTTTAAACCTCCGAAGAAAGGAAATTCTAATAGACCGAATACCACTTTTCCCTTGATCAGTATTAATTACAGCTATTCTTCTTTTGCTATCATTACCTGTCTTAGCCGGAGCTATTACTATACTACTAACTGACCGAAACATTAACACTTCATTTTTTAATACGAGAGGGGGGGGAGACCCAGTCCTTTATCAACATTTATTT
CYST_002413153	75	33213	Bilateria	clade	Eukaryota	Metazoa	Noid	Noid	Noid	Noid	Noid	Noid	0	0	0	0	0	0	0	0	0	10081	0	0	0	0	0	0	0	0	0	0	0	0	0	0	ATTAAGCTCTATAACTGGTACTCCTGGTGCTTCTGTTGATCTTGCTATTTTTAGTTTACACTTAGCTGGTGCTTCTAGTATATTAGGTGCTGTTAACTTTATAACTACTATCTTTAATATGCGTGCACCTGGTATGACTATGCACCGTATTCCTCTTTATGTTTGGTCTGTATTAATAACTGCTTTCTTATTAGTAACTACATTACCTGTACTTGCTGCTGCTATTACTATGTTACTTACTGATCGTAACTTTAATACTACATTCTTTGATCCTGCTGGTGGTGGTGACCCTATTCTATATCAACATCTATTC
CYST_002586280	80	33208	Metazoa	kingdom	Eukaryota	Metazoa	Noid	Noid	Noid	Noid	Noid	Noid	0	0	0	0	0	0	0	0	0	0	0	0	0	0	0	0	882	0	0	0	0	0	0	0	ATTATCAGCAATTGAGGCTCATTCAGGAGGTGCTGTAGATATTGCAATTTTTAGTTTGCATATTGCAGGTATCTCATCAATTTTGGGTGCAGTAAATTTTATTACAACGATTTTGAATATGCGAGCACCAGGTTTGGCTATGCATAGATTGCCATTGTATGTTTGGGCGGTATTGATTACAGCTGTATTATTATTACTATCGTTACCTGTATTTGCTGGAGCAATTACAATGCTATTAACAGATAGAAATTTTAATACAACATTCTTTGATCCGGCAGGTGGAGGTGATCCTATCCTTTATCAGCATTTATTT
CYST_002667122	75	1206795	Lophotrochozoa	clade	Eukaryota	Metazoa	Noid	Noid	Noid	Noid	Noid	Noid	0	0	0	435	0	0	0	0	0	0	0	0	0	0	0	0	0	0	0	0	0	0	0	0	TTTGAGTAATTTTATTTTTCACAGGGGCTCCTCCATGGATTTAACTATTTTTAGTTTGCATTTGGCCGGTGTCAGATCTATTTTAGGCGGGGTTAATTTTATTTCTACTATTTTTAATATGCGTTTAAATTTTATAAAATTGGAAATAATGCCTCTTTTTGTTTGAAGTTTATTAATTACAGTGTTTTTGTTAGTTCTGAGTCTTCCTGTCCTTGCTGGAGCTATTACTATACTATTGACTGATCGAAATTTTAACACTTCCTTTTTTAATCCCAGAGGAGGGGGTGACCCCATCCTATTTGAGCATTTATTC
CYST_002861078	75	6072	Eumetazoa	clade	Eukaryota	Metazoa	Noid	Noid	Noid	Noid	Noid	Noid	0	0	0	0	0	0	0	0	0	0	0	0	0	0	0	0	0	962	0	0	0	0	0	0	ACTAGCTGGCGTTGAGGCTCATTCTGGGCCATCTGTCGATCTAGCCATTTTTAGTCTGCATTTGGCAGGGGCTTCGTCTATTATGGGTGCTATTAACTTTATTACAACAATTTTTAATATGCGTGCTCCAGGAATGACGATGCATCGGTTGCCTCTGTTCTGTTGGGCTGTCCTAATTACGGCATTTTTGCTACTACTTTCTTTGCCAGTGCTCGCAGGAGCTATTACCATGTTGCTTACGGACCGGAATTTTAACACGAGTTTTTTTGATCCTGCTGGTGGAGGAGATCCGGTTCTGTACCAGCATTTGTTC
CYST_002965880	75	33317	Protostomia	clade	Eukaryota	Metazoa	Noid	Noid	Noid	Noid	Noid	Noid	0	0	0	0	0	0	0	0	0	0	0	0	2	0	8	0	0	0	0	0	0	0	0	0	TCTCTCAAGCACAGTTGGGCATGCCGGATCATCCGTAGATCTTGTGATTTTTTCTCTTCATTTAGCCGGGGCATCTTCTATTATAGGGTCTATCAACTTTATTTCAACTATTTTAATTGCACGAAGACAGCCTCAAACTATACCTCGAGTCCCCTTATTTATCTGATCAGTAAAAATTACTACCCTTTTATTACTATTAGCCCTTCCAGTATTAGCTGGAGCTATTACTATATTGTTAACAGACCGAAATTCTAGAACCTCATTTTTTGACCCAAGGGGAGGAGGAGACCCTGTTCTCTTTCAACACCTCTTC
CYST_003009010	85	33317	Protostomia	clade	Eukaryota	Metazoa	Noid	Noid	Noid	Noid	Noid	Noid	0	0	0	0	0	0	0	0	0	0	0	0	0	0	0	0	0	0	71	0	0	0	0	0	TTTATCTTCAGGAATTGCACATGCTGGAGCTTCTGTTGATTTAGCAATCTTTTCTCTACATTTAGCAGGTATCTCCTCAATTTTAGGGGCTGTAAATTTTATTACTACAGTTATTAATATACGATCAAATGGAATTACATTAGACCGAATACCTTTATTTGTATGATCTGTAATTATTACTGCTATTTTATTATTATTATCTTTACCGGTATTAGCAGGAGCTATTACTATATTATTAACTGATCGAAATTTAAATACTTCTTTTTTTGATCCTGCAGGAGGAGGGGATCCTATTTTATATCAACATTTATTT
CYST_003009039	75	33317	Protostomia	clade	Eukaryota	Metazoa	Noid	Noid	Noid	Noid	Noid	Noid	0	0	0	0	0	0	0	0	0	0	0	0	0	0	0	0	0	0	344	0	0	0	0	0	CCTCAGTTCGTCTACTTTTCATTCTGGAGGTTCTGTGGATTTAGCAATATTTAGTTTACATTTATCAGGTACTTCCTCTTTATTGGGTGCGATAAATTTTATCGTTACTTCGTTTAATATGCGAACTAAAGGTATGACTTTACATGCTATGCCGTTATTTGTGTGAGCAATACTAGTAACAGCTATTTTGCTATTATTGTCTTTACCTGTTTTAGCTGGTGCTATTACTATGTTGTTAACTGATCGAAATTTTAACACTTCATTTTTTAATTCATTGGGTGGTGGAGATCCAATATTGTATCAACATTTATTT
CYST_003009049	75	33511	Deuterostomia	clade	Eukaryota	Metazoa	Noid	Noid	Noid	Noid	Noid	Noid	0	0	0	0	0	0	0	0	0	0	8150	329	0	0	0	0	0	0	28	0	0	0	0	0	ATTATCATCCGTAACATTCCACAGAGGTGCATCAGTAGACCTTGCCATTTTCTCCTTACATTTAGCTGGAGTCTCATCAATTCTTGGATCAATCAACTTTATAACAACTATTATTAATATACGAGCACAAACAATAACAATAATACGAGCTCCTCTAATAGTATGAGCAATCTTTATCACAGCCTTACTACTCCTTCTCTCATTACCAGTCCTAGCCGGGGCGATTACTATACTATTAACGGATCGAAACCTAAACACTTCTTTCTTCGACCCTGCAGGAGGAGGAGATCCAATCCTGTTCCAACATTTATTC
CYST_003015812	80	1206795	Lophotrochozoa	clade	Eukaryota	Metazoa	Noid	Noid	Noid	Noid	Noid	Noid	0	0	0	0	0	0	0	0	0	0	3	0	0	0	0	0	0	0	0	23242	4611	58231	0	4	TTTATCTTCTAATATTGCTCATAGGGGGTCTTCGGTGGATATGGCTATTTTTTCTCTTCATTTGGCTGGTGTTTCTTCTATCCTGGGTGCTATTAATTTTATAACTACTATTATGAATATGCGTAGATTGCAGCTTTCTTTTGTACGTGTTACTCTGTTTGTTTGGTCTGTTTTTATTACTGCTTTGTTGTTGTTGTTGTCTTTGCCTGTGCTTGCGGGGGCTATTACTATGTTGCTTACTGATCGTAATTTGAATACTACTTTCTTTGATCCTGCTGGGGGAGGTGATCCTATTCTTTATCAGCATCTGTTT
CYST_003016641	75	33317	Protostomia	clade	Eukaryota	Metazoa	Noid	Noid	Noid	Noid	Noid	Noid	4	6	0	0	0	0	0	0	0	18	3	0	0	0	0	0	0	0	0	0	0	0	1	1	CTTAAGAAGAAACTTGGCGCATGCCGGAGGCTCTGTAGACTTAGCTATTTTTTCTTTACACTTAGCAGGTATTTCTTCCCTTTTGGGTGCCGTTAATTTTATTAGAACTATTGGAAATTTGCGTGTTTATGGTATATTTTTAGATCGTATGCCTCTTTTTGTGTGGGCTGTATTAGTTACGGCTGTTCTTTTATTGCTATCTCTCCCCGTATTAGCTGGAGCAATCACGATACTTTTAACTGATCGGAATTTAAATACGACATTTTATGACGTTGCTGGGGGAGGAGATCCTGTGCTCTATCAGCATTTGTTT
CYST_003018422	75	1206795	Lophotrochozoa	clade	Eukaryota	Metazoa	Noid	Noid	Noid	Noid	Noid	Noid	0	0	0	0	0	0	0	0	0	0	0	0	0	0	0	0	0	0	0	0	0	0	86	0	TTTATCTTCTAATATTGCCCACGCAGGCCCACCAGTAGACCTAGCTATCTTCTCCCTGCACCTTGCAGGGGTAAGATCAATCTTGGGTGCAATTAACTTTATTGTAACAATTTTAATTATACGTGTAAAAGAAATAAAACTACAAAAGATTGCATTATTTCCATGATCAGTAAAAATCACTGCCATCCTTCTACTTCTCTCTCTACCAGTATTAGCAGGGGCTATTACAATATTACTAACAGACCGAAATCTAAATACTTCATTCTTTGACCCCTCTGGAGGAGGTGACCCCATCCTCTACGAACATTTATTC
CYST_003018525	80	33317	Protostomia	clade	Eukaryota	Metazoa	Noid	Noid	Noid	Noid	Noid	Noid	0	0	0	0	0	0	0	0	0	0	0	0	0	0	0	0	0	0	0	0	0	0	35	0	TTTATCAAACCAACTATTCCACGAAGGAATTTCTGTAGACTTAACTATTTTTTCACTTCACTTAGCAGGAGTATCTTCAATTTTAGGAGCCATCAATTTTATCACAACTATTATTAATATACGAAATGACTATATAACATTTGAACGAATCCCATTATTTGTATGATCAGTTATAATTACAGCAATTTTATTACTACTATCTCTTCCAGTCCTAGCAGGAGCTATTACTATACTATTAACAGATCGAAATTTTAACACAACATTCTTCGACCCAGCAGGAGGAGGAGACCCAATTCTTTACCAACACTTATTT
CYST_003018919	75	33317	Protostomia	clade	Eukaryota	Metazoa	Noid	Noid	Noid	Noid	Noid	Noid	0	0	0	0	0	0	0	0	0	0	0	0	0	0	0	0	0	0	0	0	0	0	13	0	TTTATCTGGGGCAATAGCACATAGTGGCCCCCCAGTTGACTTGGCTATTTTTTCTTTACATTTGGCGGGGGCTAGATCAATTCTAGGTGCTGCTAATTTTATTGCAACTATTATTAACATACGTGTTAAAAAAGCAAAAGGAGATAAGACTCCTATATTCCCTTGATCTGTTATCTTAACAGCAATTTTATTACTATTATCTCTACCAGTTTTGGCGGGGGCAATTACTATATTATTAACTGATCGTAATATAAATACATCTTTCTTTGACGTTTCAGGTGGTGGGGATCCAGTTTTATTCCAGCACTTATTT
CYST_003019419	80	33208	Metazoa	kingdom	Eukaryota	Metazoa	Noid	Noid	Noid	Noid	Noid	Noid	0	2	0	0	0	0	0	0	0	0	0	1	0	0	0	0	0	0	0	0	0	0	2	0	ACTATCAGGAATACAAGCCCACTCAGGAGGTGCTGTAGATATGGGTATATTTAGTCTCCATTTAGCAGGTGCTTCTTCTATTTTAGGTGCCATGAATTTTATTACTACTATATTTAATATGCGTGCTCCGGGGATGACCTGGGATAAACTACCTTTGTTTGTTTGGTCTGTTTTAATTACAGCTTTCTTATTACTTTTATCTTTACCTGTATTAGCTGGGGCTATTACCATGCTTTTAACAGATAGAAACTTTAATACCTCCTTTTTTGACCCTGCTGGGGGTGGGGATCCTATCTTATTCCAACACCTATTC
CYST_003021442	75	33317	Protostomia	clade	Eukaryota	Metazoa	Noid	Noid	Noid	Noid	Noid	Noid	0	0	0	0	0	0	0	0	0	0	0	0	0	0	0	0	0	0	0	0	0	0	26	0	CTTAGCCGGTTTGCAGGCCCATTCGGGGGGTTCGGTAGACATGGCCATATTTAGTTTACATCTTGCCGGGATTTCTTCAATTTTAGGGGCCATTAATTTCATCACGACTATTTTTAACATGAGAGCTCCCGGTATCCGGTTTGACCGCTTACCGCTTTTTGTTTGGTCTATTCTAGTTACTGTCTTTTTACTTTTGCTTTCTCTACCTGTGTTAGCCGGGGCGATCACTATGCTTCTGACGGACCGTAATTTTAATACAACCTTCTTTGATCCTGCCGGGGGCGGTGATCCTGTTTTATATCAGCATTTGTTT
CYST_003022625	75	2697495	Spiralia	clade	Eukaryota	Metazoa	Noid	Noid	Noid	Noid	Noid	Noid	0	0	0	0	0	0	0	0	0	0	0	0	0	0	0	0	0	0	2	6483	3541	35486	0	8730	TCTGGCTTCTAATATTGCTCATAGTGGGGCGTCTGTTGACATGGCTATTTTCTCTTTACATCTTGCGGGTGTCTCCTCTATCTTAGGAGCTATTAATTTTATGACTACGTTTATGAATATGCGTAGTTTCGAGATGACTCTTGTTCGCGTTACTTTATTTTCTTGGTCCGTTTTTATTACTGCTATTTTGCTTTTGTTATCTTTACCTGTTTTGGCAGGTGGTATTACTATGCTGTTGACTGATCGTAATTTGAATACCACTTTTTTTGATCCTGCTGGAGGTGGGGACCCCGTCTTGTATCAGCACTTGTTC
CYST_003022628	75	6072	Eumetazoa	clade	Eukaryota	Metazoa	Noid	Noid	Noid	Noid	Noid	Noid	0	0	0	0	0	0	0	0	0	0	0	0	0	0	0	0	0	0	0	0	0	0	0	719	TTTATCTTTATATCAAGCACATCCTGGTGGGGCTGTTGATTTAGCAATATTTAGTTTACATATAGCAGGGGCTTCATCAATTTTAGGGGCAATAAATTTCATAACAACAATTATAAATATGAGAGCTCCTAATATTTATTTTCATAGACTTCCTCTATTTGTTTGGAGTATTTTCATTACTGCTTTTTTATTAGTTGCTTCTTTGCCTGTATTAGCTGGTGCAATAACTATGTTGTTAACAGATAGAGAGTTTAATTCAACTTTTTTTGATCCTTCTGGAGGAGGGGACCCTATTTTATATCAACATTTATTT
CYST_003031967	80	6072	Eumetazoa	clade	Eukaryota	Metazoa	Noid	Noid	Noid	Noid	Noid	Noid	0	0	0	193	1648	0	0	0	0	0	0	0	6	0	0	0	0	0	0	0	0	0	0	0	TTTATCTGGTGTTCAAAGTCATTCTGGAGGTTCAGTGGATTTGGCAATATTTAGTTTACACCTTGCAGGTATTTCTTCACTGTTAGGTGCAATGAATTTCATTACTACAATTTTGAACATGCGTGCTCCTGGAATGTATATGCATAGATTACCTTTGTTTGTGTGGGCAGTATTAATTACGGCTTTTTTATTACTTCTATCTCTACCTGTTTTAGCTGGGGCAATTACAATGTTACTAACAGACCGTAATTTTAACACTACATTCTTTGATCCTGCAGGTGGGGGAGATCCTATACTATACCAACATCTATTC
CYST_003034995	75	33317	Protostomia	clade	Eukaryota	Metazoa	Noid	Noid	Noid	Noid	Noid	Noid	175	0	0	0	0	0	0	0	0	0	0	0	0	0	0	0	0	0	0	0	0	0	0	0	ATTAGCAGGTATCCAATCTCATTCAGGAGGTTCAGTAGATTTAGCTATCTTCAGTCTTCACTTAGCCGGAATTTCATCAATGTTAGGAGCAATGAATTTCATTACAACAATCTTAAACATGCGAAACCCAGGTATGACATTACATAAATTACCTTTATTCTGTTGAGCTATCATGGTAACAGCAATTTTATTACTATTATCATTACCAGTATTAAGAGGAGGTATTACAATGTTATTAACTGACCGAAACTTTAATACATCATTCTATGATCCAGCAGGAGGAGGTGACCCTATCTTATACCAACACCTATTC
CYST_003036443	85	1206795	Lophotrochozoa	clade	Eukaryota	Metazoa	Noid	Noid	Noid	Noid	Noid	Noid	0	0	0	2287	0	0	0	0	0	0	0	0	0	0	0	0	0	0	0	0	0	0	0	0	TTTATCAGGAAACCTAGCTCATTCTGGAGGATCAGTTGATTTAGCTATTTTTTCTTTACATTTAGCTGGAGTTTCTTCGATTTTAGGGGCAATTAATTTTATTACTACTATTATTAATATGCGTTGGCGTGGTATACACTTTGAACGTTTACCTTTATTTGTTTGATCCGTAAAGATTACTGCTATCTTATTACTTTTATCACTTCCTGTCTTAGCTGGTGCTATTACTATGTTGTTAACTGATCGAAATTTTAATACTGCTTTCTTTGATCCTGCGGGAGGTGGTGACCCAATTTTATACCAACATTTATTT
CYST_003044442	75	6072	Eumetazoa	clade	Eukaryota	Metazoa	Noid	Noid	Noid	Noid	Noid	Noid	0	0	0	0	279	0	0	0	0	0	0	2	2	0	0	0	0	0	0	0	0	0	0	0	TCTCAGTGGTATTTTAGCGCATTCGGGTGCTTCAGTTGATATGGCTATCCTTAGTCTTCATTTGTCTGGAGTAGCTTCAATTACAGGTGCGGTTAATTTTTTGAGTACAATTTATAATATGCGTGCTCCCGGTATGTATTTTCATCGGTTACCTTTATTTGTTTGGTCTGTTCTTATCACTGCTGTCTTGTTAATATTATCTTTACCTGTATTAGCTGCAGCTCTTACAATGTTGTTATCTGATAGAAACTTTAATACTACTTTTTTTGACCCTGCCGGAGGCGGAGATCCCATTTTATATCAGCATTTGTTT
CYST_003045699	75	33317	Protostomia	clade	Eukaryota	Metazoa	Noid	Noid	Noid	Noid	Noid	Noid	0	131	0	3938	0	741	0	0	0	0	0	0	0	0	0	0	0	0	0	0	0	0	0	0	CTTTCTAGAAATTTAGGACATTCTTCTTTGTCTGTGGACATAGTAATTTTTTCTTTACACTTAGCTGGTGCTAGTTCTATTATAGGTGGGATTAATTTTATTAGAACGGTTTCAAATATACGAACTAAAGGTTTATCTTTAGAACGAACATCTTTATATGTTTGAGGTCTTTTATTAACTACTTTATTATTAGTTTTAAGTTTACCAGTTTTAGCAGGAGGGATTACTATATTACTAACGGATCGTAACATCAATACTTCATTTTTTGATCCTTCAGGGGGCGGAGATCCCATTTTATTTGAAACTTTATTT
CYST_003056418	80	1206795	Lophotrochozoa	clade	Eukaryota	Metazoa	Noid	Noid	Noid	Noid	Noid	Noid	0	0	458	1280	0	0	0	0	0	0	0	0	0	0	0	0	0	0	0	0	0	0	0	0	CTTTCCAGAAACCTCGCTCACGCAGGACCTTCTGTAGACATAGTAATTTTTTCTCTTCATTTAGCAGGAGTATCATCAATCTTAGGAGCAATCAATTTTATAACAACTGTAATTAACATACGATGAAACGGACTACGACTAGAACGAGTTCCTTTATTTGTATGAGCAGTATTTATCACAGCTGTTTTATTACTTTTATCCCTACCAGTTCTAGCTGGAGCAATTACGATATTACTAACCGACCGTAACCTAAACACTGCTTTTTTCGACCCAGCAGGGGGAGGAGACCCCATCCTTTTTCAACACCTCTTT
CYST_003056574	80	33317	Protostomia	clade	Eukaryota	Metazoa	Noid	Noid	Noid	Noid	Noid	Noid	0	0	122	260	0	0	0	0	0	0	0	0	0	0	0	0	0	0	0	0	0	0	0	0	TTATCAAGAAATTTAGCACACGCCGGCCCTTCTGTAGACATAGTAATTTTCTCTTTACACCTTGCAGGAGTTTCTTCCATTTTAGGCGCAATTAATTTTATAACAACTGTAATTAATATGCGATGAAACGGATTACGTTTAGAACGAGTTCCTCTATTTGTATGAGCAGTTTTTATCACTGCTATTTTATTACTATTATCATTACCTGTATTAGCTGGAGCTATTACCATACTTCTTACAGACCGTAATCTAAACACCGCTTTTTTTGATCCCGCAGGAGGAGGAGATCCAATTTTATTTCAACATTTATTT
CYST_003057073	75	1206795	Lophotrochozoa	clade	Eukaryota	Metazoa	Noid	Noid	Noid	Noid	Noid	Noid	0	0	54	0	0	0	0	0	0	0	0	0	0	0	0	0	0	0	0	0	0	0	0	0	ATTGAGTGATATATTATATCATGCTGGGCCGTCCGTTGATTTTACAATATTTAGTTTACATTTAGCTGGTATTTCTTCTATGCTGGGTGCTATGAATTTTATTACTACTATAACAAAAATGCACGTAATTCAAATACCTTATTCCAGATTTCCTTTATTTGTTTGAGCTGTTTTTATAACGTCTTTCTTGCTTCTATTATCTTTGCCAGTATTGGCAGGTGCTATTACTATGCTTTTAACGGATAGAAACTTTAATACTAGTTTTTTTGATCCTGTTGGTGGGGGAGATCCTATTTTATATCAGCATTTATTT
CYST_003057726	80	92068	Hydracarina	clade	Eukaryota	Metazoa	Arthropoda	Arachnida	Trombidiformes				0	1	6	6498	0	0	0	0	0	0	0	0	0	0	0	0	0	0	1	0	0	0	0	0	ACTTTCAAGTAACTTGGCCCATTCGGGCCCCTCAGTAGACTTAACAATCTTCTCTCTTCACTTAGCAGGAATCTCTTCAATTTTGGGGGCAATTAATTTTATGGCCACTATCATAAATATAAAGCCCGTATACATAAAGATAGAACAAGTCCCCCTATTTGTCTGATCAATTTTCATCACAACAATTCTTCTTCTATTGTCACTCCCTGTCCTTGCCGGGGCTATTACTATACTACTAACTGACCGTAATTTTAACACCTCATTTTTTGACCCTGCTGGGGGTGGTGACCCTATTTTATACCAACACTTATTC
CYST_003057959	75	33213	Bilateria	clade	Eukaryota	Metazoa	Noid	Noid	Noid	Noid	Noid	Noid	0	0	94	201	0	0	0	0	0	0	0	0	0	0	0	0	0	0	0	0	0	0	0	0	TAGCTAGAAACCTAGCCCACTCCGGGCCATCAGTAGACTTAGCCATCTTCTCCCTTCACCTTGCCGGTGCATCATCAATCCTAGGAGCAATTAATTTCATTACTACAATAATCAACATACGGTGAAAAGGAATACGCCTCGAACGCATTCCTCTATTCGTATGATCAGTAATCCTGACCGTTCTTCTCCTTCTCTTAACACTACCCGTACTCGCCGGAGCAATTACCATACTACTAACCGATCGTAATCTCAATACCTCATTCTTTGACCCCTCAGGAGGAGGAGACCCAGTACTATATCAACACCTATTC
CYST_003064242	80	33317	Protostomia	clade	Eukaryota	Metazoa	Noid	Noid	Noid	Noid	Noid	Noid	0	0	10	0	0	0	0	0	0	0	0	0	0	0	0	0	0	0	0	0	0	0	0	0	CTAGCCAGAAATCTGGCCCATTCTGGCCCTTCAGTAGATCTCGCCATCTTCTCCTTACATTTAGCCGGAGCATCCTCAATCCTGAGGGCAATTAACTTTATTACAACAATAATCAATATACGTTGAAAAGGTATACGACTAGAACGTATTCCCTTATTTGTATGATCAGTAATTCTAACCGTTCTCCTTCTTCTTCTAACCCTACCAGTACTCGCCGGAGCAATCACTATACTCCTAACAGACCGCAACCTCAATACCTCATTCTTCGACCCATCAGGAGGAGGAGACCCTGTTCTATATCAACATCTATTC
CYST_003069239	75	6072	Eumetazoa	clade	Eukaryota	Metazoa	Noid	Noid	Noid	Noid	Noid	Noid	0	0	0	0	0	705	0	0	0	0	0	0	0	0	0	0	0	0	0	0	0	0	0	0	GCTTAGTTCATCTTTGTTTCATTCGGGTGGTTCGGTTGATCTAGCTATATTTAGTTTACATATTTCCGGTACTTCGTCATTATTGGGTGCAATTAATTTTATTGTTACTTCTTTAAATATGCGTACGAAAGGTATGAGTTTACAGAATATGCCTTTGTTTGTTTGAGCTGTTTTAATTACGGCTGTGTTGTTATTATTATCGTTACCTGTATTAGCGGGGGCGATTACCATGTTATTAACTGATCGAAATTTTAATACCTCTTTTTTTAATTCATTGGGGGGTGGGGATCCGATTTTGTACCAACATTTATTT
CYST_003762145	78	6946	Acariformes	superorder	Eukaryota	Metazoa	Arthropoda	Arachnida					0	0	0	0	0	0	0	0	0	0	2	4	0	0	0	0	0	0	0	0	0	0	0	0	TTTATCAAGAAAAATCGGGCACAGAGGAAACAGGGTTGATTTTGCTATTTTTAGTCTTCATTTAGCTGGAGCTTCTTCCATCTTAGGAGGAGTTAATTTTATTACAACAACATACAATATGCGTTCAACTCTCCTTACTTTTGAACGAATTTCTTTATTTGTGTGAAGAGTTGTTTTAACAACTATTCTTTTAGTAATTTCTTTACCTGTTTTAGCAGGGGCTATTACAATACTTTTAACAGATCGAAACATTAACACTTGTTTTTTTGATCCTGTCGGCGGAGGAGACCCTGTTTTGTTTCAACATTTATTT
CYST_003808467	80	33317	Protostomia	clade	Eukaryota	Metazoa	Noid	Noid	Noid	Noid	Noid	Noid	0	0	0	0	0	1885	0	0	0	0	0	0	0	0	0	0	0	0	0	0	0	0	0	0	CTTTCTAACGCAATTGCTAACGCCGGAAGATCAGTAGATATATCCATTTTTTCATTACATTTAGCTGGCGTATCCTCAACCCTAGGAGCCGTAAACTTTATTACAACAGTAATTAATATACGAATACCAGGAATAACAATAGAACGTGTACCACTATTTGTTTGGTCCGTTCTAATTACAGCCATTTTATTACTATTATCCCTTCCAGTTCTAGCGGGAGCCATTACGATACTCGTAACAGACCGTAATCTAAACACTTCCTTTTTTGATCCAACAGGAGGAGGAGACCCTATTCTATACCAACACCTTTTC
CYST_003812078	75	1206795	Lophotrochozoa	clade	Eukaryota	Metazoa	Noid	Noid	Noid	Noid	Noid	Noid	0	0	0	0	0	261	0	270	0	0	0	0	0	0	0	0	0	0	0	0	0	0	0	0	TCTTTCAAGAAATATAGCACATTCTGGATCAAGTGTTGATTTAGGTATATTCTCTTTACATTTAGCTGGCTTGAGATCTATTTTAGGATCAATTAAATTTTTATGTACAATTATAAAATTAAAGGGAAAAGTACGTTATACTTGATTAAATTTATTTATTTGATCTATAATTGTTACTGCGTTTTTATTATTAACTTCATTACCGGTTTTAGCAGGAGGATTAACAATGTTATTAACTGATCGAAATTTTAATACTTGTTTTTTTGATCCTGCAGGTGGAGGTGATCCTATATTATTTCAACATATATTT
CYST_003817493	70	33317	Protostomia	clade	Eukaryota	Metazoa	Noid	Noid	Noid	Noid	Noid	Noid	0	0	0	0	0	183	0	0	0	0	0	0	0	0	0	0	0	0	0	0	0	0	0	0	CTAAGTGGTATATTTGCACATTCGGGCGCTTCAGTAGATTGTGCTATATTTTCTTTACATCTAGCCGGAATTTCATCTATTGCTGGTGCAATTAATTTTATAGTAACTATTTATAATATGCGTTGCCGTGTAATGTCATTTAGCAGATTACCTTTATTTGTATGAACTGTTTGAATTACAGCTTTCCTGCTACTATTATCACTACCTGTATTGGCTGGGGCTATTACCATGCTACTAACTGACCGTAATTTAAACACAACTTTTTTTGACTCTGCTGGATGTGGAGATCCAGTATTATACCAGCATTTATTT
CYST_005271089	75	1206795	Lophotrochozoa	clade	Eukaryota	Metazoa	Noid	Noid	Noid	Noid	Noid	Noid	0	0	105	0	0	0	0	0	0	0	0	0	0	0	1049	0	0	0	0	1052	14650	4252	0	0	TTTGGCGGGAAATCTAGCCCATGCAGGGGGGTCAGTTGACCTGGCTATCTTTTCCCTTCATTTGGCTGGCGTTTCTTCCATTCTAGGGGCTGTAAACTTTATTACCACGATCATTAATATGCGGTGACGGGGGATGCAGTTTGAACGATTGCCCCTGTTTGTATGGTCAGTGAAAATTACAGCCGTTCTTCTCCTGCTGTCCTTACCTGTACTCGCAGGGGCCATTACTATACTACTAACAGATCGGAACTTTAATACGGCCTTCTTTGATCCGGCTGGGGGCGGGGACCCTATCTTATATCAACATCTCTTC
CYST_005271278	80	33208	Metazoa	kingdom	Eukaryota	Metazoa	Noid	Noid	Noid	Noid	Noid	Noid	0	0	0	0	0	0	0	0	0	0	0	0	0	0	0	0	0	0	0	0	206	0	0	0	GCTTAGTTCTGTGGAGGCTCACTCGGGCCCAGCAGTAGACTTAGCAATTTTTTCGTTGCATCTGTCGGGTCTGGCATCAATCTTGGGAGCAATTAATTTTATTACAACTATTTTTAATATGAGAGCTCCTGGGTTAACGCTCATAAGAATGCCTTTGTTTGTTTGGTCTGTTTTAATAACTGCTTTTCTTCTTCTATTATCATTGCCTGTTCTAGCGGCTTGTATAACAATGCTCTTATTTGACAGAAATTTTAACACAACTTTTTTTGACCCTGCAGGAGGAGGAGATCCTGTACTTTTTCAACATTTATTT
CYST_005272031	75	33317	Protostomia	clade	Eukaryota	Metazoa	Noid	Noid	Noid	Noid	Noid	Noid	0	0	0	0	0	0	0	0	0	0	0	0	0	0	0	0	0	0	0	0	881	407	0	0	TTTGTCAAGTGTGGAAGCACATTCAGGTCCTTCTGTAGACTTGGCTATCTTTAGTTTGCACCTTGCAGGGGCTTCTTCAATTATGGGAGCCGTAAACTTTATTACTACTATCTTTAATATGCGAGCACCTGGTATGACAATGCATCGTCTACCTTTGTTCGTTTGGGCTGTCCTTATTACAGCATTTTTGCTTTTGCTTTCACTTCCTGTGCTAGCAGGAGCTATTACAATGCTTCTAACAGACCGAAACTTTAATACTACCTTCTTTGACCCTGCAGGTGGAGGTGACCCTATCCTGTACCAACACCTTTTC
CYST_005272276	75	6072	Eumetazoa	clade	Eukaryota	Metazoa	Noid	Noid	Noid	Noid	Noid	Noid	0	0	0	0	0	0	0	0	0	0	0	0	0	0	0	0	0	0	0	1112	1203	2658	0	0	TTTATCTACAAGTCCTTTCCATGGCGGACCAAGTGTTGATTATGCAATTTTTAGTTTGCATATAGCGGGAGCTTCATCAATAGTTGGTGCTATTAATTTTATTGTTACTGTAAATGGTATGCGATCTCCAGGATTAAGCTTTTTACGGTTACCTTTGTTTGTTTGGTCAGTTTTTGTTACAGCAATTTTGTTATTATTATCTTTGCCGGTTTTAGCGGGAGCATTGACAATGTTATTAACCGATAGAAATTTTAATACTACATTTTTTGACCCGGCAGGTGGTGGTGATCCAGTATTATTTCAACACCTTTTT
CYST_005272497	80	33317	Protostomia	clade	Eukaryota	Metazoa	Noid	Noid	Noid	Noid	Noid	Noid	0	0	0	0	0	0	0	0	0	0	0	0	0	0	0	0	0	0	0	0	730	0	0	0	TTTAAGTTCTATACAAAGTCATTCAGGAGCTTCAGTTGATTTAGCTATTTTTAGTTTACATTTATCAGGAGCTTCATCTATTTTAGGGGCTGTTAATTTTATTACTACAGTAGTCAACATACGAGCTCCGGGGATAAGATTTGATCGCGTTCCTTTATTTGTTTGGTCTGTATTTATTACAGCTATTTTACTGCTTCTCTCTCTTCCTGTACTAGCAGGGGCAATTACTATACTTTTAACAGATCGAAATCTTAATACTTCTTTTTTTGATCCTAGGGGAGGGGGAGATCCTGTTCTCTACCAACATCTTTTT
CYST_005274053	70	6072	Eumetazoa	clade	Eukaryota	Metazoa	Noid	Noid	Noid	Noid	Noid	Noid	0	0	0	0	0	0	0	0	0	0	0	0	0	0	0	0	0	0	0	0	251	0	1	0	ATTGAGTAGTTTATCAGGGCATCCAGGGGCTGCTGTTGATATGGCAATTTTTAGTTTACATTTAGCAGGTATGTCATCGATCCTCGGTTCAATTAATATAATTGTAACAATTTTCAATATGCGTGCTCCAGGAATGAGCCTTTTTAAGATGCCATTATTTGTATGGTCAATTTTGTTTACAGCTTTTCTTTTAGTTCTTGCTCTTCCAGTTTTAGCTGGTGCTATTACTATGCTGCTAACAGACCGAAATTTTGGTACGCATTTTTTCTCACCGGAAGGTGGTGGAGATCCTGTTTTATTTCAGCATTTATTC
CYST_005276566	80	6072	Eumetazoa	clade	Eukaryota	Metazoa	Noid	Noid	Noid	Noid	Noid	Noid	0	0	0	0	0	0	0	0	0	0	0	0	0	0	0	0	0	0	0	845	0	976	0	0	ACTAAGTGGCGTAATAGCTCATGGTGGTGCTTCGGTAGATCTTGCAATTTTTAGTTTACATTTAGCTGGTGTTTCATCTATACTTGGAGCCATTAACTTTATATCTACAATAATAAATATGCGAACAATTGGTTTATACATGGACCGAATTCCATTATTTGTTTGGAGTGTGCTTGTGACAGCAATTTTATTGTTACTTTCTTTACCTGTTTTAGCAGGAGCTATTACAATGTTACTAACTGATAGAAACTTTAACACTACATTTTTTGATCCAGCTGGTGGTGGAGATCCTGTGTTATATCAACACTTATTT
CYST_005279921	78	83136	Trombidiformes	order	Eukaryota	Metazoa	Arthropoda	Arachnida	Trombidiformes				0	0	0	0	0	0	0	0	0	0	0	0	0	0	0	0	0	0	0	688	0	0	0	0	TCTCTCAAATAATTTAGCCCACGCTGGTAGATCTGTTGATCTAGCTATTTTCTCTCTTCATCTAGCAGGAGCTAGATCTATTTTAGGGGCTATTAATTTCATAACGACTATATTAAATATACGAACAAAAAAGTTAATATTTGAAAAAATCCCATTATTTGTATGAGCTACTTTTATCACCACTATTCTTCTTCTATTATCCCTCCCAGTTTTAGCAGGAGCAATTACAATGCTTCTAATAGATCGAAATTTTAATACCTCTTTTTTTGACCCAGCAGGGGGAGGGGACCCTATCCTTTACCAACACTTATTC
CYST_005292214	75	33317	Protostomia	clade	Eukaryota	Metazoa	Noid	Noid	Noid	Noid	Noid	Noid	0	0	0	0	0	0	0	0	0	0	0	0	0	0	0	0	0	0	0	17627	0	0	0	0	CCTCTCTAGAAATCTTGCCCATGCTGGCCCATCAGTAGATATAGTTATTTTTTCCCTTCACCTAGCCGGGGTCTCCTCTATTTTAGGGGCTATCAACTTTATAACAACCGTTGTAAATATACGATGAAACGGTCTCCGCCTAGAGCGTGTTCCTCTGTTCGTATGGGCAGTATTTATCACAGCTATTTTACTTCTTTTGTCCCTCCCAGTTCTTGCCGGGGCCATTACTATACTTCTTACTGACCGAAACCTAAACACTGCTTTTTTTGACCCAGCTGGGGGAGGTGACCCAATTTTATTTCAACACCTTTTT
CYST_005357787	80	1206795	Lophotrochozoa	clade	Eukaryota	Metazoa	Noid	Noid	Noid	Noid	Noid	Noid	1	0	0	0	0	0	0	0	0	0	3	0	0	0	0	0	0	0	3	2753	0	0	1	0	TCTATCAAATAACATCTCCCATAGGGGAGCATCTGTAGATATGGCTATTTTCTCCCTCCACTTAGCCGGAGTGTCCTCAATTTTAGGGGCAATTAATTTTATTACAACGGTAATCAATATGCGAAGAGAAAAGATAACTATAATACGAATACCACTAATAGTTTGAGCAGTTTTTATTACAGCTATTCTACTACTTTTATCCTTACCAGTATTAGCGGGAGCCATTACAATACTACTAACAGATCGAAATTTTAACACCTCCTTTTTTGACCCTTCGGGAGGTGGGGATCCAATCCTGTACCAACACTTGTTT
CYST_005358024	79	6947	Prostigmata	suborder	Eukaryota	Metazoa	Arthropoda	Arachnida	Trombidiformes				0	0	0	0	0	0	0	0	0	0	0	0	0	0	0	0	0	0	0	723	0	0	0	0	GCTATCTAATAATTTAGCCCATGCTGGCGGATCCGTAGATTTAACTATTTTCTCGCTTCACATTGCTGGGGCAAGTTCAATTTTAGGGGCTATTAACTTTATATCAACAATTATAAACATAAAGACAAAATCTTTAACCTTCGAACAAATACCGCTATTTGTTTGGTCAGTCTTTATTACTACTCTTCTTTTACTGCTCTCTCTCCCTGTGTTAGCAGGGGCAATTACTATACTTCTTACAGACCGAAATTTTAACACGAGATTTTTTGATCCCGCTGGAGGAGGAGACCCAATTCTTTATCAACATTTATTT
CYST_005358064	75	33213	Bilateria	clade	Eukaryota	Metazoa	Noid	Noid	Noid	Noid	Noid	Noid	0	0	0	0	0	0	0	0	0	0	0	0	0	0	0	0	0	0	0	212	0	0	0	0	TTTGTCTGGAGTGGAAGCCCACTCTGGACCTTCTGTGGACCTGGCCATCTTTAGTCTTCACTTGGCTGGTGCCTCATCCATTATGGGTGCCATTAACTTCATTACCACAATTTTCAACATGCGGGCCCCTGGTATGACCATGCACCGACTTCCTTTGTTCTGCTGGGCTGTACTAATTACCGCATTCCTACTACTTCTATCTCTACCTGTTTTGGCTGGAGCGATTACTATGCTTCTAACAGACCGAAACTTTAACACAACATTCTTCGACCCTGCTGGAGGTGGTGACCCAATCCTTTACCAACACCTTTTC
CYST_005358134	75	1206795	Lophotrochozoa	clade	Eukaryota	Metazoa	Noid	Noid	Noid	Noid	Noid	Noid	0	0	0	0	0	0	0	0	0	0	0	0	0	0	0	0	0	0	0	2012	0	2531	0	0	TAAGATCAACCTTAGGACACTCAAGAAGAAGGGTTGATTTTGCTATTTTTAGTTTACATTTAGCAGGAGCTTCTTCAATTCTGGGAGGAATTAATTTTTTATCTACTTGCTATAATATACGAAATAACTTAATAAGGTTTGATCGTATAAGACTATTTGTGTGAAGAGTTGTAATTACAGTATTCCTTCTAGTTTTATCTTTACCTGTTTTAGCTGGAGCAATTACTATACTTCTTACAGATCGAAATATTAATACTTCTTTTTTTGATCCTTCCGGTGGGGGAGACCCAATTTTATTTCAACATTTATTT
CYST_005358178	75	1206795	Lophotrochozoa	clade	Eukaryota	Metazoa	Noid	Noid	Noid	Noid	Noid	Noid	0	0	0	0	0	0	0	0	0	0	0	0	0	0	0	0	0	0	0	3956	0	0	0	0	CTAGCATCAAATATTGCCCATGCCGGGCCTTCCGTCGACCTAGCAATTTTCTCACTCCATTTAGCAGGAATTAGATCCATTCTCGGTGCCCTAAATTTCATCACTACAGTAATTAATATACGATGAAAAGGACTGCGCCTGGAACGAGTCCCCTTATTCGTCTGAGCTGTAAAAATTACCGCAGTCCTACTTCTCCTCTCCTTACCTGTTCTCGCAGGTGCAATTACTATACTTCTTACCGACCGAAATTTAAACACAGCCTTCTTTGACCCCTCTGGCGGTGGAGACCCAGTCCTTTACCAACATCTATTC
CYST_005358391	75	33317	Protostomia	clade	Eukaryota	Metazoa	Noid	Noid	Noid	Noid	Noid	Noid	0	0	0	0	0	0	0	0	0	0	0	0	0	0	0	0	0	0	0	1025	0	0	0	0	TTTAAGAAGAAATTTAGCACATAGGGGGGGGTCAGTGGATTTTGCTATTTTTTCTTTACACCTAGCTGGTATTTCTTCCTTATTAGGTGCTGTCAATTTTATTACTACTTTAGGAAATTTGCGCAGGTTAGGAATAAATTTAGATAATGTGAGGTTATTTGGATGAGCTGTTTTTATTACTGCCGTATTATTGCTTTTATCTTTACCCGTATTAGCTGGAGCTATTACTATATTACTAACAGACCGTAATTTAAACACTAGATTTTATGATGTCAGCGGAGGGGGGGATCCTGTTCTTTATCAACACTTATTT
[truncated: 112 more rows]

## Sheet: metadata_table
code	assemblage	bay	code_ass	simple_code	fraction
[truncated: 24 more rows]
